# Supplementary material for: DNA Methylome and LncRNAome Analysis Provide Insights Into Mechanisms of Genome-Dosage Effects in Autotetraploid Cassava
Source: Front Plant Sci. 2022 Jul 4;13:915056. doi: 10.3389/fpls.2022.915056 (PMC9289687; doi:10.3389/fpls.2022.915056)
Supplement: Supplementary file 10 [file Table_3.XLSX]

## Sheet: 工作表1
Table S3. The statistics of all the annotated TEs in the cassava genome.
Class	Order	Superfamily	Members	Length	% of genome
DNA transposons	TIR	CMC	302	1469400	0.0025
DNA transposons	TIR	Ginger	17	21791	0
DNA transposons	TIR	Harbinger	5	856	0
DNA transposons	TIR	MULE	219	908936	0.0016
DNA transposons	TIR	Merlin	4	218	0
DNA transposons	TIR	PIF	150	267650	0.0005
DNA transposons	TIR	PiggyBac	41	47574	0.0001
DNA transposons	TIR	TcMar	162	49784	0.0001
DNA transposons	TIR	hAT	440	1611347	0.0028
DNA transposons	Crypton	Crypton	26	4630	0
DNA transposons	Helitron	Helitron	931	100412650	0.1723
DNA transposons	Maverick	Maverick	51	55556	0.0001
DNA transposons	MITE	MITE	28	1587390	0.0027
DNA transposons	Academ	Academ	24	5320	0
DNA transposons	Dada	Dada	17	15904	0
DNA transposons	IS3EU	IS3EU	2	4703	0
DNA transposons	Kolobok	Kolobok	34	11335	0
DNA transposons	Novosib	Novosib	5	1520	0
DNA transposons	Sola	Sola	44	14515	0
DNA transposons	Zator	Zator	11	866	0
DNA transposons	Unknow	Unknow	1	107886	0.0002
retrotransposons	LTR	P	42	30522	0.0001
retrotransposons	LTR	Caulimovirus	37	322156	0.0006
retrotransposons	LTR	Copia	1959	35246955	0.0605
retrotransposons	LTR	ERV	3	364	0
retrotransposons	LTR	ERV1	258	258807	0.0004
retrotransposons	LTR	ERV4	15	1611	0
retrotransposons	LTR	ERVK	160	452626	0.0008
retrotransposons	LTR	ERVL	55	4853	0
retrotransposons	LTR	Gypsy	5756	220406160	0.3783
retrotransposons	LTR	Unknow	51	62226	0.0001
retrotransposons	LTR	Pao	295	140766	0.0002
retrotransposons	LTR	TATE	1	60	0
retrotransposons	LTR	Viper	1	51	0
retrotransposons	LINE	Ambal	4	1410	0
retrotransposons	LINE	CR1	130	10491	0
retrotransposons	LINE	CRE	2	189	0
retrotransposons	LINE	DRE	4	4243	0
retrotransposons	LINE	Dong	6	1839	0
retrotransposons	LINE	Genie	1	61	0
retrotransposons	LINE	Jockey	73	24056	0
retrotransposons	LINE	L1	599	6495232	0.0111
retrotransposons	LINE	L2	147	112329	0.0002
retrotransposons	LINE	LINE	1	36	0
retrotransposons	LINE	LOA	16	1040	0
retrotransposons	LINE	Odin	1	56	0
retrotransposons	LINE	Penelope	35	10882	0
retrotransposons	LINE	Proto1	4	3444	0
retrotransposons	LINE	Proto2	3	221	0
retrotransposons	LINE	R1	37	428731	0.0007
retrotransposons	LINE	R2	23	12299	0
retrotransposons	LINE	RTE	103	262929	0.0005
retrotransposons	LINE	Rex	9	1125	0
retrotransposons	LINE	Tad1	50	4021	0
retrotransposons	DIRS	I	71	665156	0.0011
retrotransposons	DIRS	DIRS	66	67101	0.0001
retrotransposons	DIRS	Ngaro	21	345315	0.0006
retrotransposons	SINE	7SL	2	189	0
retrotransposons	SINE	B4	4	1386	0
retrotransposons	SINE	ID	3	1208	0
retrotransposons	SINE	MIR	1	41	0
retrotransposons	SINE	SINE	1	73	0
retrotransposons	SINE	tRNA	15	21276	0
retrotransposons	SINE	5S	1	537	0
Low_complexity	Low_complexity	Low_complexity	1	2598	0
Satellite	Satellite	Satellite	5	36571	0.0001
Simple_repeat	Simple_repeat	Simple_repeat	1	32423	0.0001
Other	Other	Composite	1	126	0
Other	Other	DNA_virus	1	5491	0
Other	Other	Other	1	54	0
Other	Other	centromeric	2	96	0
Total	-	-	12592	372081263	0.6386
