# Supplementary material for: DNA Methylome and LncRNAome Analysis Provide Insights Into Mechanisms of Genome-Dosage Effects in Autotetraploid Cassava
Source: Front Plant Sci. 2022 Jul 4;13:915056. doi: 10.3389/fpls.2022.915056 (PMC9289687; doi:10.3389/fpls.2022.915056)
Supplement: Supplementary file 11 [file Table_4.XLSX]

## Sheet: 工作表1
Table S4. The statistics of TEs methylation level from PCGs of all the genome.
Class_loci	Meth	2x	4x	P value	flag
Body all	CG	0.735052	0.744446	0.225349	.
Body all	CHG	0.523389	0.52207	0.764805	.
Body all	CHH	0.0783371	0.0784399	0.95714	.
Flank all	CG	0.754219	0.76541	0.0857787	*
Flank all	CHG	0.52108	0.531717	0.430874	.
Flank all	CHH	0.065075	0.0646847	0.887422	.
Body class1	CG	0.791345	0.798339	0.413543	.
Body class1	CHG	0.586621	0.578178	0.297464	.
Body class1	CHH	0.0883204	0.084868	0.148833	.
Flank class1	CG	0.777045	0.795636	0.169967	.
Flank class1	CHG	0.571848	0.5736	0.92358	.
Flank class1	CHH	0.0725455	0.0698244	0.498606	.
Body class2	CG	0.696911	0.707585	0.146615	.
Body class2	CHG	0.47681	0.479113	0.431516	.
Body class2	CHH	0.0727274	0.0746543	0.399734	.
Flank class2	CG	0.723509	0.725374	0.772895	.
Flank class2	CHG	0.449964	0.472915	0.318986	.
Flank class2	CHH	0.0558272	0.058942	0.148008	.
