# Supplementary material for: DNA Methylome and LncRNAome Analysis Provide Insights Into Mechanisms of Genome-Dosage Effects in Autotetraploid Cassava
Source: Front Plant Sci. 2022 Jul 4;13:915056. doi: 10.3389/fpls.2022.915056 (PMC9289687; doi:10.3389/fpls.2022.915056)
Supplement: Supplementary file 12 [file Table_5.XLSX]

## Sheet: 工作表1
Table S5. The statistics of TEs methylation level from lncRNAs of all the genome.
Class_loci	Meth	2x	4x	P value	flag
Body all	CG	0.831645	0.834103	0.198841	.
Body all	CHG	0.608359	0.597644	0.07571	*
Body all	CHH	0.0716056	0.0691326	0.155693	.
Flank all	CG	0.81082	0.813182	0.343555	.
Flank all	CHG	0.607957	0.601064	0.12736	.
Flank all	CHH	0.0756013	0.0741562	0.327359	.
Body class1	CG	0.859988	0.861863	0.420518	.
Body class1	CHG	0.664631	0.653112	0.0236293	**
Body class1	CHH	0.0814834	0.0782173	0.0840035	*
Flank class1	CG	0.856709	0.85647	0.812687	.
Flank class1	CHG	0.679058	0.670754	0.230256	.
Flank class1	CHH	0.0868464	0.0842378	0.113358	.
Body class2	CG	0.783938	0.787189	0.241062	.
Body class2	CHG	0.505198	0.495341	0.23528	.
Body class2	CHH	0.0570336	0.0554466	0.332185	.
Flank class2	CG	0.750143	0.755917	0.258921	.
Flank class2	CHG	0.505877	0.498893	0.0872014	*
Flank class2	CHH	0.0640105	0.0633002	0.686821	.
