# Supplementary material for: DNA Methylome and LncRNAome Analysis Provide Insights Into Mechanisms of Genome-Dosage Effects in Autotetraploid Cassava
Source: Front Plant Sci. 2022 Jul 4;13:915056. doi: 10.3389/fpls.2022.915056 (PMC9289687; doi:10.3389/fpls.2022.915056)
Supplement: Supplementary file 13 [file Table_6.xlsx]

## Sheet: 工作表1
Table S6. The annotation of the hypermethylation CG level of class II TEs related to the distance from the closest PCGs which were not significant expressed between 2x and 4x cassava.
TE	distance (bp)	mRNA	meth_diff	log2(4x/2x)	PValue	FDR	Description
TE000017(Helitron)	0	Manes_10G000300	0.804812	0	1	1	superoxide dismutase (manganese) [Hevea brasiliensis]
TE000025(Helitron)	537	Manes_10G000600	0.0800881	0.278037	0.64304	0.999771	PREDICTED: reticulon-like protein B16 isoform X1 [Jatropha curcas]
TE000048(Helitron)	944	Manes_10G000800	0.0225462	-8.17991	0.341212	1	PREDICTED: macro domain-containing protein XAC3343 [Ricinus communis]
TE000076(DNA/hAT-Tag1)	0	Manes_10G001500	1.49185	-0.828234	0.337987	0.999771	PREDICTED: U-box domain-containing protein 62-like [Jatropha curcas]
TE000077(Helitron)	0	Manes_10G001500	1.03242	-0.828234	0.337987	0.999771	PREDICTED: U-box domain-containing protein 62-like [Jatropha curcas]
TE000081(Helitron)	0	Manes_10G001600	0.650886	-0.685267	0.506886	0.999771	PREDICTED: pollen-specific leucine-rich repeat extensin-like protein 1 [Nicotiana tabacum]
TE000091(Helitron)	0	Manes_10G001700	1.30166	-6.49185	0.689939	1	Endonuclease/exonuclease/phosphatase [Medicago truncatula]
TE000101(Helitron)	0	Manes_10G001900	0.0273656	0	1	1	PREDICTED: transmembrane protein 87A-like [Prunus mume]
TE000102(Helitron)	660	Manes_10G002000	0.181695	0.112818	0.68649	0.999771	PREDICTED: probable inactive serine/threonine-protein kinase scy1 isoform X1 [Jatropha curcas]
TE000120(Helitron)	2167	Manes_10G002000	0.0444228	0.112818	0.68649	0.999771	PREDICTED: probable inactive serine/threonine-protein kinase scy1 isoform X1 [Jatropha curcas]
TE000133(Helitron)	1174	Manes_10G002200	0.104435	-0.612339	0.457318	0.999771	WRKY transcription factor 59 [Manihot esculenta]
TE000136(Helitron)	3191	Manes_10G002200	0.656117	-0.612339	0.457318	0.999771	WRKY transcription factor 59 [Manihot esculenta]
TE000138(Helitron)	3143	Manes_10G002300	0.0151272	0.0748232	0.907002	0.999771	PREDICTED: F-box/FBD/LRR-repeat protein At5g56420-like [Populus euphratica]
TE000142(Helitron)	460	Manes_10G002300	0.538871	0.0748232	0.907002	0.999771	PREDICTED: F-box/FBD/LRR-repeat protein At5g56420-like [Populus euphratica]
TE000146(Helitron)	617	Manes_10G002400	0.114661	0	1	1	hypothetical protein MANES_10G002400 [Manihot esculenta]
TE000176(Helitron)	3759	Manes_10G003000	2.99676	1.13489	0.385635	0.999771	Voltage-dependent T-type calcium channel subunit alpha-1I [Dorcoceras hygrometricum]
TE000184(Helitron)	163	Manes_10G003000	1.57918	1.13489	0.385635	0.999771	Voltage-dependent T-type calcium channel subunit alpha-1I [Dorcoceras hygrometricum]
TE000185(Helitron)	0	Manes_10G003100	0.31306	0.166824	0.524362	0.999771	PREDICTED: E3 ubiquitin-protein ligase SHPRH [Jatropha curcas]
TE000194(Helitron)	0	Manes_10G003100	0.00515266	0.166824	0.524362	0.999771	PREDICTED: E3 ubiquitin-protein ligase SHPRH [Jatropha curcas]
TE000199(Helitron)	0	Manes_10G003100	0.0375127	0.166824	0.524362	0.999771	PREDICTED: E3 ubiquitin-protein ligase SHPRH [Jatropha curcas]
TE000236(Helitron)	3625	Manes_10G003500	0.0173128	0.123148	0.996907	0.999771	PREDICTED: LOW QUALITY PROTEIN: protein NETWORKED 4A [Jatropha curcas]
TE000276(Helitron)	0	Manes_10G004100	1	10.11	-0.0375601	0.871109	-
TE000278(Helitron)	0	Manes_10G004100	1	10.11	-0.0375601	0.871109	-
TE000281(Helitron)	0	Manes_10G004100	0.0375127	-0.0375601	0.871109	0.999771	BnaC04g01560D [Brassica napus]
TE000283(Helitron)	0	Manes_10G004100	0.0091242	-0.0375601	0.871109	0.999771	BnaC04g01560D [Brassica napus]
TE000364(Helitron)	1381	Manes_10G004500	0.87591	0	1	1	hypothetical protein MANES_10G004500 [Manihot esculenta]
TE000381(Helitron)	2021	Manes_10G004600	0.0806518	0	1	1	hypothetical protein MANES_10G004600 [Manihot esculenta]
TE000398(Helitron)	22	Manes_10G004800	0.507018	-0.13111	0.675608	0.999771	Potassium transporter 2 [Gossypium arboreum]
TE000404(Helitron)	274	Manes_10G004800	0.0154159	-0.13111	0.675608	0.999771	Potassium transporter 2 [Gossypium arboreum]
TE000420(Helitron)	2937	Manes_10G005500	0.232486	1.30415	0.304208	0.999771	PREDICTED: WEB family protein At2g40480 isoform X2 [Ricinus communis]
TE000421(Helitron)	3007	Manes_10G005600	1.55948	-0.337633	0.691233	0.999771	PREDICTED: probable LIM domain-containing serine/threonine-protein kinase DDB_G0286997 [Gossypium hirsutum]
TE000423(Helitron)	1949	Manes_10G005600	0.219232	-0.337633	0.691233	0.999771	PREDICTED: probable LIM domain-containing serine/threonine-protein kinase DDB_G0286997 [Gossypium hirsutum]
TE000436(Helitron)	3830	Manes_10G005800	0.176122	-1.80859	0.0777011	0.999771	PREDICTED: peroxidase 4-like [Jatropha curcas]
TE000441(Helitron)	3598	Manes_10G005700	0.0314989	1.02748	0.699121	1	PREDICTED: LOB domain-containing protein 15 [Ricinus communis]
TE000442(Helitron)	1362	Manes_10G005800	0.0629208	-1.80859	0.0777011	0.999771	PREDICTED: peroxidase 4-like [Jatropha curcas]
TE000454(Helitron)	0	Manes_10G005800	0.0153643	-1.80859	0.0777011	0.999771	PREDICTED: peroxidase 4-like [Jatropha curcas]
TE000474(Helitron)	528	Manes_10G005900	0.00886257	0.439938	0.480468	0.999771	PREDICTED: protein NRT1/ PTR FAMILY 5.1 [Ricinus communis]
TE000476(Helitron)	1059	Manes_10G005900	0.584963	0.439938	0.480468	0.999771	PREDICTED: protein NRT1/ PTR FAMILY 5.1 [Ricinus communis]
TE000480(Helitron)	2505	Manes_10G005900	0.0459121	0.439938	0.480468	0.999771	PREDICTED: protein NRT1/ PTR FAMILY 5.1 [Ricinus communis]
TE000482(Helitron)	3058	Manes_10G005900	0.0840813	0.439938	0.480468	0.999771	PREDICTED: protein NRT1/ PTR FAMILY 5.1 [Ricinus communis]
TE000503(Helitron)	0	Manes_10G006000	0.224315	0	1	1	PREDICTED: peroxidase 4-like [Jatropha curcas]
TE000506(Helitron)	3850	Manes_10G006100	0.0614005	-5.98489	0.826267	1	PREDICTED: vitellogenin-2 isoform X1 [Ricinus communis]
TE000513(Helitron)	314	Manes_10G006400	0.046432	-6.05889	0.826267	1	PREDICTED: BTB/POZ domain-containing protein At3g56230 [Ricinus communis]
TE000540(Helitron)	2681	Manes_10G006900	0.00207142	0	1	1	PREDICTED: protein LURP-one-related 14 isoform X2 [Ricinus communis]
TE000566(Helitron)	2563	Manes_10G007400	0.0502649	0.716207	0.83956	1	Neuronal PAS domain-containing protein 4 [Theobroma cacao]
TE000570(Helitron)	680	Manes_10G007300	0.000528222	-0.546664	0.178507	0.999771	PREDICTED: biotin carboxyl carrier protein of acetyl-CoA carboxylase, chloroplastic [Jatropha curcas]
TE000589(Helitron)	274	Manes_10G007700	0.0768625	0	1	1	PREDICTED: cation/H(+) antiporter 15 [Ricinus communis]
TE000602(Helitron)	3325	Manes_10G007800	8.10329	-0.2205	0.565533	0.999771	PREDICTED: SNF2 domain-containing protein CLASSY 1-like [Jatropha curcas]
TE000637(Helitron)	1816	Manes_10G008000	0.0884282	0.716207	0.43283	0.999771	PREDICTED: protein trichome birefringence-like 33 [Ricinus communis]
TE000664(Helitron)	2849	Manes_10G008600	0.222633	0.817359	0.138568	0.999771	PREDICTED: probable inactive receptor-like protein kinase At1g65250 [Vitis vinifera]
TE000667(Helitron)	2267	Manes_10G008600	1.45943	0.817359	0.138568	0.999771	PREDICTED: probable inactive receptor-like protein kinase At1g65250 [Vitis vinifera]
TE000674(Helitron)	844	Manes_10G008600	0.199633	0.817359	0.138568	0.999771	PREDICTED: probable inactive receptor-like protein kinase At1g65250 [Vitis vinifera]
TE000679(Helitron)	0	Manes_10G008700	0.129445	-0.0506729	0.852573	0.999771	PREDICTED: cytosolic endo-beta-N-acetylglucosaminidase isoform X1 [Jatropha curcas]
TE000680(Helitron)	0	Manes_10G008700	0.0114933	-0.0506729	0.852573	0.999771	PREDICTED: cytosolic endo-beta-N-acetylglucosaminidase isoform X1 [Jatropha curcas]
TE000682(Helitron)	3610	Manes_10G008600	0.0186681	0.817359	0.138568	0.999771	PREDICTED: probable inactive receptor-like protein kinase At1g65250 [Vitis vinifera]
TE000692(Helitron)	1359	Manes_10G008800	1.40599	0	1	1	PREDICTED: LOB domain-containing protein 12 [Ricinus communis]
TE000763(Helitron)	2340	Manes_10G009900	0.0588937	-0.00857615	0.878589	0.999771	PREDICTED: sorting and assembly machinery component 50 homolog [Jatropha curcas]
TE000765(Helitron)	1744	Manes_10G010000	6.55075	0	1	1	PREDICTED: GDSL esterase/lipase At2g40250 [Jatropha curcas]
TE000796(Helitron)	776	MSTRG.18612	0.0899651	0.342154	0.211675	0.999771	-
TE000799(Helitron)	0	Manes_10G010500	0.0289663	-0.0361429	0.677097	0.999771	PREDICTED: clathrin heavy chain 1 isoform X1 [Jatropha curcas]
TE000800(Helitron)	0	Manes_10G010500	0.0498562	-0.0361429	0.677097	0.999771	PREDICTED: clathrin heavy chain 1 isoform X1 [Jatropha curcas]
TE000801(Helitron)	0	Manes_10G010500	0.170479	-0.0361429	0.677097	0.999771	PREDICTED: clathrin heavy chain 1 isoform X1 [Jatropha curcas]
TE000802(Helitron)	0	Manes_10G010500	0.0260643	-0.0361429	0.677097	0.999771	PREDICTED: clathrin heavy chain 1 isoform X1 [Jatropha curcas]
TE000810(Helitron)	2921	Manes_10G010600	0.0109028	-0.277534	0.670889	0.999771	PREDICTED: probable protein phosphatase 2C 25 [Jatropha curcas]
TE000818(Helitron)	0	Manes_10G010600	1.28662	-0.277534	0.670889	0.999771	PREDICTED: probable protein phosphatase 2C 25 [Jatropha curcas]
TE000843(Helitron)	1160	Manes_10G010900	1	-0.310827	0.55771	0.999771	PREDICTED: protein ESKIMO 1-like [Jatropha curcas]
TE000844(Helitron)	1189	Manes_10G010900	1	-0.310827	0.55771	0.999771	PREDICTED: protein ESKIMO 1-like [Jatropha curcas]
TE000856(Helitron)	2	Manes_10G011000	0.0346171	-0.0618053	0.873729	0.999771	PREDICTED: protein trichome birefringence-like 28 isoform X1 [Ricinus communis]
TE000863(Helitron)	43	Manes_10G011100	0.0902909	1.31034	0.556492	1	PREDICTED: protein ESKIMO 1-like isoform X1 [Populus euphratica]
TE000865(Helitron)	574	Manes_10G011200	0.611393	0.231046	0.2987	0.999771	transducin family protein [Populus trichocarpa]
TE000867(Helitron)	0	Manes_10G011200	8.22882	0.231046	0.2987	0.999771	transducin family protein [Populus trichocarpa]
TE000879(Helitron)	0	Manes_10G011400	0.0866192	-0.472068	0.838822	1	PREDICTED: N-(5'-phosphoribosyl)anthranilate isomerase 1, chloroplastic isoform X2 [Ricinus communis]
TE000881(Helitron)	413	Manes_10G011400	0.0242475	-0.472068	0.838822	1	PREDICTED: N-(5'-phosphoribosyl)anthranilate isomerase 1, chloroplastic isoform X2 [Ricinus communis]
TE000884(Helitron)	897	Manes_10G011500	0.276811	0	1	1	PREDICTED: cystathionine gamma-synthase 1, chloroplastic-like [Malus domestica]
TE000894(Helitron)	0	Manes_10G011700	0.736966	-0.131358	0.257212	0.999771	PREDICTED: zinc finger CCCH domain-containing protein 29 [Jatropha curcas]
TE000902(Helitron)	2905	Manes_10G011800	0.0665366	-0.0728484	0.604625	0.999771	PREDICTED: flavonol synthase/flavanone 3-hydroxylase [Jatropha curcas]
TE000903(Helitron)	3657	Manes_10G011700	0.0404418	-0.131358	0.257212	0.999771	PREDICTED: zinc finger CCCH domain-containing protein 29 [Jatropha curcas]
TE000911(Helitron)	2195	Manes_10G011800	0.0654206	-0.0728484	0.604625	0.999771	PREDICTED: flavonol synthase/flavanone 3-hydroxylase [Jatropha curcas]
TE000956(Helitron)	1803	Manes_10G012100	0.755248	0.241008	0.809823	0.999771	serine/threonine-protein kinase [Acacia mangium]
TE000964(Helitron)	3090	Manes_10G012200	0.443341	-1.49097	0.365077	0.999771	PREDICTED: NF-X1-type zinc finger protein NFXL2 [Ricinus communis]
TE000965(Helitron)	2511	Manes_10G012200	0.0842158	-1.49097	0.365077	0.999771	PREDICTED: NF-X1-type zinc finger protein NFXL2 [Ricinus communis]
TE000968(Helitron)	1140	Manes_10G012200	0.847997	-1.49097	0.365077	0.999771	PREDICTED: NF-X1-type zinc finger protein NFXL2 [Ricinus communis]
TE000973(Helitron)	2637	Manes_10G012400	2.8679	1.94111	0.401971	1	PREDICTED: serine/threonine-protein kinase CDG1-like [Jatropha curcas]
TE000974(Helitron)	0	Manes_10G012300	3.32193	0	1	1	PREDICTED: L-type lectin-domain containing receptor kinase V.7, partial [Ricinus communis]
TE001004(Helitron)	1840	Manes_10G012600	0.0418913	0.121926	0.88626	0.999771	PREDICTED: L-type lectin-domain containing receptor kinase V.7, partial [Ricinus communis]
TE001008(Helitron)	3503	Manes_10G012700	0.0934303	0.379397	0.597785	0.999771	PREDICTED: phosphoinositide phospholipase C 2-like [Jatropha curcas]
TE001010(Helitron)	0	Manes_10G012600	0.485427	0.121926	0.88626	0.999771	PREDICTED: L-type lectin-domain containing receptor kinase V.7, partial [Ricinus communis]
TE001050(Helitron)	3567	Manes_10G013200	0.0152657	-0.823832	0.120641	0.999771	PREDICTED: GDSL esterase/lipase CPRD49 isoform X1 [Jatropha curcas]
TE001053(Helitron)	308	Manes_10G013100	0.0714112	2.40439	0.317776	1	hypothetical protein MANES_10G013100 [Manihot esculenta]
TE001073(Helitron)	0	Manes_10G013300	0.068443	-0.738289	0.211352	0.999771	ABC2 [Theobroma cacao]
TE001118(Helitron)	0	Manes_10G013600	0.0318254	0.0857299	0.822911	0.999771	PREDICTED: nuclear pore complex protein NUP88 [Jatropha curcas]
TE001119(Helitron)	0	Manes_10G013600	0.146542	0.0857299	0.822911	0.999771	PREDICTED: nuclear pore complex protein NUP88 [Jatropha curcas]
TE001148(Helitron)	0	Manes_10G013900	0.174619	0.424333	0.309431	0.999771	PREDICTED: arginyl-tRNA--protein transferase 2-like isoform X1 [Jatropha curcas]
TE001201(Helitron)	2228	Manes_10G014900	2.58496	0	1	1	DUF724 family protein [Medicago truncatula]
TE001213(Helitron)	745	Manes_10G015200	1.38593	0	1	1	DUF724 family protein [Medicago truncatula]
TE001220(Helitron)	383	Manes_10G015200	3.83794	0	1	1	DUF724 family protein [Medicago truncatula]
TE001223(Helitron)	1330	Manes_10G015300	0.588502	-0.197989	0.727623	0.999771	PREDICTED: auxin transporter-like protein 2 [Ricinus communis]
TE001234(Helitron)	1251	Manes_10G015300	0.226809	-0.197989	0.727623	0.999771	PREDICTED: auxin transporter-like protein 2 [Ricinus communis]
TE001279(Helitron)	0	Manes_10G015600	1.52583	-0.539905	0.0506968	0.999771	PREDICTED: LRR receptor-like serine/threonine-protein kinase EFR [Nelumbo nucifera]
TE001335(Helitron)	0	Manes_10G016000	1.38702	0.125531	0.986098	1	PREDICTED: LRR receptor-like serine/threonine-protein kinase EFR [Nelumbo nucifera]
TE001395(Helitron)	64	Manes_10G016400	4.09592	-0.0745103	0.703786	0.999771	PREDICTED: glycosyltransferase family 64 protein C4 [Jatropha curcas]
TE001419(Helitron)	147	Manes_10G016700	0.124034	0	1	1	PREDICTED: WUSCHEL-related homeobox 7 [Ricinus communis]
TE001423(Helitron)	1285	Manes_10G016900	0.0277524	-5.82443	0.673272	1	PREDICTED: uncharacterized acetyltransferase At3g50280 [Jatropha curcas]
TE001425(Helitron)	634	Manes_10G016800	0.02309	-0.645335	0.0782493	0.999771	PREDICTED: 26S proteasome non-ATPase regulatory subunit 7 homolog A [Jatropha curcas]
TE001430(Helitron)	2643	Manes_10G016900	0.0324618	-5.82443	0.673272	1	PREDICTED: uncharacterized acetyltransferase At3g50280 [Jatropha curcas]
TE001437(Helitron)	2433	Manes_10G017200	0.0363768	0	1	1	hypothetical protein MANES_10G017200 [Manihot esculenta]
TE001449(Helitron)	0	Manes_10G017300	2.94486	0	1	1	hypothetical protein MANES_10G017300 [Manihot esculenta]
TE001454(Helitron)	1048	Manes_10G017300	3.0633	0	1	1	hypothetical protein MANES_10G017300 [Manihot esculenta]
TE001478(Helitron)	1183	Manes_10G017700	0.058965	0	1	1	non-LTR retroelement reverse transcriptase-like [Arabidopsis thaliana]
TE001488(Helitron)	1012	Manes_10G017800	2.08314	0.0611308	0.913096	0.999771	Translation initiation factor 2 subunit gamma [Gossypium arboreum]
TE001500(Helitron)	904	Manes_10G017800	0.0178846	0.0611308	0.913096	0.999771	Translation initiation factor 2 subunit gamma [Gossypium arboreum]
TE001545(Helitron)	3630	Manes_10G018600	0.200928	-0.144261	0.630244	0.999771	PREDICTED: LIM domain-containing protein WLIM2b [Ricinus communis]
TE001549(Helitron)	1793	Manes_10G018600	0.0243878	-0.144261	0.630244	0.999771	PREDICTED: LIM domain-containing protein WLIM2b [Ricinus communis]
TE001552(Helitron)	570	Manes_10G018600	0.0444392	-0.144261	0.630244	0.999771	PREDICTED: LIM domain-containing protein WLIM2b [Ricinus communis]
TE001585(Helitron)	0	Manes_10G019500	0.421614	-0.224456	0.685631	0.999771	PREDICTED: proline transporter 2 [Ricinus communis]
TE001586(Helitron)	1893	Manes_10G019400	0.964522	-0.162652	0.463055	0.999771	PREDICTED: probable sugar phosphate/phosphate translocator At3g11320 [Jatropha curcas]
TE001591(Helitron)	877	Manes_10G019500	0.0070795	-0.224456	0.685631	0.999771	PREDICTED: proline transporter 2 [Ricinus communis]
TE001609(Helitron)	0	Manes_10G019600	0.924807	0.0103512	0.955001	0.999771	PREDICTED: L-type lectin-domain containing receptor kinase S.4-like [Jatropha curcas]
TE001627(Helitron)	0	Manes_10G019700	4.18587	0.558604	0.26278	0.999771	PREDICTED: transcription factor MYB76-like [Populus euphratica]
TE001632(Helitron)	544	Manes_10G019800	0.376575	-1.42809	0.458181	1	PREDICTED: E3 ubiquitin-protein ligase MARCH8-like [Jatropha curcas]
TE001642(Helitron)	940	Manes_10G019900	4.06178	0	1	1	Emb:CAB81597.1 [Theobroma cacao]
TE001689(Helitron)	0	Manes_10G020200	0.0760467	-0.519553	0.340972	0.999771	PREDICTED: probable methyltransferase PMT23 [Ricinus communis]
TE001714(Helitron)	1248	Manes_10G020400	0.268701	-0.204798	0.210379	0.999771	PREDICTED: 7-deoxyloganetic acid glucosyltransferase-like [Populus euphratica]
TE001743(DNA/hAT-Ac)	1079	Manes_10G020700	5.86625	-0.438884	0.661244	0.999771	PREDICTED: G-box-binding factor isoform X1 [Jatropha curcas]
TE001746(Helitron)	0	Manes_10G020700	1.50326	-0.438884	0.661244	0.999771	PREDICTED: G-box-binding factor isoform X1 [Jatropha curcas]
TE001822(Helitron)	0	Manes_10G020900	0.00510165	0	1	1	PREDICTED: receptor-like protein 12 [Jatropha curcas]
TE001826(Helitron)	0	Manes_10G020900	1.58496	0	1	1	PREDICTED: receptor-like protein 12 [Jatropha curcas]
TE001827(Helitron)	0	Manes_10G020900	0.629704	0	1	1	PREDICTED: receptor-like protein 12 [Jatropha curcas]
TE001835(Helitron)	2292	Manes_10G020900	0.0603973	0	1	1	PREDICTED: receptor-like protein 12 [Jatropha curcas]
TE001876(Helitron)	1776	Manes_10G021200	1.42951	-2.72163	0.0806821	0.999771	PREDICTED: suppressor protein SRP40-like [Malus domestica]
TE001896(Helitron)	1295	Manes_10G021300	0.0882445	0	1	1	hypothetical protein MANES_10G021300 [Manihot esculenta]
TE001914(Helitron)	1333	Manes_10G021400	0.0192199	0	1	1	PREDICTED: cucumisin [Ricinus communis]
TE001959(Helitron)	29	Manes_10G022100	2.82782	0.0513618	0.945767	0.999771	PREDICTED: protein FAR1-RELATED SEQUENCE 4 isoform X2 [Ricinus communis]
TE002005(RC?/Helitron?)	0	Manes_10G022400	1.58496	-0.00538069	0.90571	0.999771	PREDICTED: protein NEDD1 [Jatropha curcas]
TE002006(RC?/Helitron?)	0	Manes_10G022400	0.162903	-0.00538069	0.90571	0.999771	PREDICTED: protein NEDD1 [Jatropha curcas]
TE002022(Helitron)	3357	Manes_10G022700	0.079394	0	1	1	hypothetical protein MANES_10G022700 [Manihot esculenta]
TE002033(Helitron)	956	Manes_10G023100	0.191131	0.270854	0.720372	0.999771	Disease resistance protein RPP8 [Theobroma cacao]
TE002034(Helitron)	713	Manes_10G022900	0.260152	0.0650635	0.933778	0.999771	PREDICTED: folylpolyglutamate synthase [Jatropha curcas]
TE002035(RC/Helitron)	0	Manes_10G023100	1.24286	0.270854	0.720372	0.999771	Disease resistance protein RPP8 [Theobroma cacao]
TE002037(RC/Helitron)	0	Manes_10G023100	2.48543	0.270854	0.720372	0.999771	Disease resistance protein RPP8 [Theobroma cacao]
TE002040(Helitron)	0	Manes_10G023200	0.253757	0	1	1	PREDICTED: probable disease resistance protein At1g58602 [Ricinus communis]
TE002047(Helitron)	2398	Manes_10G023200	0.0270817	0	1	1	PREDICTED: probable disease resistance protein At1g58602 [Ricinus communis]
TE002083(Helitron)	3809	Manes_10G023700	4.64386	-0.0732136	0.795687	0.999771	PREDICTED: PRA1 family protein A3 [Ricinus communis]
TE002088(Helitron)	0	Manes_10G023700	2.44057	-0.0732136	0.795687	0.999771	PREDICTED: PRA1 family protein A3 [Ricinus communis]
TE002089(Helitron)	3298	Manes_10G023600	0.0435903	0.101017	0.821808	0.999771	PREDICTED: probable glycosyltransferase At5g20260 [Jatropha curcas]
TE002118(Helitron)	767	Manes_10G023900	0.59561	0.128898	0.920923	0.999771	PREDICTED: receptor-like protein 12 [Populus euphratica]
TE002155(Helitron)	3997	Manes_10G024000	0.38789	-0.536053	0.695113	1	PREDICTED: receptor-like protein 12 [Jatropha curcas]
TE002158(Helitron)	447	Manes_10G024000	4.47249	-0.536053	0.695113	1	PREDICTED: receptor-like protein 12 [Jatropha curcas]
TE002203(Helitron)	2573	Manes_10G024300	0.217096	0.116024	0.793636	0.999771	PREDICTED: receptor-like protein 12 isoform X2 [Populus euphratica]
TE002208(Helitron)	3485	Manes_10G024200	0.0932086	0	1	1	PREDICTED: lysine histidine transporter-like 8 [Jatropha curcas]
TE002291(Helitron)	1407	Manes_10G024600	2.2303	0	1	1	PREDICTED: PRA1 family protein A3 [Ricinus communis]
TE002303(Helitron)	340	Manes_10G024700	0.971562	0.0695881	0.899703	0.999771	PREDICTED: protein YIPF1 homolog isoform X1 [Ricinus communis]
TE002330(Helitron)	0	Manes_10G024900	0.308996	-6.49185	0.689939	1	PREDICTED: CASP-like protein 5B2 [Jatropha curcas]
TE002331(Helitron)	1423	Manes_10G025000	7.64386	-0.176281	0.475619	0.999771	PREDICTED: probable mannose-1-phosphate guanylyltransferase 1 [Ricinus communis]
TE002334(RC/Helitron)	0	Manes_10G025000	2.48543	-0.176281	0.475619	0.999771	PREDICTED: probable mannose-1-phosphate guanylyltransferase 1 [Ricinus communis]
TE002373(Helitron)	2262	Manes_10G025100	0.0505554	-0.807355	0.8276	1	PREDICTED: caffeoyl-CoA O-methyltransferase isoform X1 [Ricinus communis]
TE002394(Helitron)	3660	Manes_10G025500	3.76553	-0.3294	0.382149	0.999771	PREDICTED: ultraviolet-B receptor UVR8 isoform X2 [Jatropha curcas]
TE002414(Helitron)	1219	Manes_10G026100	4.64386	0	1	1	PREDICTED: BTB/POZ and MATH domain-containing protein 3 isoform X2 [Jatropha curcas]
TE002428(Helitron)	0	Manes_10G026300	0.0764191	0.756641	0.206532	0.999771	PREDICTED: poly(A) RNA polymerase GLD2 [Jatropha curcas]
TE002552(Helitron)	918	Manes_10G026900	0.012868	0.0720515	0.903379	0.999771	fringe-related family protein [Populus trichocarpa]
TE002602(Helitron)	1367	Manes_10G027200	6.51833	-0.408085	0.887444	1	PREDICTED: poly(A)-specific ribonuclease PARN isoform X1 [Jatropha curcas]
TE002613(Helitron)	538	Manes_10G027500	0.165349	2.03953	0.476281	1	hypothetical protein MANES_10G027500 [Manihot esculenta]
TE002629(Helitron)	3051	Manes_10G027800	2.07657	-0.0313263	0.905128	0.999771	PREDICTED: pumilio homolog 1-like isoform X1 [Jatropha curcas]
TE002639(Helitron)	2348	Manes_10G027800	3.32193	-0.0313263	0.905128	0.999771	PREDICTED: pumilio homolog 1-like isoform X1 [Jatropha curcas]
TE002684(Helitron)	11	Manes_10G028300	0.0260662	0.0135148	0.976964	0.999771	PREDICTED: probable disease resistance protein At4g27220 isoform X2 [Citrus sinensis]
TE002694(RC/Helitron)	0	Manes_10G028400	0.30355	0.557577	0.122845	0.999771	PREDICTED: probable disease resistance protein At4g27220 [Populus euphratica]
TE002722(RC/Helitron)	0	Manes_10G028600	0.690743	0.117722	0.717013	0.999771	PREDICTED: probable disease resistance protein At4g27220 [Populus euphratica]
TE002739(Helitron)	1572	Manes_10G028700	0.00921567	0	1	1	rotundifolia-like protein [Medicago truncatula]
TE002791(Helitron)	3024	Manes_10G029000	0.0489096	0.275838	0.546904	0.999771	PREDICTED: actin-related protein 5 isoform X1 [Jatropha curcas]
TE002805(Helitron)	814	Manes_10G029200	0.168571	-6.98489	0.284072	1	PREDICTED: scarecrow-like protein 9 [Jatropha curcas]
TE002815(Helitron)	668	Manes_10G029300	0.28679	0.0302735	0.988386	0.999771	PREDICTED: telomere repeat-binding protein 4 isoform X3 [Jatropha curcas]
TE002849(Helitron)	1114	Manes_10G029400	0.101262	-0.540568	0.576484	0.999771	PREDICTED: expansin-A4 [Nelumbo nucifera]
TE002854(Helitron)	3517	Manes_10G029400	0.0361186	-0.540568	0.576484	0.999771	PREDICTED: expansin-A4 [Nelumbo nucifera]
TE002884(Helitron)	0	Manes_10G029800	2.05311	-1.60852	0.165407	0.999771	PREDICTED: probable serine/threonine-protein kinase NAK isoform X2 [Ricinus communis]
TE002895(Helitron)	1657	Manes_10G029900	0.0643787	0.95109	0.483857	0.999771	PREDICTED: probable disease resistance protein At1g12280 [Jatropha curcas]
TE002958(Helitron)	1244	Manes_10G030200	0.0372685	0	1	1	PREDICTED: glucan endo-1,3-beta-glucosidase [Ricinus communis]
TE002960(Helitron)	1796	Manes_10G030200	6.64386	0	1	1	PREDICTED: glucan endo-1,3-beta-glucosidase [Ricinus communis]
TE002965(Helitron)	2618	Manes_10G030300	3.64386	0.283221	0.651717	0.999771	BnaC04g25510D [Brassica napus]
TE003064(Helitron)	1639	Manes_10G031100	0.487809	-7.59495	0.466198	1	DC1 domain-containing family protein [Populus trichocarpa]
TE003165(Helitron)	1664	Manes_10G031700	2.25298	0	1	1	PREDICTED: RING-H2 finger protein ATL52 [Ricinus communis]
TE003173(Helitron)	1480	Manes_10G031700	0.321928	0	1	1	PREDICTED: RING-H2 finger protein ATL52 [Ricinus communis]
TE003179(Helitron)	3283	Manes_10G031800	0.00774451	-0.199966	0.215297	0.999771	FYD [Theobroma cacao]
TE003185(Helitron)	1382	Manes_10G031800	0.000506031	-0.199966	0.215297	0.999771	FYD [Theobroma cacao]
TE003187(Helitron)	576	Manes_10G031800	0.381005	-0.199966	0.215297	0.999771	FYD [Theobroma cacao]
TE003220(Helitron)	2312	Manes_10G032100	0.118479	-0.116262	0.615151	0.999771	PREDICTED: ubiquitin-conjugating enzyme E2 14 [Populus euphratica]
TE003241(Helitron)	0	Manes_10G032300	0.516015	0	1	1	PREDICTED: dolichyl-diphosphooligosaccharide--protein glycosyltransferase subunit 4A [Vitis vinifera]
TE003254(Helitron)	1661	Manes_10G032500	0.0104931	-0.576682	0.0977979	0.999771	PREDICTED: UDP-glucuronic acid decarboxylase 6 [Ricinus communis]
TE003294(Helitron)	67	Manes_10G032900	2.42114	-1.06012	0.583974	0.999771	enoyl-CoA hydratase/isomerase family protein [Populus trichocarpa]
TE003297(Helitron)	1496	Manes_10G032900	0.0628843	-1.06012	0.583974	0.999771	enoyl-CoA hydratase/isomerase family protein [Populus trichocarpa]
TE003309(Helitron)	0	Manes_10G033000	0.869383	-0.0707345	0.64172	0.999771	BnaA01g30480D [Brassica napus]
TE003316(Helitron)	1385	Manes_10G033100	1.33342	0.215228	0.5979	0.999771	hypothetical protein MANES_10G033100 [Manihot esculenta]
TE003381(Helitron)	2262	Manes_10G033900	0.044849	0	1	1	PREDICTED: transcription factor bHLH133 isoform X2 [Ricinus communis]
TE003410(Helitron)	1706	Manes_10G034100	0.535672	0	1	1	hypothetical protein MANES_10G034100 [Manihot esculenta]
TE003434(Helitron)	520	Manes_10G034400	0.0706015	-0.0396844	0.650468	0.999771	PREDICTED: 2-oxoglutarate dehydrogenase, mitochondrial-like [Jatropha curcas]
TE003491(Helitron)	0	Manes_10G034800	0.524239	1.23195	0.712723	1	PREDICTED: photosynthetic NDH subunit of lumenal location 1, chloroplastic, partial [Ricinus communis]
TE003497(Helitron)	0	Manes_10G034900	0.0546771	0.13294	0.635467	0.999771	ABC transporter family protein [Hevea brasiliensis]
TE003549(Helitron)	1522	Manes_10G035000	0.157684	-0.224046	0.536767	0.999771	tonoplast intrinsic protein 5 [Hevea brasiliensis]
TE003554(Helitron)	55	Manes_10G035100	0.520752	0.128733	0.688051	0.999771	F-box family protein [Populus trichocarpa]
TE003564(Helitron)	0	Manes_10G035100	0.0513232	0.128733	0.688051	0.999771	F-box family protein [Populus trichocarpa]
TE003573(Helitron)	1213	Manes_10G035100	2.63227	0.128733	0.688051	0.999771	F-box family protein [Populus trichocarpa]
TE003586(Helitron)	2770	Manes_10G035300	0.011823	0	1	1	PREDICTED: pectinesterase-like [Daucus carota subsp. sativus] [Daucus carota]
TE003590(Helitron)	930	Manes_10G035400	0.349348	0	1	1	PREDICTED: cell wall / vacuolar inhibitor of fructosidase 2-like [Phoenix dactylifera]
TE003592(Helitron)	187	Manes_10G035400	1.29376	0	1	1	PREDICTED: cell wall / vacuolar inhibitor of fructosidase 2-like [Phoenix dactylifera]
TE003598(Helitron)	566	Manes_10G035800	0.0975425	-0.104788	0.826679	0.999771	PREDICTED: protein COFACTOR ASSEMBLY OF COMPLEX C SUBUNIT B CCB3, chloroplastic isoform X2 [Ricinus communis]
TE003642(Helitron)	0	Manes_10G036100	0.123294	0	1	1	PREDICTED: proline-rich receptor-like protein kinase PERK10 [Cucumis sativus]
TE003653(Helitron)	1339	Manes_10G036200	0.436952	0	1	1	PREDICTED: zinc finger protein ZAT11 [Ricinus communis]
TE003691(Helitron)	621	Manes_10G036300	6.45121	0	1	1	PREDICTED: exocyst complex component EXO70A1 [Ricinus communis]
TE003721(Helitron)	1243	Manes_10G036400	0.130467	-0.126377	0.923317	0.999771	PREDICTED: caffeoylshikimate esterase [Ricinus communis]
TE003758(Helitron)	3218	Manes_10G036900	0.00811318	0	1	1	PREDICTED: WAT1-related protein At1g25270-like [Jatropha curcas]
TE003779(Helitron)	2086	Manes_10G037000	0.00244053	0	1	1	PREDICTED: WAT1-related protein At1g68170-like [Jatropha curcas]
TE003781(Helitron)	1195	Manes_10G037000	0.0442228	0	1	1	PREDICTED: WAT1-related protein At1g68170-like [Jatropha curcas]
TE003783(Helitron)	1056	Manes_10G037000	1	0	1	1	PREDICTED: WAT1-related protein At1g68170-like [Jatropha curcas]
TE003801(Helitron)	2394	Manes_10G037000	0.0438051	0	1	1	PREDICTED: WAT1-related protein At1g68170-like [Jatropha curcas]
TE003804(Helitron)	2460	Manes_10G037100	0.210573	-0.969626	0.511499	0.999771	PREDICTED: WAT1-related protein At1g25270 [Ricinus communis]
TE003806(Helitron)	2375	Manes_10G037100	0.0543923	-0.969626	0.511499	0.999771	PREDICTED: WAT1-related protein At1g25270 [Ricinus communis]
TE003834(Helitron)	3478	Manes_10G037100	0.0628194	-0.969626	0.511499	0.999771	PREDICTED: WAT1-related protein At1g25270 [Ricinus communis]
TE003894(Helitron)	0	Manes_10G037300	1.46815	8.02237	0.0593489	1	PREDICTED: probable DNA replication complex GINS protein PSF3 [Arachis ipaensis]
TE003901(Helitron)	0	Manes_10G037500	0.820279	-0.80215	0.311841	0.999771	sulfate transporter [Hevea brasiliensis]
TE003922(Helitron)	3333	Manes_10G037600	0.0257281	-0.217265	0.191217	0.999771	PREDICTED: metal tolerance protein 11 [Ricinus communis]
TE003940(Helitron)	2689	Manes_10G037600	0.0676189	-0.217265	0.191217	0.999771	PREDICTED: metal tolerance protein 11 [Ricinus communis]
TE004027(Helitron)	612	Manes_10G037700	0.667425	0.58736	0.159189	0.999771	PREDICTED: beta-hexosaminidase 1 [Jatropha curcas]
TE004030(Helitron)	1418	Manes_10G037700	2.60837	0.58736	0.159189	0.999771	PREDICTED: beta-hexosaminidase 1 [Jatropha curcas]
TE004032(Helitron)	1411	Manes_10G037800	0.195619	-0.0268266	0.866758	0.999771	PREDICTED: protein-tyrosine-phosphatase MKP1 [Jatropha curcas]
TE004040(Helitron)	1011	Manes_10G037900	4.44792	0.159433	0.885196	0.999771	hypothetical protein MANES_10G037900 [Manihot esculenta]
TE004046(Helitron)	527	Manes_10G038100	0.142648	0.117094	0.936077	0.999771	DUF674 family protein [Medicago truncatula]
TE004066(Helitron)	2806	Manes_10G038200	0.0810917	0.934905	0.138777	0.999771	PREDICTED: probable serine/threonine-protein kinase NAK isoform X1 [Ricinus communis]
TE004077(Helitron)	0	Manes_10G038200	0.72677	0.934905	0.138777	0.999771	PREDICTED: probable serine/threonine-protein kinase NAK isoform X1 [Ricinus communis]
TE004079(Helitron)	0	Manes_10G038200	0.15602	0.934905	0.138777	0.999771	PREDICTED: probable serine/threonine-protein kinase NAK isoform X1 [Ricinus communis]
TE004092(Helitron)	2781	Manes_10G038300	0.622764	0.178803	0.965733	0.999771	PREDICTED: ankyrin repeat-containing protein At3g12360 [Jatropha curcas]
TE004122(Helitron)	704	Manes_10G038400	0.014147	-1.42397	0.165536	0.999771	PREDICTED: probable membrane-associated kinase regulator 4 [Ricinus communis]
TE004130(Helitron)	2020	Manes_10G038500	0.183982	0	1	1	hypothetical protein MANES_10G038500 [Manihot esculenta]
TE004131(Helitron)	1092	Manes_10G038500	1.32193	0	1	1	hypothetical protein MANES_10G038500 [Manihot esculenta]
TE004176(Helitron)	0	Manes_10G038700	2.3331	-0.491388	0.648759	0.999771	PREDICTED: probable receptor-like protein kinase At2g39360 [Jatropha curcas]
TE004180(Helitron)	907	Manes_10G038700	0.1971	-0.491388	0.648759	0.999771	PREDICTED: probable receptor-like protein kinase At2g39360 [Jatropha curcas]
TE004219(Helitron)	1272	Manes_10G039100	0.107026	-0.351267	0.532012	0.999771	TPA: histone H4.3 [Zea mays]
TE004220(Helitron)	1404	Manes_10G039100	0.0802636	-0.351267	0.532012	0.999771	TPA: histone H4.3 [Zea mays]
TE004289(Helitron)	0	Manes_10G039500	0.0475657	0.0389941	0.974742	0.999771	PREDICTED: macrophage erythroblast attacher [Jatropha curcas]
TE004299(Helitron)	0	Manes_10G039700	0.406116	0	1	1	Kinesin-4 -like protein [Gossypium arboreum]
TE004300(Helitron)	208	Manes_10G039700	0.595424	0	1	1	Kinesin-4 -like protein [Gossypium arboreum]
TE004301(Helitron)	359	Manes_10G039700	0.136506	0	1	1	Kinesin-4 -like protein [Gossypium arboreum]
TE004305(Helitron)	1832	Manes_10G039700	0.678072	0	1	1	Kinesin-4 -like protein [Gossypium arboreum]
TE004308(Helitron)	2196	Manes_10G039700	0.0325127	0	1	1	Kinesin-4 -like protein [Gossypium arboreum]
TE004317(Helitron)	344	Manes_10G039800	0.19787	0.0116213	0.910058	0.999771	dolichyl-phosphate beta-D-mannosyltransferase family protein [Populus trichocarpa]
TE004327(Helitron)	1125	Manes_10G039900	1.8365	0.187781	0.392952	0.999771	PREDICTED: interaptin-like [Jatropha curcas]
TE004356(Helitron)	3119	Manes_10G040000	0.0251382	0.429453	0.601917	0.999771	PREDICTED: probable protein phosphatase 2C 38 [Jatropha curcas]
TE004370(Helitron)	3142	Manes_10G040100	0.535012	0.299194	0.559156	0.999771	PREDICTED: CDP-diacylglycerol--glycerol-3-phosphate 3-phosphatidyltransferase 2-like [Jatropha curcas]
TE004399(Helitron)	1668	Manes_10G040200	0.0148622	-3.73697	0.826267	1	PREDICTED: TBC1 domain family member 10B-like isoform X1 [Jatropha curcas]
TE004415(Helitron)	0	Manes_10G040200	0.0143967	-3.73697	0.826267	1	PREDICTED: TBC1 domain family member 10B-like isoform X1 [Jatropha curcas]
TE004422(Helitron)	0	Manes_10G040300	4.64386	-0.392768	0.610247	0.999771	PREDICTED: serine/threonine-protein kinase CDL1 [Ricinus communis]
TE004432(Helitron)	0	Manes_10G040300	0.14787	-0.392768	0.610247	0.999771	PREDICTED: serine/threonine-protein kinase CDL1 [Ricinus communis]
TE004443(Helitron)	1513	Manes_10G040400	0.459432	0.429026	0.373596	0.999771	adenylate kinase 1 [Manihot esculenta]
TE004459(Helitron)	1729	Manes_10G040500	0.00937502	0.822386	0.0961797	0.999771	PREDICTED: protein TONNEAU 1a [Ricinus communis]
TE004462(Helitron)	1091	Manes_10G040500	0.189971	0.822386	0.0961797	0.999771	PREDICTED: protein TONNEAU 1a [Ricinus communis]
TE004490(Helitron)	2437	Manes_10G040600	0.213364	0.614949	0.120867	0.999771	hydrolase family protein [Populus trichocarpa]
TE004503(Helitron)	2537	Manes_10G040700	0.876828	0	1	1	hypothetical protein MANES_10G040700 [Manihot esculenta]
TE004520(Helitron)	1158	Manes_10G040900	0.37468	0	1	1	hypothetical protein MANES_10G040900 [Manihot esculenta]
TE004525(Helitron)	2482	Manes_10G040800	0.00619284	0	1	1	hypothetical protein MANES_10G040800 [Manihot esculenta]
TE004528(Helitron)	19	Manes_10G040900	0.0369032	0	1	1	hypothetical protein MANES_10G040900 [Manihot esculenta]
TE004555(Helitron)	3302	Manes_10G041100	0.141438	-0.485535	0.144938	0.999771	PREDICTED: AP2-like ethylene-responsive transcription factor TOE3 isoform X1 [Jatropha curcas]
TE004558(Helitron)	0	Manes_10G041200	0.0395934	-0.0886313	0.655026	0.999771	Sporulation protein RMD1, partial [Cajanus cajan]
TE004559(Helitron)	3889	Manes_10G041400	6.64386	0.0304137	0.984153	0.999771	class IV aminotransferase [Medicago truncatula]
TE004568(Helitron)	3833	Manes_10G041300	0.0544103	0	1	1	BnaA05g16230D [Brassica napus]
TE004583(Helitron)	1904	Manes_10G041400	0.0050829	0.0304137	0.984153	0.999771	class IV aminotransferase [Medicago truncatula]
TE004591(Helitron)	1755	Manes_10G041500	0.0534023	0.226051	0.57263	0.999771	nuclear transcription factor Y subunit B-1 [Vernicia fordii]
TE004597(Helitron)	0	Manes_10G041500	0.0554646	0.226051	0.57263	0.999771	nuclear transcription factor Y subunit B-1 [Vernicia fordii]
TE004624(Helitron)	1944	MSTRG.18917	0.520716	-0.0506748	0.838547	0.999771	hypothetical protein MANES_S058100 [Manihot esculenta]
TE004681(Helitron)	1448	Manes_10G041600	0.0470608	-0.678072	0.765208	1	PREDICTED: RNA-binding protein 24 isoform X3 [Jatropha curcas]
TE004691(Helitron)	656	Manes_10G041600	0.100051	-0.678072	0.765208	1	PREDICTED: RNA-binding protein 24 isoform X3 [Jatropha curcas]
TE004726(Helitron)	1674	Manes_10G041700	0.060053	0.224857	0.555988	0.999771	dentin sialophosphoprotein [Populus trichocarpa]
TE004766(Helitron)	2637	Manes_10G042100	0.608809	0.783376	0.448927	0.999771	PREDICTED: dentin sialophosphoprotein [Populus euphratica]
TE004792(DNA/hAT-Ac)	353	Manes_10G042500	0.13343	0	1	1	PREDICTED: hydrophobic protein RCI2A [Cicer arietinum]
TE004823(Helitron)	0	Manes_10G042800	0.172426	0.260041	0.253305	0.999771	PREDICTED: pentatricopeptide repeat-containing protein At2g16880-like [Jatropha curcas]
TE004874(Helitron)	3286	Manes_10G043000	6.32193	0.485244	0.514751	0.999771	PREDICTED: ATP synthase subunit d, mitochondrial [Ricinus communis]
TE004882(Helitron)	0	Manes_10G043100	2.40599	0.121623	0.539445	0.999771	mitochondrial substrate carrier family protein [Populus trichocarpa]
TE004894(Helitron)	2044	Manes_10G043100	0.0882445	0.121623	0.539445	0.999771	mitochondrial substrate carrier family protein [Populus trichocarpa]
TE004900(Helitron)	2956	Manes_10G043100	0.134815	0.121623	0.539445	0.999771	mitochondrial substrate carrier family protein [Populus trichocarpa]
TE004917(Helitron)	2032	Manes_10G043200	0.037088	-2.17991	0.467298	1	PREDICTED: mitochondrial import inner membrane translocase subunit TIM14-1 [Jatropha curcas]
TE005016(Helitron)	2462	Manes_10G043700	2.63227	0.116941	0.845443	0.999771	PREDICTED: nucleolar complex protein 2 homolog isoform X1 [Jatropha curcas]
TE005017(Helitron)	80	Manes_10G043600	4.32193	0	1	1	hypothetical protein MANES_10G043600 [Manihot esculenta]
TE005027(Helitron)	0	Manes_10G043700	0.0375127	0.116941	0.845443	0.999771	PREDICTED: nucleolar complex protein 2 homolog isoform X1 [Jatropha curcas]
TE005031(Helitron)	251	Manes_10G043700	0.584963	0.116941	0.845443	0.999771	PREDICTED: nucleolar complex protein 2 homolog isoform X1 [Jatropha curcas]
TE005046(Helitron)	784	Manes_10G043900	0.0509253	0	1	1	hypothetical protein MANES_10G043900 [Manihot esculenta]
TE005053(Helitron)	2083	Manes_10G043900	0.0999893	0	1	1	hypothetical protein MANES_10G043900 [Manihot esculenta]
TE005070(Helitron)	3521	Manes_10G044000	0.0256728	0	1	1	hypothetical protein MANES_10G044000 [Manihot esculenta]
TE005109(Helitron)	1383	Manes_10G044200	0.0710423	-0.575963	0.285992	0.999771	PREDICTED: beta-taxilin [Jatropha curcas]
TE005132(Helitron)	1356	Manes_10G044200	0.00550998	-0.575963	0.285992	0.999771	PREDICTED: beta-taxilin [Jatropha curcas]
TE005272(DNA/hAT-Tag1)	0	MSTRG.18941	0.0144145	-0.205163	0.445939	0.999771	HAT transposon superfamily [Theobroma cacao]
TE005275(DNA/hAT-Tag1)	0	MSTRG.18941	3.17792	-0.205163	0.445939	0.999771	HAT transposon superfamily [Theobroma cacao]
TE005278(Helitron)	622	MSTRG.18941	1.29278	-0.205163	0.445939	0.999771	HAT transposon superfamily [Theobroma cacao]
TE005306(Helitron)	3821	Manes_10G044800	0.0282327	-1.43494	0.594903	1	PREDICTED: probable RNA-binding protein EIF1AD [Jatropha curcas]
TE005314(Helitron)	341	Manes_10G044800	0.658963	-1.43494	0.594903	1	PREDICTED: probable RNA-binding protein EIF1AD [Jatropha curcas]
TE005319(Helitron)	0	Manes_10G044900	0.11135	-0.547451	0.0341677	0.999771	Chlorophyll a-b binding protein 6A [Morus notabilis]
TE005376(Helitron)	3845	Manes_10G045100	0.807355	-0.158698	0.92628	1	hypothetical protein MANES_10G045100 [Manihot esculenta]
TE005411(Helitron)	1909	MSTRG.18951	0.0165067	0.638621	0.57478	0.999771	PREDICTED: uncharacterized mitochondrial protein AtMg00810-like [Nicotiana tabacum]
TE005444(RC/Helitron)	3806	Manes_10G045200	0.276832	-0.149815	0.411882	0.999771	chorismate synthase [Hevea brasiliensis]
TE005459(Helitron)	0	Manes_10G045200	0.00678005	-0.149815	0.411882	0.999771	chorismate synthase [Hevea brasiliensis]
TE005491(Helitron)	2634	Manes_10G045300	0.0260632	-0.261066	0.510482	0.999771	PREDICTED: patatin-like protein 6 [Jatropha curcas]
TE005583(Helitron)	187	Manes_10G046000	0.591924	0	1	1	hypothetical protein MANES_10G046000 [Manihot esculenta]
TE005591(Helitron)	3004	Manes_10G046100	1.38966	0	1	1	Retrovirus-related Pol polyprotein from transposon 297 family [Cajanus cajan]
TE005605(Helitron)	0	Manes_10G046200	6.64386	-0.0972972	0.713727	0.999771	PREDICTED: probable aquaporin PIP2-5 [Jatropha curcas]
TE005617(Helitron)	2655	Manes_10G046200	6.64386	-0.0972972	0.713727	0.999771	PREDICTED: probable aquaporin PIP2-5 [Jatropha curcas]
TE005624(Helitron)	927	Manes_10G046300	0.0180708	7.43741	0.524462	1	hypothetical protein MANES_10G046300 [Manihot esculenta]
TE005688(Helitron)	2744	Manes_10G046600	0.4975	0.750871	0.427015	0.999771	PREDICTED: phosphoglucomutase isoform X1 [Ricinus communis]
TE005699(Helitron)	0	Manes_10G046600	0.256354	0.750871	0.427015	0.999771	PREDICTED: phosphoglucomutase isoform X1 [Ricinus communis]
TE005721(Helitron)	2077	Manes_10G046700	0.45896	0.218605	0.400836	0.999771	PREDICTED: auxin response factor 16 [Jatropha curcas]
TE005745(Helitron)	579	Manes_10G046800	0.698998	0.156516	0.748896	0.999771	PREDICTED: GATA transcription factor 8 [Jatropha curcas]
TE005899(Helitron)	1840	Manes_10G047500	0.0431716	-0.443106	0.237089	0.999771	phenylalanine ammonia-lyase 1 [Manihot esculenta]
TE005902(Helitron)	3157	Manes_10G047500	0.915936	-0.443106	0.237089	0.999771	phenylalanine ammonia-lyase 1 [Manihot esculenta]
TE005917(Helitron)	1885	Manes_10G047600	0.103024	-0.160365	0.620487	0.999771	PREDICTED: adenosine kinase 2 [Ricinus communis]
TE005929(Helitron)	0	Manes_10G047600	0.0413089	-0.160365	0.620487	0.999771	PREDICTED: adenosine kinase 2 [Ricinus communis]
TE005930(Helitron)	0	Manes_10G047600	1.04597	-0.160365	0.620487	0.999771	PREDICTED: adenosine kinase 2 [Ricinus communis]
TE005936(Helitron)	404	Manes_10G047800	0.021291	0	1	1	PREDICTED: BURP domain-containing protein 17 [Ricinus communis]
TE005954(Helitron)	319	Manes_10G047900	0.0974443	0	1	1	PREDICTED: organ-specific protein S2-like [Sesamum indicum]
TE005983(Helitron)	1883	Manes_10G048000	2.25046	0	1	1	Thionin related/ Pollen Ole e 6 [Medicago truncatula]
TE006043(Helitron)	646	Manes_10G048300	0.00136078	0	1	1	PREDICTED: acidic endochitinase [Ricinus communis]
TE006067(Helitron)	2428	Manes_10G048600	0.0293915	-0.609416	0.669284	1	PREDICTED: lysM domain receptor-like kinase 3 [Ricinus communis]
TE006074(Helitron)	2200	Manes_10G048700	0.0769989	0.0545765	0.941873	0.999771	PREDICTED: ABC transporter G family member 24-like [Jatropha curcas]
TE006078(Helitron)	882	Manes_10G048700	0.735012	0.0545765	0.941873	0.999771	PREDICTED: ABC transporter G family member 24-like [Jatropha curcas]
TE006083(Helitron)	0	Manes_10G048700	0.553841	0.0545765	0.941873	0.999771	PREDICTED: ABC transporter G family member 24-like [Jatropha curcas]
TE006087(Helitron)	0	Manes_10G048700	0.584963	0.0545765	0.941873	0.999771	PREDICTED: ABC transporter G family member 24-like [Jatropha curcas]
TE006090(Helitron)	0	Manes_10G048700	0.109407	0.0545765	0.941873	0.999771	PREDICTED: ABC transporter G family member 24-like [Jatropha curcas]
TE006096(Helitron)	0	Manes_10G048800	2.40599	0.217298	0.72492	0.999771	PREDICTED: probable receptor-like protein kinase At5g47070 isoform X2 [Ricinus communis]
TE006150(Helitron)	0	Manes_10G048900	0.0321617	-0.170637	0.577857	0.999771	PREDICTED: OTU domain-containing protein DDB_G0284757 [Jatropha curcas]
TE006161(RC/Helitron)	0	Manes_10G049000	0.155864	-0.0130179	0.828156	0.999771	PREDICTED: pumilio homolog 4 [Ricinus communis]
TE006162(Helitron)	1657	Manes_10G049100	0.0963021	0	1	1	polyubiquitin, partial [Capsicum chinense]
TE006165(Helitron)	1450	Manes_10G049100	0.0888319	0	1	1	polyubiquitin, partial [Capsicum chinense]
TE006178(Helitron)	1671	Manes_10G049100	0.946378	0	1	1	polyubiquitin, partial [Capsicum chinense]
TE006224(Helitron)	991	Manes_10G049200	1.13711	0.267168	0.363557	0.999771	PREDICTED: thioredoxin-like 3-2, chloroplastic [Ricinus communis]
TE006269(Helitron)	721	Manes_10G049400	0.0109885	0.909853	0.179787	0.999771	PREDICTED: probable protein S-acyltransferase 15 [Ricinus communis]
TE006282(Helitron)	3664	Manes_10G049500	0.450873	6.86625	0.801109	1	hypothetical protein MANES_10G049500 [Manihot esculenta]
TE006356(Helitron)	327	Manes_10G049800	0.0299386	0	1	1	BnaC08g25620D [Brassica napus]
TE006363(Helitron)	2343	Manes_10G049800	0.0850525	0	1	1	BnaC08g25620D [Brassica napus]
TE006375(Helitron)	2444	Manes_10G049900	0.0823773	0	1	1	DEVIL16 family protein [Populus trichocarpa]
TE006380(Helitron)	3424	Manes_10G049900	4.83794	0	1	1	DEVIL16 family protein [Populus trichocarpa]
TE006489(Helitron)	0	Manes_10G050000	1	-0.162369	0.236187	0.999771	PREDICTED: ras-related protein RABF1 [Jatropha curcas]
TE006490(Helitron)	0	Manes_10G050000	1.56413	-0.162369	0.236187	0.999771	PREDICTED: ras-related protein RABF1 [Jatropha curcas]
TE006511(Helitron)	400	Manes_10G050100	0.0508738	-6.49185	0.466198	1	PREDICTED: glycerol-3-phosphate dehydrogenase SDP6, mitochondrial [Jatropha curcas]
TE006514(Helitron)	533	Manes_10G050200	4.06178	0	1	1	hypothetical protein MANES_10G050200 [Manihot esculenta]
TE006521(Helitron)	3250	Manes_10G050200	0.0426944	0	1	1	hypothetical protein MANES_10G050200 [Manihot esculenta]
TE006536(Helitron)	512	Manes_10G050500	0.0523344	0	1	1	hypothetical protein MANES_10G050500 [Manihot esculenta]
TE006647(Helitron)	92	Manes_10G051000	2.56071	-0.633872	0.851021	1	PREDICTED: glycine-rich RNA-binding protein RZ1C isoform X1 [Ricinus communis]
TE006722(Helitron)	0	Manes_10G051500	4.1375	0.19592	0.783293	0.999771	Pectin lyase-like superfamily protein isoform 1 [Theobroma cacao]
TE006826(Helitron)	2750	Manes_10G051600	0.0172044	-8.63178	0.267968	1	PREDICTED: transcription factor SPT20 homolog [Ricinus communis]
TE006902(Helitron)	0	Manes_10G051700	0.000740287	-0.290805	0.403572	0.999771	PREDICTED: pullulanase 1, chloroplastic [Jatropha curcas]
TE006908(Helitron)	0	Manes_10G051700	0.0121835	-0.290805	0.403572	0.999771	PREDICTED: pullulanase 1, chloroplastic [Jatropha curcas]
TE006935(Helitron)	0	Manes_10G051900	1.58496	0.369489	0.421183	0.999771	PREDICTED: PP2A regulatory subunit TAP46 [Jatropha curcas]
TE007041(Helitron)	1315	Manes_10G052300	0.00228215	0	1	1	PREDICTED: ras-related protein RABC2a-like isoform X1 [Jatropha curcas]
TE007144(Helitron)	1919	Manes_10G052400	0.0825149	0	1	1	PREDICTED: NAC domain-containing protein 78 isoform X1 [Jatropha curcas]
TE007167(Helitron)	0	Manes_10G052600	0.151878	-0.251167	0.182316	0.999771	PREDICTED: malate dehydrogenase [NADP], chloroplastic [Jatropha curcas]
TE007168(Helitron)	1265	Manes_10G052500	0.0325972	-0.149271	0.343896	0.999771	NAC transcription factors 5 [Manihot esculenta]
TE007200(Helitron)	0	Manes_10G052700	0.0484469	0.45094	0.337628	0.999771	PREDICTED: acyl-CoA-binding domain-containing protein 4 [Ricinus communis]
TE007202(Helitron)	0	Manes_10G052700	0.847997	0.45094	0.337628	0.999771	PREDICTED: acyl-CoA-binding domain-containing protein 4 [Ricinus communis]
TE007209(Helitron)	0	Manes_10G052700	0.0411549	0.45094	0.337628	0.999771	PREDICTED: acyl-CoA-binding domain-containing protein 4 [Ricinus communis]
TE007213(Helitron)	950	Manes_10G052700	0.00299052	0.45094	0.337628	0.999771	PREDICTED: acyl-CoA-binding domain-containing protein 4 [Ricinus communis]
TE007228(Helitron)	710	Manes_10G052800	0.0285069	0	0.987066	1	uncharacterized LOC8263958 [Ricinus communis]
TE007275(Helitron)	487	Manes_10G052900	0.0547253	9.05889	0.395592	1	PREDICTED: probable histone H2B.3 [Populus euphratica]
TE007307(Helitron)	131	Manes_10G053000	1.4948	0.481533	0.226533	0.999771	PREDICTED: CAP-Gly domain-containing linker protein 1-like [Jatropha curcas]
TE007323(Helitron)	2457	Manes_10G053000	0.543629	0.481533	0.226533	0.999771	PREDICTED: CAP-Gly domain-containing linker protein 1-like [Jatropha curcas]
TE007351(Helitron)	1309	Manes_10G053100	0.0712034	0	1	1	PREDICTED: probable 2-oxoglutarate/Fe(II)-dependent dioxygenase [Jatropha curcas]
TE007367(Helitron)	0	Manes_10G053100	0.211066	0	1	1	PREDICTED: probable 2-oxoglutarate/Fe(II)-dependent dioxygenase [Jatropha curcas]
TE007542(Helitron)	3303	Manes_10G053200	0.0174449	6.12928	0.801109	1	PREDICTED: cyclin-dependent protein kinase inhibitor SMR1 [Jatropha curcas]
TE007543(Helitron)	3573	Manes_10G053200	0.0146353	6.12928	0.801109	1	PREDICTED: cyclin-dependent protein kinase inhibitor SMR1 [Jatropha curcas]
TE007564(Helitron)	2977	Manes_10G053400	2.47249	-0.336049	0.55151	0.999771	DNA binding protein [Arabidopsis thaliana]
TE007588(Helitron)	3411	Manes_10G053500	0.0614005	-0.555742	0.333559	0.999771	PREDICTED: LOW QUALITY PROTEIN: phosphoglucan phosphatase DSP4, amyloplastic-like [Jatropha curcas]
TE007593(Helitron)	2413	Manes_10G053500	0.0591827	-0.555742	0.333559	0.999771	PREDICTED: LOW QUALITY PROTEIN: phosphoglucan phosphatase DSP4, amyloplastic-like [Jatropha curcas]
TE007607(Helitron)	2844	Manes_10G053600	0.19007	0	1	1	PREDICTED: aspartic proteinase-like protein 2 isoform X2 [Ricinus communis]
TE007611(Helitron)	1931	Manes_10G053500	0.0910627	-0.555742	0.333559	0.999771	PREDICTED: LOW QUALITY PROTEIN: phosphoglucan phosphatase DSP4, amyloplastic-like [Jatropha curcas]
TE007614(Helitron)	2812	Manes_10G053500	0.00826762	-0.555742	0.333559	0.999771	PREDICTED: LOW QUALITY PROTEIN: phosphoglucan phosphatase DSP4, amyloplastic-like [Jatropha curcas]
TE007772(Helitron)	2806	Manes_10G053900	8.10329	-0.103459	0.670811	0.999771	PREDICTED: glycosyltransferase family protein 64 protein C5 [Jatropha curcas]
TE007838(Helitron)	1209	Manes_10G054000	3.56071	-0.359733	0.129649	0.999771	PREDICTED: 3-phosphoinositide-dependent protein kinase 2 [Jatropha curcas]
TE007844(Helitron)	0	Manes_10G054000	0.0556118	-0.359733	0.129649	0.999771	PREDICTED: 3-phosphoinositide-dependent protein kinase 2 [Jatropha curcas]
TE007888(Helitron)	0	Manes_10G054100	7.64386	-0.0230761	0.794002	0.999771	PREDICTED: dihydrolipoyllysine-residue acetyltransferase component 1 of pyruvate dehydrogenase complex, mitochondrial [Jatropha curcas]
TE007946(Helitron)	1748	Manes_10G054300	0.0729143	0.369039	0.542544	0.999771	PREDICTED: mRNA cap guanine-N7 methyltransferase 2 isoform X2 [Jatropha curcas]
TE007949(Helitron)	1162	Manes_10G054300	0.0417639	0.369039	0.542544	0.999771	PREDICTED: mRNA cap guanine-N7 methyltransferase 2 isoform X2 [Jatropha curcas]
TE007959(Helitron)	3612	Manes_10G054300	0.584963	0.369039	0.542544	0.999771	PREDICTED: mRNA cap guanine-N7 methyltransferase 2 isoform X2 [Jatropha curcas]
TE007970(Helitron)	1804	Manes_10G054400	0.0529358	0	1	1	pyruvate kinase [Paeonia suffruticosa]
TE007976(Helitron)	0	Manes_10G054400	0.0116291	0	1	1	pyruvate kinase [Paeonia suffruticosa]
TE008033(Helitron)	800	Manes_10G054500	0.049565	8.05889	0.40742	1	PREDICTED: pyruvate kinase, cytosolic isozyme-like [Jatropha curcas]
TE008035(RC/Helitron)	1352	Manes_10G054500	0.492396	8.05889	0.40742	1	PREDICTED: pyruvate kinase, cytosolic isozyme-like [Jatropha curcas]
TE008079(Helitron)	3545	Manes_10G054600	0.686226	0.248704	0.80471	0.999771	E24 ASN [Spinacia oleracea]
TE008103(RC/Helitron)	3184	Manes_10G054600	0.0507658	0.248704	0.80471	0.999771	E24 ASN [Spinacia oleracea]
TE008198(Helitron)	3265	Manes_10G054800	1.15229	0.921997	0.312816	0.999771	PREDICTED: pentatricopeptide repeat-containing protein At1g52640, mitochondrial [Jatropha curcas]
TE008227(Helitron)	589	Manes_10G055000	3.32193	0.303781	0.631294	0.999771	PREDICTED: kelch repeat-containing protein At3g27220-like [Jatropha curcas]
TE008315(Helitron)	3360	Manes_10G055100	0.052999	-0.514573	0.871639	1	PREDICTED: glucomannan 4-beta-mannosyltransferase 9-like [Jatropha curcas]
TE008386(Helitron)	1992	Manes_10G055200	0.0100939	0.590498	0.0558493	0.999771	PREDICTED: transcriptional activator DEMETER isoform X1 [Jatropha curcas]
TE008394(Helitron)	0	Manes_10G055200	1.58496	0.590498	0.0558493	0.999771	PREDICTED: transcriptional activator DEMETER isoform X1 [Jatropha curcas]
TE008416(Helitron)	3112	Manes_10G055500	0.0212338	-0.196702	0.555768	0.999771	PREDICTED: protein TRANSPARENT TESTA GLABRA 1 [Jatropha curcas]
TE008420(Helitron)	0	Manes_10G055500	2.56071	-0.196702	0.555768	0.999771	PREDICTED: protein TRANSPARENT TESTA GLABRA 1 [Jatropha curcas]
TE008421(Helitron)	539	Manes_10G055500	0.567685	-0.196702	0.555768	0.999771	PREDICTED: protein TRANSPARENT TESTA GLABRA 1 [Jatropha curcas]
TE008437(Helitron)	3681	MSTRG.19071	0.166671	-0.164566	0.590466	0.999771	retrotransposon-related protein [Trifolium pratense]
TE008479(Helitron)	2123	Manes_10G055600	0.0420004	-5.43741	0.689939	1	PREDICTED: trihelix transcription factor PTL-like [Populus euphratica]
TE008544(Helitron)	0	Manes_10G055700	0.0550334	0	1	1	PREDICTED: protein CROWDED NUCLEI 4-like [Arachis ipaensis]
TE008548(Helitron)	1762	Manes_10G055700	0.0220263	0	1	1	PREDICTED: protein CROWDED NUCLEI 4-like [Arachis ipaensis]
TE008549(Helitron)	1846	Manes_10G055700	0.0910239	0	1	1	PREDICTED: protein CROWDED NUCLEI 4-like [Arachis ipaensis]
TE008688(Helitron)	495	Manes_10G055900	0.922832	0	1	1	PREDICTED: phenolic glucoside malonyltransferase 1-like [Jatropha curcas]
TE008770(Helitron)	112	Manes_10G056000	0.208869	0	1	1	PREDICTED: phenolic glucoside malonyltransferase 1-like [Jatropha curcas]
TE008774(Helitron)	2077	Manes_10G056000	0.0389536	0	1	1	PREDICTED: phenolic glucoside malonyltransferase 1-like [Jatropha curcas]
TE008804(Helitron)	542	Manes_10G056100	3.05311	-0.663914	0.336105	0.999771	PREDICTED: calmodulin-like protein 1 [Jatropha curcas]
TE008805(Helitron)	104	Manes_10G056100	1.3599	-0.663914	0.336105	0.999771	PREDICTED: calmodulin-like protein 1 [Jatropha curcas]
TE008806(Helitron)	865	Manes_10G056100	2.32193	-0.663914	0.336105	0.999771	PREDICTED: calmodulin-like protein 1 [Jatropha curcas]
TE008877(Helitron)	3865	Manes_10G056300	0.929033	0	1	1	PREDICTED: ethylene-responsive transcription factor ERF109-like [Jatropha curcas]
TE008880(Helitron)	2347	Manes_10G056300	2.73697	0	1	1	PREDICTED: ethylene-responsive transcription factor ERF109-like [Jatropha curcas]
TE008894(Helitron)	1929	Manes_10G056300	0.0778106	0	1	1	PREDICTED: ethylene-responsive transcription factor ERF109-like [Jatropha curcas]
TE008963(Helitron)	2517	Manes_10G056400	0.623957	0.623197	0.387545	0.999771	PREDICTED: alpha-amylase-like [Malus domestica]
TE009066(Helitron)	2522	Manes_10G056700	0.532282	-0.358048	0.772794	0.999771	PREDICTED: RING-H2 finger protein ATL8-like isoform X2 [Jatropha curcas]
TE009067(Helitron)	454	Manes_10G056600	2.74416	0	1	1	PREDICTED: protein PHYTOCHROME KINASE SUBSTRATE 1 [Ricinus communis]
TE009074(Helitron)	1867	Manes_10G056700	0.0107416	-0.358048	0.772794	0.999771	PREDICTED: RING-H2 finger protein ATL8-like isoform X2 [Jatropha curcas]
TE009142(Helitron)	3285	Manes_10G057000	0.0117015	0	1	1	PREDICTED: ALA-interacting subunit 3-like [Jatropha curcas]
TE009144(DNA/hAT-Ac)	2672	Manes_10G057000	0.049225	0	1	1	PREDICTED: ALA-interacting subunit 3-like [Jatropha curcas]
TE009145(Helitron)	2267	Manes_10G057000	0.0578499	0	1	1	PREDICTED: ALA-interacting subunit 3-like [Jatropha curcas]
TE009158(Helitron)	365	Manes_10G057000	0.0628709	0	1	1	PREDICTED: ALA-interacting subunit 3-like [Jatropha curcas]
TE009159(Helitron)	3934	Manes_10G057100	0.0887055	7.43741	0.546406	1	PREDICTED: protein translocase subunit SecA-like [Glycine max]
TE009162(Helitron)	3175	Manes_10G057100	0.0449352	7.43741	0.546406	1	PREDICTED: protein translocase subunit SecA-like [Glycine max]
TE009167(Helitron)	0	Manes_10G057100	0.0106727	7.43741	0.546406	1	PREDICTED: protein translocase subunit SecA-like [Glycine max]
TE009260(Helitron)	3924	Manes_10G057200	0.0426377	-0.366309	0.116698	0.999771	XS domain protein [Medicago truncatula]
TE009272(Helitron)	556	Manes_10G057200	1.91777	-0.366309	0.116698	0.999771	XS domain protein [Medicago truncatula]
TE009279(Helitron)	2176	Manes_10G057200	0.0460729	-0.366309	0.116698	0.999771	XS domain protein [Medicago truncatula]
TE009282(Helitron)	2689	Manes_10G057200	0.0288197	-0.366309	0.116698	0.999771	XS domain protein [Medicago truncatula]
TE009297(Helitron)	1451	Manes_10G057300	0.0719339	0	1	1	PREDICTED: pleiotropic drug resistance protein 2-like isoform X1 [Jatropha curcas]
TE009300(Helitron)	1044	Manes_10G057300	0.0461918	0	1	1	PREDICTED: pleiotropic drug resistance protein 2-like isoform X1 [Jatropha curcas]
TE009307(Helitron)	1069	Manes_10G057300	0.0100398	0	1	1	PREDICTED: pleiotropic drug resistance protein 2-like isoform X1 [Jatropha curcas]
TE009313(Helitron)	2328	Manes_10G057300	2.63227	0	1	1	PREDICTED: pleiotropic drug resistance protein 2-like isoform X1 [Jatropha curcas]
TE009386(Helitron)	372	Manes_10G057500	0.0198574	0.385587	0.201517	0.999771	PREDICTED: pentatricopeptide repeat-containing protein At2g37320 [Jatropha curcas]
TE009391(Helitron)	520	Manes_10G057500	0.0215011	0.385587	0.201517	0.999771	PREDICTED: pentatricopeptide repeat-containing protein At2g37320 [Jatropha curcas]
TE009393(Helitron)	868	Manes_10G057500	0.794977	0.385587	0.201517	0.999771	PREDICTED: pentatricopeptide repeat-containing protein At2g37320 [Jatropha curcas]
TE009395(Helitron)	2710	Manes_10G057500	0.0535085	0.385587	0.201517	0.999771	PREDICTED: pentatricopeptide repeat-containing protein At2g37320 [Jatropha curcas]
TE009415(Helitron)	1891	Manes_10G057700	0.0515237	0.213404	0.507506	0.999771	neutral/alkaline invertase [Manihot esculenta]
TE009441(Helitron)	3114	Manes_10G057700	0.070273	0.213404	0.507506	0.999771	neutral/alkaline invertase [Manihot esculenta]
TE009442(Helitron)	3556	Manes_10G057700	0.0162007	0.213404	0.507506	0.999771	neutral/alkaline invertase [Manihot esculenta]
TE009524(Helitron)	3190	Manes_10G058000	0.0674709	0.321692	0.496231	0.999771	PREDICTED: hippocampus abundant transcript-like protein 1 [Jatropha curcas]
TE009564(Helitron)	452	Manes_10G058100	0.0489192	1.1765	0.521769	1	hypothetical protein MANES_10G058100 [Manihot esculenta]
TE009579(Helitron)	3381	Manes_10G058200	0.900593	-0.0659549	0.89783	0.999771	PREDICTED: nifU-like protein 4, mitochondrial [Jatropha curcas]
TE009625(DNA/hAT-Ac)	3323	Manes_10G058300	0.0041493	-0.0375778	0.727539	0.999771	PREDICTED: R3H domain-containing protein 2-like isoform X1 [Jatropha curcas]
TE009643(Helitron)	2033	Manes_10G058400	0.035353	0	1	1	PREDICTED: protein LITTLE ZIPPER 4-like [Glycine max]
TE009665(Helitron)	2364	Manes_10G058500	0.0152524	0.0688684	0.9016	0.999771	PREDICTED: probable aspartyl aminopeptidase isoform X1 [Ricinus communis]
TE009668(Helitron)	3323	Manes_10G058500	0.0284237	0.0688684	0.9016	0.999771	PREDICTED: probable aspartyl aminopeptidase isoform X1 [Ricinus communis]
TE009669(Helitron)	1438	Manes_10G058600	0.0327621	-2.70562	0.135555	0.999771	PREDICTED: probable sodium/metabolite cotransporter BASS4, chloroplastic [Jatropha curcas]
TE009734(Helitron)	0	Manes_10G058700	0.0731548	-0.174174	0.854723	0.999771	PREDICTED: probable sodium/metabolite cotransporter BASS4, chloroplastic isoform X1 [Ricinus communis]
TE009772(Helitron)	743	Manes_10G058900	0.00309994	0.0601732	0.90254	0.999771	40S ribosomal protein S17A [Hevea brasiliensis]
TE009828(Helitron)	1880	Manes_10G059200	0.465613	-0.0314325	0.891298	0.999771	PREDICTED: 7-methylguanosine phosphate-specific 5'-nucleotidase A isoform X2 [Jatropha curcas]
TE009850(Helitron)	1772	Manes_10G059200	0.108336	-0.0314325	0.891298	0.999771	PREDICTED: 7-methylguanosine phosphate-specific 5'-nucleotidase A isoform X2 [Jatropha curcas]
TE009854(Helitron)	2348	Manes_10G059300	0.591928	0.695607	0.638125	0.999771	F26K24.5 protein [Theobroma cacao]
TE009868(Helitron)	986	Manes_10G059300	0.0459708	0.695607	0.638125	0.999771	F26K24.5 protein [Theobroma cacao]
TE009908(Helitron)	0	Manes_10G059500	0.0105549	0.0452126	0.942014	0.999771	PREDICTED: nuclear pore complex protein NUP1 isoform X1 [Jatropha curcas]
TE009917(Helitron)	2793	Manes_10G059500	0.186129	0.0452126	0.942014	0.999771	PREDICTED: nuclear pore complex protein NUP1 isoform X1 [Jatropha curcas]
TE009922(Helitron)	3540	Manes_10G059500	0.0108878	0.0452126	0.942014	0.999771	PREDICTED: nuclear pore complex protein NUP1 isoform X1 [Jatropha curcas]
TE009937(Helitron)	3344	Manes_10G059600	0.00374367	1.06369	0.115237	0.999771	PREDICTED: type I inositol polyphosphate 5-phosphatase 10 [Ricinus communis]
TE009958(Helitron)	0	Manes_10G059600	0.334607	1.06369	0.115237	0.999771	PREDICTED: type I inositol polyphosphate 5-phosphatase 10 [Ricinus communis]
TE009959(RC/Helitron)	0	Manes_10G059600	0.123353	1.06369	0.115237	0.999771	PREDICTED: type I inositol polyphosphate 5-phosphatase 10 [Ricinus communis]
TE009967(Helitron)	601	Manes_10G059600	0.143213	1.06369	0.115237	0.999771	PREDICTED: type I inositol polyphosphate 5-phosphatase 10 [Ricinus communis]
TE010001(Helitron)	0	Manes_10G059700	0.0379769	0	1	1	hypothetical protein MANES_10G059700 [Manihot esculenta]
TE010008(Helitron)	2252	Manes_10G059700	2.47249	0	1	1	hypothetical protein MANES_10G059700 [Manihot esculenta]
TE010015(Helitron)	1586	Manes_10G059800	7.22882	-0.0967781	0.685154	0.999771	PREDICTED: calcium-dependent protein kinase 1 [Ricinus communis]
TE010068(Helitron)	693	Manes_10G060000	0.488574	0	1	1	PREDICTED: 40S ribosomal protein S28-like [Arachis duranensis]
TE010099(Helitron)	3550	Manes_10G060100	0.103394	-0.495673	0.576149	0.999771	PREDICTED: charged multivesicular body protein 5 [Ricinus communis]
TE010106(Helitron)	1022	Manes_10G060100	0.111349	-0.495673	0.576149	0.999771	PREDICTED: charged multivesicular body protein 5 [Ricinus communis]
TE010126(Helitron)	1520	Manes_10G060100	0.0109694	-0.495673	0.576149	0.999771	PREDICTED: charged multivesicular body protein 5 [Ricinus communis]
TE010143(Helitron)	2301	Manes_10G060200	0.892535	-0.215469	0.659303	0.999771	Bardet-Biedl syndrome 2 [Gossypium arboreum]
TE010152(Helitron)	0	Manes_10G060200	0.224235	-0.215469	0.659303	0.999771	Bardet-Biedl syndrome 2 [Gossypium arboreum]
TE010217(Helitron)	592	Manes_10G060300	0.0464031	0	1	1	hypothetical protein MANES_10G060300 [Manihot esculenta]
TE010221(Helitron)	0	Manes_10G060300	0.327207	0	1	1	hypothetical protein MANES_10G060300 [Manihot esculenta]
TE010237(Helitron)	243	Manes_10G060500	2.82782	0	1	1	hypothetical protein MANES_10G060500 [Manihot esculenta]
TE010239(Helitron)	704	Manes_10G060500	0.162182	0	1	1	hypothetical protein MANES_10G060500 [Manihot esculenta]
TE010275(Helitron)	0	Manes_10G060700	0.0150935	-0.0884474	0.576206	0.999771	Nuclear transport factor 2 family protein [Theobroma cacao]
TE010282(Helitron)	666	Manes_10G060700	0.0907128	-0.0884474	0.576206	0.999771	Nuclear transport factor 2 family protein [Theobroma cacao]
TE010342(Helitron)	1684	Manes_10G060800	0.0557513	0.148913	0.710506	0.999771	dnaJ protein homolog [Ricinus communis]
TE010364(Helitron)	0	MSTRG.19163	1.17792	0.225937	0.56325	0.999771	peroxidase 64 [Dorcoceras hygrometricum]
TE010369(Helitron)	466	MSTRG.19163	0.0552862	0.225937	0.56325	0.999771	peroxidase 64 [Dorcoceras hygrometricum]
TE010373(Helitron)	492	Manes_10G061000	0.0723649	0	1	1	hypothetical protein MANES_10G061000 [Manihot esculenta]
TE010375(Helitron)	207	Manes_10G061100	0.059444	0.188501	0.902383	0.999771	PREDICTED: UDP-glycosyltransferase TURAN isoform X2 [Ricinus communis]
TE010383(Helitron)	1517	Manes_10G061100	0.0297775	0.188501	0.902383	0.999771	PREDICTED: UDP-glycosyltransferase TURAN isoform X2 [Ricinus communis]
TE010384(Helitron)	2048	Manes_10G061100	0.0392392	0.188501	0.902383	0.999771	PREDICTED: UDP-glycosyltransferase TURAN isoform X2 [Ricinus communis]
TE010434(Helitron)	2380	Manes_10G061300	0.0481147	-6.90689	0.681468	1	PREDICTED: germin-like protein subfamily 3 member 2 [Ricinus communis]
TE010462(Helitron)	1965	Manes_10G061400	1.09202	0.0718678	0.930753	0.999771	PREDICTED: ACT domain-containing protein ACR12 isoform X1 [Ricinus communis]
TE010510(Helitron)	0	MSTRG.19171	0.00106767	10.5018	0.305313	1	-
TE010512(Helitron)	783	MSTRG.19171	0.0384936	10.5018	0.305313	1	-
TE010575(Helitron)	2348	Manes_10G061900	0.0985055	-0.0918515	0.905847	0.999771	PREDICTED: glycine-rich cell wall structural protein 1 [Ricinus communis]
TE010595(Helitron)	1080	Manes_10G062100	0.055814	-0.196065	0.882504	0.999771	PREDICTED: ribonuclease H2 subunit A [Jatropha curcas]
TE010597(Helitron)	1854	Manes_10G062100	0.126901	-0.196065	0.882504	0.999771	PREDICTED: ribonuclease H2 subunit A [Jatropha curcas]
TE010649(Helitron)	1682	Manes_10G062200	0.291014	-0.128986	0.877859	0.999771	hemerythrin HHE cation-binding domain protein [Medicago truncatula]
TE010652(RC/Helitron)	1179	Manes_10G062200	0.192645	-0.128986	0.877859	0.999771	hemerythrin HHE cation-binding domain protein [Medicago truncatula]
TE010653(Helitron)	1076	Manes_10G062200	0.192645	-0.128986	0.877859	0.999771	hemerythrin HHE cation-binding domain protein [Medicago truncatula]
TE010672(Helitron)	2172	Manes_10G062200	0.969626	-0.128986	0.877859	0.999771	hemerythrin HHE cation-binding domain protein [Medicago truncatula]
TE010673(Helitron)	3548	Manes_10G062200	0.0262805	-0.128986	0.877859	0.999771	hemerythrin HHE cation-binding domain protein [Medicago truncatula]
TE010691(Helitron)	2854	Manes_10G062300	4.32193	0	1	1	PREDICTED: protein FANTASTIC FOUR 1-like [Ziziphus jujuba]
TE010709(Helitron)	2091	Manes_10G062300	2.56071	0	1	1	PREDICTED: protein FANTASTIC FOUR 1-like [Ziziphus jujuba]
TE010748(RC/Helitron)	0	Manes_10G062400	0.319347	-0.736966	0.0627919	0.999771	Vesicle-associated membrane protein 727 [Populus trichocarpa]
TE010766(Helitron)	328	Manes_10G062400	0.0128004	-0.736966	0.0627919	0.999771	Vesicle-associated membrane protein 727 [Populus trichocarpa]
TE010803(Helitron)	1099	Manes_10G062500	0.0428777	-0.693215	0.710438	0.999771	F1F0-ATPase inhibitor-like protein [Arabidopsis thaliana]
TE010808(Helitron)	0	Manes_10G062500	1.74416	-0.693215	0.710438	0.999771	F1F0-ATPase inhibitor-like protein [Arabidopsis thaliana]
TE010820(Helitron)	3090	Manes_10G062500	0.558713	-0.693215	0.710438	0.999771	F1F0-ATPase inhibitor-like protein [Arabidopsis thaliana]
TE010833(Helitron)	565	Manes_10G062600	0.0598224	-0.326745	0.518425	0.999771	PREDICTED: mitotic-spindle organizing protein 1B-like isoform X1 [Citrus sinensis]
TE010837(Helitron)	383	Manes_10G062700	3.64386	0.332382	0.808899	0.999771	Leukocyte immunoglobulin-like receptor subfamily A member 5 isoform 1 [Theobroma cacao]
TE010846(Helitron)	0	Manes_10G062700	0.188647	0.332382	0.808899	0.999771	Leukocyte immunoglobulin-like receptor subfamily A member 5 isoform 1 [Theobroma cacao]
TE010917(Helitron)	1675	Manes_10G062900	0.0202059	0.684224	0.721582	1	hypothetical protein MANES_10G062900 [Manihot esculenta]
TE010943(Helitron)	2721	Manes_10G063100	0.170791	0.0635357	0.983175	0.999771	PREDICTED: PHD finger protein rhinoceros-like isoform X2 [Zea mays]
TE010981(Helitron)	3225	Manes_10G063200	0.0286557	-0.259387	0.715599	0.999771	ethylene-responsive transcription factor WRI1 [Jatropha curcas]
TE011025(Helitron)	2303	Manes_10G063400	4.32193	0.0180204	0.962801	0.999771	PREDICTED: ubiquitin fusion degradation protein 1 homolog [Jatropha curcas]
TE011036(Helitron)	2244	Manes_10G063500	1.00865	0	1	1	PREDICTED: calcium and calcium/calmodulin-dependent serine/threonine-protein kinase [Ricinus communis]
TE011047(Helitron)	1008	Manes_10G063500	0.00107123	0	1	1	PREDICTED: calcium and calcium/calmodulin-dependent serine/threonine-protein kinase [Ricinus communis]
TE011074(Helitron)	1148	Manes_10G063600	0.0179039	0.709921	0.504614	0.999771	PREDICTED: expansin-A13 [Jatropha curcas]
TE011079(Helitron)	389	Manes_10G063600	3.53374	0.709921	0.504614	0.999771	PREDICTED: expansin-A13 [Jatropha curcas]
TE011088(Helitron)	2248	Manes_10G063600	0.0585941	0.709921	0.504614	0.999771	PREDICTED: expansin-A13 [Jatropha curcas]
TE011091(Helitron)	3034	Manes_10G063600	0.169171	0.709921	0.504614	0.999771	PREDICTED: expansin-A13 [Jatropha curcas]
TE011144(Helitron)	1172	Manes_10G063700	0.00417624	-0.209001	0.417994	0.999771	TPR and ankyrin repeat-containing protein 1 [Morus notabilis]
TE011150(Helitron)	1314	Manes_10G063800	1.04689	-0.239121	0.532766	0.999771	PREDICTED: protein SLOW GREEN 1, chloroplastic [Ricinus communis]
TE011151(Helitron)	2982	Manes_10G063700	0.0534361	-0.209001	0.417994	0.999771	TPR and ankyrin repeat-containing protein 1 [Morus notabilis]
TE011193(Helitron)	1513	Manes_10G063900	0.0245598	0.0630395	0.885657	0.999771	PREDICTED: zinc finger CCCH domain-containing protein 17 [Jatropha curcas]
TE011298(Helitron)	2402	Manes_10G064200	0.257484	-7.54432	0.257248	1	PREDICTED: probable pectinesterase/pectinesterase inhibitor 25 [Ricinus communis]
TE011371(Helitron)	2726	Manes_10G064400	0.0378172	0	1	1	glutaredoxin family protein [Populus trichocarpa]
TE011382(Helitron)	520	Manes_10G064400	0.600393	0	1	1	glutaredoxin family protein [Populus trichocarpa]
TE011385(Helitron)	997	Manes_10G064500	0.0647837	0.379406	0.23431	0.999771	Obscurin-like protein 1 [Gossypium arboreum]
TE011395(Helitron)	1719	Manes_10G064600	4.90689	0	1	1	hypothetical protein MANES_10G064600 [Manihot esculenta]
TE011427(Helitron)	528	Manes_10G064700	0.0367949	-0.0699383	0.755816	0.999771	40S ribosomal protein S17A [Hevea brasiliensis]
TE011440(Helitron)	1331	Manes_10G064700	0.00841232	-0.0699383	0.755816	0.999771	40S ribosomal protein S17A [Hevea brasiliensis]
TE011443(Helitron)	3611	Manes_10G064800	0.0151219	1.38595	0.488695	1	hypothetical protein MANES_10G064800 [Manihot esculenta]
TE011445(Helitron)	2135	Manes_10G064800	0.111419	1.38595	0.488695	1	hypothetical protein MANES_10G064800 [Manihot esculenta]
TE011457(Helitron)	775	Manes_10G064900	0.0249193	1.07473	0.251566	0.999771	hypothetical protein MANES_10G064900 [Manihot esculenta]
TE011488(Helitron)	2116	Manes_10G065100	0.420578	0.35843	0.322326	0.999771	PREDICTED: BTB/POZ domain-containing protein At3g05675 [Populus euphratica]
TE011591(Helitron)	2460	Manes_10G065200	7.22882	0.0369693	0.975106	0.999771	PREDICTED: DNA gyrase subunit A, chloroplastic/mitochondrial [Jatropha curcas]
TE011649(Helitron)	0	Manes_10G065200	0.0154013	0.0369693	0.975106	0.999771	PREDICTED: DNA gyrase subunit A, chloroplastic/mitochondrial [Jatropha curcas]
TE011657(Helitron)	0	Manes_10G065200	0.0766213	0.0369693	0.975106	0.999771	PREDICTED: DNA gyrase subunit A, chloroplastic/mitochondrial [Jatropha curcas]
TE011660(Helitron)	837	Manes_10G065200	0.0350553	0.0369693	0.975106	0.999771	PREDICTED: DNA gyrase subunit A, chloroplastic/mitochondrial [Jatropha curcas]
TE011737(Helitron)	488	Manes_10G065300	0.0534023	0	1	1	hypothetical protein MANES_10G065300 [Manihot esculenta]
TE011748(Helitron)	3718	Manes_10G065500	0.550162	0.138221	0.575223	0.999771	PREDICTED: autophagy-related protein 2 isoform X2 [Ricinus communis]
TE011754(Helitron)	566	Manes_10G065500	0.0143151	0.138221	0.575223	0.999771	PREDICTED: autophagy-related protein 2 isoform X2 [Ricinus communis]
TE011780(Helitron)	0	Manes_10G065600	4.69488	0.187453	0.508136	0.999771	PREDICTED: telomeric repeat-binding factor 2-like isoform X1 [Eucalyptus grandis]
TE011821(Helitron)	1507	Manes_10G065700	0.00464897	-0.0295776	0.819435	0.999771	PREDICTED: zinc-binding alcohol dehydrogenase domain-containing protein 2-like [Jatropha curcas]
TE011828(Helitron)	0	Manes_10G065700	0.013852	-0.0295776	0.819435	0.999771	PREDICTED: zinc-binding alcohol dehydrogenase domain-containing protein 2-like [Jatropha curcas]
TE011829(Helitron)	0	Manes_10G065700	0.0208283	-0.0295776	0.819435	0.999771	PREDICTED: zinc-binding alcohol dehydrogenase domain-containing protein 2-like [Jatropha curcas]
TE011830(Helitron)	0	Manes_10G065700	0.0318927	-0.0295776	0.819435	0.999771	PREDICTED: zinc-binding alcohol dehydrogenase domain-containing protein 2-like [Jatropha curcas]
TE011833(Helitron)	991	Manes_10G065700	1.74416	-0.0295776	0.819435	0.999771	PREDICTED: zinc-binding alcohol dehydrogenase domain-containing protein 2-like [Jatropha curcas]
TE011835(Helitron)	1999	Manes_10G065700	3.83794	-0.0295776	0.819435	0.999771	PREDICTED: zinc-binding alcohol dehydrogenase domain-containing protein 2-like [Jatropha curcas]
TE011837(Helitron)	3303	Manes_10G065700	0.840535	-0.0295776	0.819435	0.999771	PREDICTED: zinc-binding alcohol dehydrogenase domain-containing protein 2-like [Jatropha curcas]
TE011867(Helitron)	0	Manes_10G066000	3.05311	2.2109	0.361346	1	PREDICTED: B3 domain-containing protein At3g19184 [Ricinus communis]
TE012018(Helitron)	1349	Manes_10G066200	0.177338	-0.0646049	0.494792	0.999771	PREDICTED: presequence protease 2, chloroplastic/mitochondrial-like [Jatropha curcas]
TE012027(Helitron)	2899	Manes_10G066200	0.00275901	-0.0646049	0.494792	0.999771	PREDICTED: presequence protease 2, chloroplastic/mitochondrial-like [Jatropha curcas]
TE012078(Helitron)	3395	Manes_10G066500	0.0166934	7.71425	0.233793	1	PREDICTED: probable kinetochore protein NUF2 [Ricinus communis]
TE012079(Helitron)	2986	Manes_10G066500	1.08053	7.71425	0.233793	1	PREDICTED: probable kinetochore protein NUF2 [Ricinus communis]
TE012091(Helitron)	3002	Manes_10G066500	0.0158755	7.71425	0.233793	1	PREDICTED: probable kinetochore protein NUF2 [Ricinus communis]
TE012115(Helitron)	587	Manes_10G066600	0.0561914	0.0868141	0.830406	0.999771	PREDICTED: 2-hydroxyisoflavanone dehydratase-like [Jatropha curcas]
TE012118(Helitron)	273	Manes_10G066600	0.0289791	0.0868141	0.830406	0.999771	PREDICTED: 2-hydroxyisoflavanone dehydratase-like [Jatropha curcas]
TE012126(Helitron)	2042	Manes_10G066600	0.00265443	0.0868141	0.830406	0.999771	PREDICTED: 2-hydroxyisoflavanone dehydratase-like [Jatropha curcas]
TE012186(Helitron)	3151	Manes_10G067000	0.005113	0	1	1	PREDICTED: uncharacterized mitochondrial protein AtMg01250-like [Brassica oleracea var. oleracea] [Brassica oleracea]
TE012191(Helitron)	538	Manes_10G067000	1.4021	0	1	1	PREDICTED: uncharacterized mitochondrial protein AtMg01250-like [Brassica oleracea var. oleracea] [Brassica oleracea]
TE012192(Helitron)	2482	Manes_10G067100	0.115789	0.297905	0.85932	0.999771	PREDICTED: tetratricopeptide repeat protein 27 homolog [Jatropha curcas]
TE012196(Helitron)	1410	Manes_10G067100	0.0726906	0.297905	0.85932	0.999771	PREDICTED: tetratricopeptide repeat protein 27 homolog [Jatropha curcas]
TE012198(Helitron)	731	Manes_10G067000	5.97957	0	1	1	PREDICTED: uncharacterized mitochondrial protein AtMg01250-like [Brassica oleracea var. oleracea] [Brassica oleracea]
TE012201(Helitron)	521	Manes_10G067100	0.0223832	0.297905	0.85932	0.999771	PREDICTED: tetratricopeptide repeat protein 27 homolog [Jatropha curcas]
TE012308(Helitron)	3785	MSTRG.19253	0.0766213	0.242711	0.447501	0.999771	Retrovirus-related Pol polyprotein from transposon TNT 1-94 [Vitis vinifera]
TE012455(Helitron)	3651	Manes_10G067700	0.107717	-0.0303736	0.927899	0.999771	abscisic acid 8'-hydroxylase 1-like [Citrus sinensis]
TE012528(Helitron)	0	Manes_10G067800	0.0691586	0.0509826	0.898372	0.999771	Evolutionarily conserved C-terminal region 2 isoform 2 [Theobroma cacao]
TE012536(Helitron)	0	Manes_10G067800	0.342106	0.0509826	0.898372	0.999771	Evolutionarily conserved C-terminal region 2 isoform 2 [Theobroma cacao]
TE012537(Helitron)	421	Manes_10G067800	0.0466621	0.0509826	0.898372	0.999771	Evolutionarily conserved C-terminal region 2 isoform 2 [Theobroma cacao]
TE012568(Helitron)	864	Manes_10G067900	0.0113618	-0.693161	0.715065	0.999771	Polyribonucleotide nucleotidyltransferase [Gossypium arboreum]
TE012615(Helitron)	1860	Manes_10G068000	0.0297776	0.0496334	0.948114	0.999771	PREDICTED: tobamovirus multiplication protein 3 [Jatropha curcas]
TE012632(Helitron)	0	Manes_10G068000	0.0501109	0.0496334	0.948114	0.999771	PREDICTED: tobamovirus multiplication protein 3 [Jatropha curcas]
TE012665(Helitron)	2441	Manes_10G068200	0.41043	3.26679	0.19578	1	PREDICTED: protein ENDOSPERM DEFECTIVE 1-like isoform X1 [Jatropha curcas]
TE012676(Helitron)	559	Manes_10G068200	0.012172	3.26679	0.19578	1	PREDICTED: protein ENDOSPERM DEFECTIVE 1-like isoform X1 [Jatropha curcas]
TE012768(Helitron)	0	Manes_10G068300	0.0437313	1.42962	0.0990516	0.999771	PREDICTED: flocculation protein FLO11 isoform X1 [Ricinus communis]
TE012770(Helitron)	0	Manes_10G068300	1.90689	1.42962	0.0990516	0.999771	PREDICTED: flocculation protein FLO11 isoform X1 [Ricinus communis]
TE012774(Helitron)	0	Manes_10G068300	0.152719	1.42962	0.0990516	0.999771	PREDICTED: flocculation protein FLO11 isoform X1 [Ricinus communis]
TE012778(Helitron)	0	Manes_10G068300	6.45121	1.42962	0.0990516	0.999771	PREDICTED: flocculation protein FLO11 isoform X1 [Ricinus communis]
TE012784(DNA/hAT-Tag1)	0	Manes_10G068300	0.330149	1.42962	0.0990516	0.999771	PREDICTED: flocculation protein FLO11 isoform X1 [Ricinus communis]
TE012793(Helitron)	0	Manes_10G068300	0.192645	1.42962	0.0990516	0.999771	PREDICTED: flocculation protein FLO11 isoform X1 [Ricinus communis]
TE012802(Helitron)	931	Manes_10G068300	0.0212614	1.42962	0.0990516	0.999771	PREDICTED: flocculation protein FLO11 isoform X1 [Ricinus communis]
TE012833(Helitron)	561	Manes_10G068400	0.0330435	0.0782734	0.823859	0.999771	PREDICTED: sodium/hydrogen exchanger 6-like [Jatropha curcas]
TE012836(Helitron)	83	Manes_10G068400	0.0121204	0.0782734	0.823859	0.999771	PREDICTED: sodium/hydrogen exchanger 6-like [Jatropha curcas]
TE012837(RC/Helitron)	0	Manes_10G068400	0.127368	0.0782734	0.823859	0.999771	PREDICTED: sodium/hydrogen exchanger 6-like [Jatropha curcas]
TE012855(Helitron)	0	Manes_10G068400	1.12579	0.0782734	0.823859	0.999771	PREDICTED: sodium/hydrogen exchanger 6-like [Jatropha curcas]
TE012870(Helitron)	2296	Manes_10G068400	0.0824036	0.0782734	0.823859	0.999771	PREDICTED: sodium/hydrogen exchanger 6-like [Jatropha curcas]
TE012872(Helitron)	3149	Manes_10G068400	6.05889	0.0782734	0.823859	0.999771	PREDICTED: sodium/hydrogen exchanger 6-like [Jatropha curcas]
TE013034(Helitron)	1073	Manes_10G068600	0.538113	-0.349635	0.522584	0.999771	PREDICTED: inactive leucine-rich repeat receptor-like serine/threonine-protein kinase At1g60630 [Ricinus communis]
TE013037(Helitron)	490	Manes_10G068600	3.32193	-0.349635	0.522584	0.999771	PREDICTED: inactive leucine-rich repeat receptor-like serine/threonine-protein kinase At1g60630 [Ricinus communis]
TE013068(Helitron)	1472	Manes_10G068700	0.0147845	2.7885	0.478877	1	PREDICTED: TIMELESS-interacting protein [Ricinus communis]
TE013093(Helitron)	2032	Manes_10G068700	0.0792691	2.7885	0.478877	1	PREDICTED: TIMELESS-interacting protein [Ricinus communis]
TE013096(Helitron)	2634	Manes_10G068700	0.0897735	2.7885	0.478877	1	PREDICTED: TIMELESS-interacting protein [Ricinus communis]
TE013155(Helitron)	0	Manes_10G068800	8.22882	-0.212709	0.649693	0.999771	D-alanine--D-alanine ligase [Gossypium arboreum]
TE013173(Helitron)	800	Manes_10G068900	0.0442869	0	1	1	potential heme-binding protein (chloroplast) [Silene cryptoneura]
TE013240(Helitron)	0	Manes_10G069200	0.0196723	0.155706	0.551034	0.999771	PREDICTED: ADP-ribosylation factor GTPase-activating protein AGD4 isoform X1 [Ricinus communis]
TE013262(Helitron)	0	Manes_10G069200	0.584963	0.155706	0.551034	0.999771	PREDICTED: ADP-ribosylation factor GTPase-activating protein AGD4 isoform X1 [Ricinus communis]
TE013263(Helitron)	0	Manes_10G069200	0.579481	0.155706	0.551034	0.999771	PREDICTED: ADP-ribosylation factor GTPase-activating protein AGD4 isoform X1 [Ricinus communis]
TE013472(Helitron)	0	Manes_10G069400	0.0731877	-1.12935	0.111499	0.999771	PREDICTED: protein ZINC INDUCED FACILITATOR-LIKE 1-like isoform X2 [Pyrus x bretschneideri]
TE013484(Helitron)	259	Manes_10G069400	0.0527324	-1.12935	0.111499	0.999771	PREDICTED: protein ZINC INDUCED FACILITATOR-LIKE 1-like isoform X2 [Pyrus x bretschneideri]
TE013633(Helitron)	487	Manes_10G069600	0.523562	-0.477702	0.294486	0.999771	PREDICTED: pentatricopeptide repeat-containing protein At1g63330-like [Jatropha curcas]
TE013645(Helitron)	3953	Manes_10G069600	0.42759	-0.477702	0.294486	0.999771	PREDICTED: pentatricopeptide repeat-containing protein At1g63330-like [Jatropha curcas]
TE013730(Helitron)	2718	Manes_10G069900	0.0164731	0	1	1	PREDICTED: pentatricopeptide repeat-containing protein At1g79540-like [Jatropha curcas]
TE013733(Helitron)	1423	Manes_10G069900	0.0097667	0	1	1	PREDICTED: pentatricopeptide repeat-containing protein At1g79540-like [Jatropha curcas]
TE013758(Helitron)	2648	Manes_10G070000	0.00505795	6.49185	0.546406	1	PREDICTED: limonoid UDP-glucosyltransferase [Ricinus communis]
TE013875(Helitron)	3314	Manes_10G070200	0.0704615	0.790341	0.138441	0.999771	PREDICTED: somatic embryogenesis receptor kinase 2-like isoform X1 [Pyrus x bretschneideri]
TE013901(Helitron)	1780	Manes_10G070300	0.00296444	0	1	1	OSJNBa0061G20.16 [Oryza sativa Japonica Group]
TE013968(Helitron)	3535	Manes_10G070400	0.00533165	-1.42321	0.584416	1	PREDICTED: very-long-chain enoyl-CoA reductase [Jatropha curcas]
TE014040(Helitron)	103	Manes_10G070500	0.296959	0.0725342	0.832261	0.999771	PREDICTED: beta-glucosidase BoGH3B isoform X2 [Ricinus communis]
TE014074(Helitron)	3327	Manes_10G070600	0.125793	0	1	1	PREDICTED: inactive protein RESTRICTED TEV MOVEMENT 2-like [Populus euphratica]
TE014100(Helitron)	3903	Manes_10G070700	0.0391052	1.07039	0.309124	0.999771	PREDICTED: probable inactive leucine-rich repeat receptor-like protein kinase At3g03770 isoform X1 [Ricinus communis]
TE014102(Helitron)	944	Manes_10G070700	0.0651812	1.07039	0.309124	0.999771	PREDICTED: probable inactive leucine-rich repeat receptor-like protein kinase At3g03770 isoform X1 [Ricinus communis]
TE014188(Helitron)	1810	Manes_10G070800	0.0421147	-7.26053	0.518294	1	S-adenosyl-L-methionine:carboxyl methyltransferase family protein [Populus trichocarpa]
TE014191(Helitron)	2281	Manes_10G070800	0.240448	-7.26053	0.518294	1	S-adenosyl-L-methionine:carboxyl methyltransferase family protein [Populus trichocarpa]
TE014242(Helitron)	2457	Manes_10G070900	0.00665469	0	1	1	S-adenosyl-L-methionine:carboxyl methyltransferase family protein [Populus trichocarpa]
TE014243(Helitron)	1946	Manes_10G070900	0.00784319	0	1	1	S-adenosyl-L-methionine:carboxyl methyltransferase family protein [Populus trichocarpa]
TE014251(Helitron)	0	Manes_10G070900	0.00919878	0	1	1	S-adenosyl-L-methionine:carboxyl methyltransferase family protein [Populus trichocarpa]
TE014255(Helitron)	0	Manes_10G070900	0.114657	0	1	1	S-adenosyl-L-methionine:carboxyl methyltransferase family protein [Populus trichocarpa]
TE014271(Helitron)	0	Manes_10G070900	0.0897707	0	1	1	S-adenosyl-L-methionine:carboxyl methyltransferase family protein [Populus trichocarpa]
TE014352(Helitron)	889	Manes_10G071000	1.15557	-0.104853	0.547562	0.999771	PREDICTED: ubiquitin carboxyl-terminal hydrolase 12-like isoform X8 [Jatropha curcas]
TE014360(Helitron)	0	Manes_10G071000	0.0600714	-0.104853	0.547562	0.999771	PREDICTED: ubiquitin carboxyl-terminal hydrolase 12-like isoform X8 [Jatropha curcas]
TE014371(Helitron)	0	Manes_10G071000	0.0232698	-0.104853	0.547562	0.999771	PREDICTED: ubiquitin carboxyl-terminal hydrolase 12-like isoform X8 [Jatropha curcas]
TE014374(Helitron)	0	Manes_10G071000	0.0279423	-0.104853	0.547562	0.999771	PREDICTED: ubiquitin carboxyl-terminal hydrolase 12-like isoform X8 [Jatropha curcas]
TE014393(Helitron)	0	Manes_10G071000	0.0703396	-0.104853	0.547562	0.999771	PREDICTED: ubiquitin carboxyl-terminal hydrolase 12-like isoform X8 [Jatropha curcas]
TE014394(Helitron)	0	Manes_10G071000	0.0704615	-0.104853	0.547562	0.999771	PREDICTED: ubiquitin carboxyl-terminal hydrolase 12-like isoform X8 [Jatropha curcas]
TE014396(Helitron)	0	Manes_10G071000	0.575631	-0.104853	0.547562	0.999771	PREDICTED: ubiquitin carboxyl-terminal hydrolase 12-like isoform X8 [Jatropha curcas]
TE014427(Helitron)	918	Manes_10G071200	0.023825	0.100753	0.902829	0.999771	PREDICTED: sucrose-phosphatase 2-like [Jatropha curcas]
TE014430(Helitron)	141	Manes_10G071200	0.0345543	0.100753	0.902829	0.999771	PREDICTED: sucrose-phosphatase 2-like [Jatropha curcas]
TE014469(Helitron)	2288	Manes_10G071300	0.095802	0	1	1	Os08g0432600 [Oryza sativa Japonica Group]
TE014470(Helitron)	2799	Manes_10G071300	0.496883	0	1	1	Os08g0432600 [Oryza sativa Japonica Group]
TE014471(Helitron)	756	Manes_10G071400	0.198355	0	1	1	hypothetical protein MANES_10G071400 [Manihot esculenta]
TE014556(Helitron)	2711	Manes_10G071500	0.00482348	0.3236	0.509123	0.999771	PREDICTED: LAG1 longevity assurance homolog 2 [Jatropha curcas]
TE014591(Helitron)	126	Manes_10G071600	0.0278109	0.763945	0.00520689	0.751139	PREDICTED: abscisic acid 8'-hydroxylase 4 [Ricinus communis]
TE014694(Helitron)	265	Manes_10G071700	0.0772054	-0.245869	0.439369	0.999771	PREDICTED: ferredoxin--nitrite reductase, chloroplastic isoform X1 [Jatropha curcas]
TE014698(Helitron)	1431	Manes_10G071700	0.262746	-0.245869	0.439369	0.999771	PREDICTED: ferredoxin--nitrite reductase, chloroplastic isoform X1 [Jatropha curcas]
TE014739(Helitron)	0	Manes_10G071800	0.261465	0	1	1	LINE-1 reverse transcriptase isogeny, partial [Cajanus cajan]
TE014764(Helitron)	0	Manes_10G071900	0.066931	0.0106124	0.958579	0.999771	PREDICTED: glycoprotein 3-alpha-L-fucosyltransferase A [Ricinus communis]
TE014765(Helitron)	0	Manes_10G071900	0.0341805	0.0106124	0.958579	0.999771	PREDICTED: glycoprotein 3-alpha-L-fucosyltransferase A [Ricinus communis]
TE014825(Helitron)	898	Manes_10G072000	0.0212473	0.0288993	0.994084	0.999771	PREDICTED: protein DEFECTIVE IN MERISTEM SILENCING 3 isoform X1 [Jatropha curcas]
TE014857(Helitron)	0	Manes_10G072100	1.05889	-0.214994	0.392175	0.999771	PREDICTED: 60S ribosomal protein L8 [Jatropha curcas]
TE014861(Helitron)	1036	Manes_10G072100	0.0767395	-0.214994	0.392175	0.999771	PREDICTED: 60S ribosomal protein L8 [Jatropha curcas]
TE014863(Helitron)	1812	Manes_10G072100	0.0234341	-0.214994	0.392175	0.999771	PREDICTED: 60S ribosomal protein L8 [Jatropha curcas]
TE014959(Helitron)	2754	Manes_10G072200	0.0043063	0.217639	0.316719	0.999771	PREDICTED: phospholipid-transporting ATPase 1 [Ricinus communis]
TE015028(Helitron)	3772	Manes_10G072300	0.00823999	-0.709805	0.160093	0.999771	PREDICTED: L-2-hydroxyglutarate dehydrogenase, mitochondrial [Ricinus communis]
TE015031(Helitron)	3004	Manes_10G072300	0.00479922	-0.709805	0.160093	0.999771	PREDICTED: L-2-hydroxyglutarate dehydrogenase, mitochondrial [Ricinus communis]
TE015039(Helitron)	108	Manes_10G072300	0.0790716	-0.709805	0.160093	0.999771	PREDICTED: L-2-hydroxyglutarate dehydrogenase, mitochondrial [Ricinus communis]
TE015046(Helitron)	0	Manes_10G072300	0.00260676	-0.709805	0.160093	0.999771	PREDICTED: L-2-hydroxyglutarate dehydrogenase, mitochondrial [Ricinus communis]
TE015100(Helitron)	2317	Manes_10G072400	0.00665198	0.952661	0.168682	0.999771	PREDICTED: chlorophyll(ide) b reductase NOL, chloroplastic isoform X1 [Jatropha curcas]
TE015154(Helitron)	3106	Manes_10G072500	0.485499	-0.666498	0.0446454	0.999771	UPF0481 plant-like protein [Medicago truncatula]
TE015166(Helitron)	177	Manes_10G072700	0.0421508	-0.563231	0.120822	0.999771	PREDICTED: upstream activation factor subunit UAF30-like [Jatropha curcas]
TE015173(Helitron)	1753	Manes_10G072700	0.0614578	-0.563231	0.120822	0.999771	PREDICTED: upstream activation factor subunit UAF30-like [Jatropha curcas]
TE015278(Helitron)	0	Manes_10G073000	1.947	0.598259	0.764796	1	PREDICTED: lysine-rich arabinogalactan protein 18-like [Jatropha curcas]
TE015361(Helitron)	897	Manes_10G073100	0.00935114	-0.0984899	0.579323	0.999771	Keratin-associated protein 10-6 isoform 1 [Theobroma cacao]
TE015380(Helitron)	1422	Manes_10G073200	0.00750245	0.0757171	0.912826	0.999771	Soluble secretory phospholipase A2 receptor [Theobroma cacao]
TE015505(Helitron)	0	Manes_10G073300	0.0122254	0.269694	0.51755	0.999771	transducin family protein [Populus trichocarpa]
TE015508(Helitron)	74	Manes_10G073300	0.038468	0.269694	0.51755	0.999771	transducin family protein [Populus trichocarpa]
TE015529(Helitron)	0	Manes_10G073400	0.797592	-0.250543	0.704442	0.999771	PREDICTED: origin of replication complex subunit 4 [Jatropha curcas]
TE015530(Helitron)	0	Manes_10G073400	0.0514106	-0.250543	0.704442	0.999771	PREDICTED: origin of replication complex subunit 4 [Jatropha curcas]
TE015566(Helitron)	1289	Manes_10G073500	0.0167863	0	1	1	CCHC-type integrase, partial [Populus trichocarpa]
TE015570(Helitron)	752	Manes_10G073500	0.212439	0	1	1	CCHC-type integrase, partial [Populus trichocarpa]
TE015678(Helitron)	189	Manes_10G073700	0.145394	0.211831	0.732359	0.999771	PREDICTED: probable carbohydrate esterase At4g34215 [Jatropha curcas]
TE015680(Helitron)	0	Manes_10G073700	0.0454664	0.211831	0.732359	0.999771	PREDICTED: probable carbohydrate esterase At4g34215 [Jatropha curcas]
TE015741(Helitron)	2467	Manes_10G074000	0.0447006	-0.178267	0.742089	0.999771	PREDICTED: D-3-phosphoglycerate dehydrogenase 1, chloroplastic-like [Jatropha curcas]
TE015758(Helitron)	1030	Manes_10G074000	0.140472	-0.178267	0.742089	0.999771	PREDICTED: D-3-phosphoglycerate dehydrogenase 1, chloroplastic-like [Jatropha curcas]
TE015761(Helitron)	2104	Manes_10G074000	2.83794	-0.178267	0.742089	0.999771	PREDICTED: D-3-phosphoglycerate dehydrogenase 1, chloroplastic-like [Jatropha curcas]
TE015762(Helitron)	2581	Manes_10G074000	0.0407484	-0.178267	0.742089	0.999771	PREDICTED: D-3-phosphoglycerate dehydrogenase 1, chloroplastic-like [Jatropha curcas]
TE015795(Helitron)	3156	Manes_10G074200	0.0499049	0	1	1	NBS-LRR resistance gene-like protein ARGH30 [Populus trichocarpa]
TE015801(Helitron)	1445	Manes_10G074200	0.157669	0	1	1	NBS-LRR resistance gene-like protein ARGH30 [Populus trichocarpa]
TE015803(Helitron)	1169	Manes_10G074100	0.828094	0	1	1	PREDICTED: ADP-ribosylation factor 2-like [Nelumbo nucifera]
TE015813(Helitron)	0	MSTRG.19358	0.0560773	0.504477	0.0571967	0.999771	Retrovirus-related Pol polyprotein from transposon TNT 1-94 [Vitis vinifera]
TE015836(Helitron)	3248	Manes_10G074300	0.000111954	-0.730343	0.26982	0.999771	PREDICTED: ribosome biogenesis protein slx9 [Jatropha curcas]
TE015839(Helitron)	2946	Manes_10G074300	0.0206278	-0.730343	0.26982	0.999771	PREDICTED: ribosome biogenesis protein slx9 [Jatropha curcas]
TE015848(Helitron)	0	Manes_10G074300	0.059244	-0.730343	0.26982	0.999771	PREDICTED: ribosome biogenesis protein slx9 [Jatropha curcas]
TE015860(Helitron)	824	Manes_10G074300	0.0173753	-0.730343	0.26982	0.999771	PREDICTED: ribosome biogenesis protein slx9 [Jatropha curcas]
TE015893(Helitron)	3525	Manes_10G074400	0.0311781	0.54697	0.0235825	0.999771	PREDICTED: pentatricopeptide repeat-containing protein At5g02860 [Jatropha curcas]
TE015905(Helitron)	2491	Manes_10G074500	0.0680969	0.0443775	0.956008	0.999771	PREDICTED: 3-oxo-Delta(4,5)-steroid 5-beta-reductase-like [Jatropha curcas]
TE015907(Helitron)	2671	Manes_10G074400	1.57078	0.54697	0.0235825	0.999771	PREDICTED: pentatricopeptide repeat-containing protein At5g02860 [Jatropha curcas]
TE015914(Helitron)	3520	Manes_10G074400	1.82782	0.54697	0.0235825	0.999771	PREDICTED: pentatricopeptide repeat-containing protein At5g02860 [Jatropha curcas]
TE015915(Helitron)	289	Manes_10G074500	1.52637	0.0443775	0.956008	0.999771	PREDICTED: 3-oxo-Delta(4,5)-steroid 5-beta-reductase-like [Jatropha curcas]
TE015928(Helitron)	2059	Manes_10G074500	0.0438418	0.0443775	0.956008	0.999771	PREDICTED: 3-oxo-Delta(4,5)-steroid 5-beta-reductase-like [Jatropha curcas]
TE016024(Helitron)	2162	Manes_10G074800	0.0189937	-7.02237	0.673272	1	PREDICTED: probable E3 ubiquitin-protein ligase HIP1 [Jatropha curcas]
TE016121(Helitron)	0	Manes_10G074900	0.00460903	0	1	1	expressed protein [Oryza sativa Japonica Group]
TE016194(DNA/hAT-Tag1)	0	Manes_10G075000	0.12988	0.479029	0.493527	0.999771	PREDICTED: homeobox protein HAT3.1 [Jatropha curcas]
TE016195(Helitron)	0	Manes_10G075000	0.0325717	0.479029	0.493527	0.999771	PREDICTED: homeobox protein HAT3.1 [Jatropha curcas]
TE016229(Helitron)	158	Manes_10G075100	4.43962	-6.54432	0.498862	1	PREDICTED: G2/mitotic-specific cyclin C13-1 [Ricinus communis]
TE016249(Helitron)	89	Manes_10G075200	0.900464	0.57474	0.361836	0.999771	uncharacterized LOC101248148 isozyme 2 [Solanum lycopersicum]
TE016273(Helitron)	3149	Manes_10G075300	0.0452388	0	1	1	expressed protein [Oryza sativa Japonica Group]
TE016276(RC/Helitron)	0	Manes_10G075300	0.0203854	0	1	1	expressed protein [Oryza sativa Japonica Group]
TE016284(Helitron)	0	Manes_10G075500	0.499764	0	1	1	Replication protein A 70 kDa DNA-binding subunit B [Ananas comosus]
TE016286(Helitron)	38	Manes_10G075500	0.309851	0	1	1	Replication protein A 70 kDa DNA-binding subunit B [Ananas comosus]
TE016292(Helitron)	2781	Manes_10G075500	0.0409505	0	1	1	Replication protein A 70 kDa DNA-binding subunit B [Ananas comosus]
TE016296(Helitron)	3945	Manes_10G075500	8.1681	0	1	1	Replication protein A 70 kDa DNA-binding subunit B [Ananas comosus]
TE016310(Helitron)	3470	Manes_10G075600	0.0200378	0.208998	0.659359	0.999771	PREDICTED: alternative NAD(P)H-ubiquinone oxidoreductase C1, chloroplastic/mitochondrial isoform X1 [Jatropha curcas]
TE016322(Helitron)	241	Manes_10G075600	0.0335106	0.208998	0.659359	0.999771	PREDICTED: alternative NAD(P)H-ubiquinone oxidoreductase C1, chloroplastic/mitochondrial isoform X1 [Jatropha curcas]
TE016348(Helitron)	2645	Manes_10G075800	0.0233427	-0.0692627	0.877245	0.999771	PREDICTED: alpha-L-fucosidase 2-like isoform X1 [Populus euphratica]
TE016360(Helitron)	0	Manes_10G075800	0.00197788	-0.0692627	0.877245	0.999771	PREDICTED: alpha-L-fucosidase 2-like isoform X1 [Populus euphratica]
TE016362(Helitron)	0	Manes_10G075800	0.0183909	-0.0692627	0.877245	0.999771	PREDICTED: alpha-L-fucosidase 2-like isoform X1 [Populus euphratica]
TE016378(Helitron)	2169	Manes_10G075800	0.329859	-0.0692627	0.877245	0.999771	PREDICTED: alpha-L-fucosidase 2-like isoform X1 [Populus euphratica]
TE016434(Helitron)	3413	Manes_10G075900	0.0609503	0	1	1	hypothetical protein MANES_10G075900 [Manihot esculenta]
TE016444(Helitron)	267	Manes_10G075900	0.0834873	0	1	1	hypothetical protein MANES_10G075900 [Manihot esculenta]
TE016458(Helitron)	0	Manes_10G076000	1.61353	0	1	1	PREDICTED: transcription factor bHLH113-like [Jatropha curcas]
TE016463(Helitron)	1218	Manes_10G076000	0.498403	0	1	1	PREDICTED: transcription factor bHLH113-like [Jatropha curcas]
TE016465(Helitron)	2411	Manes_10G076000	0.0219937	0	1	1	PREDICTED: transcription factor bHLH113-like [Jatropha curcas]
TE016467(Helitron)	3233	Manes_10G076000	0.16448	0	1	1	PREDICTED: transcription factor bHLH113-like [Jatropha curcas]
TE016489(Helitron)	0	Manes_10G076200	1.56446	-0.5835	0.3236	0.999771	PREDICTED: pentatricopeptide repeat-containing protein At2g29760, chloroplastic-like [Jatropha curcas]
TE016490(Helitron)	1605	Manes_10G076100	1.04861	0.178019	0.787166	0.999771	PREDICTED: F-box/FBD/LRR-repeat protein At1g13570-like [Populus euphratica]
TE016506(Helitron)	3317	Manes_10G076300	0.0137846	-1.56562	0.312823	0.999771	PREDICTED: protein TIC 21, chloroplastic [Jatropha curcas]
TE016514(Helitron)	649	Manes_10G076300	0.0474116	-1.56562	0.312823	0.999771	PREDICTED: protein TIC 21, chloroplastic [Jatropha curcas]
TE016551(Helitron)	1292	Manes_10G076400	0.0394257	-0.167041	0.615873	0.999771	PREDICTED: reticulon-like protein B11 [Populus euphratica]
TE016554(Helitron)	795	Manes_10G076400	1.30123	-0.167041	0.615873	0.999771	PREDICTED: reticulon-like protein B11 [Populus euphratica]
TE016567(Helitron)	1057	Manes_10G076400	1.11161	-0.167041	0.615873	0.999771	PREDICTED: reticulon-like protein B11 [Populus euphratica]
TE016569(Helitron)	1395	Manes_10G076400	5.15054	-0.167041	0.615873	0.999771	PREDICTED: reticulon-like protein B11 [Populus euphratica]
TE016592(Helitron)	534	Manes_10G076500	0.000330886	-0.652077	0.584394	0.999771	PREDICTED: PRKR-interacting protein 1 [Jatropha curcas]
TE016684(Helitron)	554	Manes_10G076600	0.00838116	0	1	1	Retrovirus-related Pol polyprotein from transposon TNT 1-94 [Cajanus cajan]
TE016843(Helitron)	719	Manes_10G076900	0.197481	0	1	1	PREDICTED: LOW QUALITY PROTEIN: probable cinnamyl alcohol dehydrogenase [Populus euphratica]
TE016971(Helitron)	1132	Manes_10G077000	0.0667474	0.0176587	0.973284	0.999771	PREDICTED: scopoletin glucosyltransferase [Ricinus communis]
TE017021(Helitron)	510	Manes_10G077100	0.0424198	-0.668642	0.372044	0.999771	PREDICTED: phospholipase A1-IIdelta [Jatropha curcas]
TE017120(DNA/hAT-Tag1)	0	Manes_10G077300	0.0352761	0.179751	0.484081	0.999771	PREDICTED: phosphatidylinositol 3,4,5-trisphosphate 3-phosphatase and dual-specificity protein phosphatase PTEN [Jatropha curcas]
TE017125(Helitron)	288	Manes_10G077300	0.729331	0.179751	0.484081	0.999771	PREDICTED: phosphatidylinositol 3,4,5-trisphosphate 3-phosphatase and dual-specificity protein phosphatase PTEN [Jatropha curcas]
TE017269(DNA/hAT-Ac)	1573	MSTRG.19411	0.0293786	-0.19405	0.448062	0.999771	leucine-rich repeat family protein [Citrus trifoliata]
TE017312(Helitron)	3554	Manes_10G077500	0.049632	7.40939	0.0683161	1	PREDICTED: probable LRR receptor-like serine/threonine-protein kinase At3g47570 [Ricinus communis]
TE017315(Helitron)	1632	Manes_10G077500	0.0381927	7.40939	0.0683161	1	PREDICTED: probable LRR receptor-like serine/threonine-protein kinase At3g47570 [Ricinus communis]
TE017337(Helitron)	2372	Manes_10G077500	0.0413386	7.40939	0.0683161	1	PREDICTED: probable LRR receptor-like serine/threonine-protein kinase At3g47570 [Ricinus communis]
TE017437(Helitron)	240	Manes_10G077600	2.82782	-0.191048	0.684074	0.999771	PREDICTED: aladin isoform X2 [Jatropha curcas]
TE017445(Helitron)	1252	Manes_10G077600	0.338881	-0.191048	0.684074	0.999771	PREDICTED: aladin isoform X2 [Jatropha curcas]
TE017484(Helitron)	3174	Manes_10G077700	8.21371	0	1	1	Retrovirus-related Pol polyprotein from transposon TNT 1-94 [Cajanus cajan]
TE017526(Helitron)	2569	Manes_10G077800	2.58496	-0.0870856	0.88407	0.999771	PREDICTED: protein IRX15-LIKE-like [Jatropha curcas]
TE017697(Helitron)	846	Manes_10G078000	0.0422987	0.18222	0.569001	0.999771	PREDICTED: scopoletin glucosyltransferase [Ricinus communis]
TE017701(Helitron)	1221	Manes_10G078000	7.39874	0.18222	0.569001	0.999771	PREDICTED: scopoletin glucosyltransferase [Ricinus communis]
TE017702(Helitron)	1373	Manes_10G078000	0.232377	0.18222	0.569001	0.999771	PREDICTED: scopoletin glucosyltransferase [Ricinus communis]
TE017708(Helitron)	2003	Manes_10G078000	0.048856	0.18222	0.569001	0.999771	PREDICTED: scopoletin glucosyltransferase [Ricinus communis]
TE017729(Helitron)	2052	Manes_10G078100	0.030948	5.05889	0.801109	1	UDP-glucoronosyl/UDP-glucosyl transferase family protein [Populus trichocarpa]
TE017733(Helitron)	487	Manes_10G078100	0.0381258	5.05889	0.801109	1	UDP-glucoronosyl/UDP-glucosyl transferase family protein [Populus trichocarpa]
TE017738(Helitron)	1815	Manes_10G078100	0.00338595	5.05889	0.801109	1	UDP-glucoronosyl/UDP-glucosyl transferase family protein [Populus trichocarpa]
TE017781(Helitron)	1247	Manes_10G078200	0.111844	0.174938	0.379567	0.999771	ELAV-like protein 2 [Gossypium arboreum]
TE017784(Helitron)	0	Manes_10G078200	0.0381927	0.174938	0.379567	0.999771	ELAV-like protein 2 [Gossypium arboreum]
TE017787(Helitron)	2606	Manes_10G078200	0.0358001	0.174938	0.379567	0.999771	ELAV-like protein 2 [Gossypium arboreum]
TE017831(Helitron)	2380	Manes_10G078500	2.74416	-0.0447238	0.602019	0.999771	PREDICTED: probable E3 ubiquitin ligase SUD1 isoform X2 [Jatropha curcas]
TE017837(Helitron)	0	Manes_10G078500	0.0660846	-0.0447238	0.602019	0.999771	PREDICTED: probable E3 ubiquitin ligase SUD1 isoform X2 [Jatropha curcas]
TE017869(Helitron)	0	Manes_10G078600	0.000245586	0	1	1	Kinesin-like protein KIF15 [Gossypium arboreum]
TE017876(Helitron)	1059	Manes_10G078700	0.569513	-0.137919	0.7437	0.999771	40S ribosomal protein S16A [Hevea brasiliensis]
TE017896(Helitron)	668	Manes_10G078800	0.0596207	-0.479894	0.242419	0.999771	PREDICTED: caffeoyl-CoA O-methyltransferase [Ricinus communis]
TE017905(Helitron)	3117	Manes_10G078800	0.00237522	-0.479894	0.242419	0.999771	PREDICTED: caffeoyl-CoA O-methyltransferase [Ricinus communis]
TE017929(Helitron)	2723	Manes_10G078900	0.901093	0	1	1	PREDICTED: ATP-dependent DNA helicase PIF1-like [Nicotiana tabacum]
TE017931(Helitron)	2161	Manes_10G078900	0.184585	0	1	1	PREDICTED: ATP-dependent DNA helicase PIF1-like [Nicotiana tabacum]
TE017999(Helitron)	239	MSTRG.19435	0.0140682	0.152965	0.714532	0.999771	hypothetical protein MANES_S055200 [Manihot esculenta]
TE018107(Helitron)	1519	Manes_10G079200	0.0252033	0.285402	0.893747	1	PREDICTED: PI-PLC X domain-containing protein At5g67130-like [Jatropha curcas]
TE018113(Helitron)	425	Manes_10G079200	2.26176	0.285402	0.893747	1	PREDICTED: PI-PLC X domain-containing protein At5g67130-like [Jatropha curcas]
TE018120(Helitron)	1636	Manes_10G079200	0.012108	0.285402	0.893747	1	PREDICTED: PI-PLC X domain-containing protein At5g67130-like [Jatropha curcas]
TE018121(Helitron)	893	Manes_10G079300	0.0167793	0	1	1	PREDICTED: LRR receptor-like serine/threonine-protein kinase GSO1 [Eucalyptus grandis]
TE018123(Helitron)	2721	Manes_10G079200	0.01884	0.285402	0.893747	1	PREDICTED: PI-PLC X domain-containing protein At5g67130-like [Jatropha curcas]
TE018126(Helitron)	3248	Manes_10G079200	0.100033	0.285402	0.893747	1	PREDICTED: PI-PLC X domain-containing protein At5g67130-like [Jatropha curcas]
TE018141(Helitron)	2051	Manes_10G079400	0.00720834	6.73697	0.650665	1	hypothetical protein MANES_10G079400 [Manihot esculenta]
TE018176(Helitron)	0	Manes_10G079500	0.604425	0.148863	0.972698	0.999771	PREDICTED: probable receptor-like protein kinase At1g49730 [Ricinus communis]
TE018197(Helitron)	917	Manes_10G079700	0.0231612	0	1	1	hypothetical protein MANES_10G079700 [Manihot esculenta]
TE018278(Helitron)	1710	Manes_10G079800	0.0594036	-0.198329	0.496667	0.999771	PREDICTED: mitotic checkpoint protein BUB3.1 [Jatropha curcas]
TE018290(Helitron)	0	Manes_10G079800	0.017928	-0.198329	0.496667	0.999771	PREDICTED: mitotic checkpoint protein BUB3.1 [Jatropha curcas]
TE018294(Helitron)	0	Manes_10G079900	0.0386011	-0.357074	0.0895387	0.999771	PREDICTED: ATP-dependent Clp protease proteolytic subunit-related protein 1, chloroplastic [Jatropha curcas]
TE018298(Helitron)	0	Manes_10G079900	0.0468989	-0.357074	0.0895387	0.999771	PREDICTED: ATP-dependent Clp protease proteolytic subunit-related protein 1, chloroplastic [Jatropha curcas]
TE018314(Helitron)	3339	MSTRG.19449	0.0759101	0.4834	0.836529	1	putative disease resistance RPP13-like protein 1 [Manihot esculenta]
TE018338(Helitron)	0	MSTRG.19450	1.5656	-0.285867	0.478358	0.999771	-
TE018416(Helitron)	369	Manes_10G080000	2	-0.631894	0.387363	0.999771	PREDICTED: zinc finger protein ZAT10-like [Jatropha curcas]
TE018421(Helitron)	1395	Manes_10G080000	7.54767	-0.631894	0.387363	0.999771	PREDICTED: zinc finger protein ZAT10-like [Jatropha curcas]
TE018428(Helitron)	3070	Manes_10G080000	0.0129346	-0.631894	0.387363	0.999771	PREDICTED: zinc finger protein ZAT10-like [Jatropha curcas]
TE018552(Helitron)	1143	Manes_10G080100	3.83794	6.69116	0.524462	1	BnaC04g17620D [Brassica napus]
TE018571(Helitron)	2191	Manes_10G080200	0.353334	1.18067	0.301816	0.999771	F-box family protein [Populus trichocarpa]
TE018646(Helitron)	3377	Manes_10G080500	0.0377072	0.787323	0.574297	0.999771	PREDICTED: 40S ribosomal protein S29 [Nelumbo nucifera]
TE018653(Helitron)	1196	Manes_10G080500	0.463947	0.787323	0.574297	0.999771	PREDICTED: 40S ribosomal protein S29 [Nelumbo nucifera]
TE018664(Helitron)	1405	Manes_10G080500	0.0388284	0.787323	0.574297	0.999771	PREDICTED: 40S ribosomal protein S29 [Nelumbo nucifera]
TE018665(Helitron)	3396	Manes_10G080500	4.64386	0.787323	0.574297	0.999771	PREDICTED: 40S ribosomal protein S29 [Nelumbo nucifera]
TE018825(Helitron)	560	Manes_10G080700	0.715271	0.424488	0.225675	0.999771	PREDICTED: bZIP transcription factor TRAB1 [Ricinus communis]
TE018898(Helitron)	3638	Manes_10G081000	0.137648	1.1941	0.397356	0.999771	PREDICTED: PXMP2/4 family protein 4-like [Jatropha curcas]
TE018901(Helitron)	2834	Manes_10G081000	0.0183172	1.1941	0.397356	0.999771	PREDICTED: PXMP2/4 family protein 4-like [Jatropha curcas]
TE018906(Helitron)	1268	Manes_10G081000	0.144542	1.1941	0.397356	0.999771	PREDICTED: PXMP2/4 family protein 4-like [Jatropha curcas]
TE018962(Helitron)	2357	Manes_10G081200	0.0270996	0.447196	0.647701	0.999771	PREDICTED: probable polyamine transporter At3g19553 [Jatropha curcas]
TE018964(Helitron)	794	Manes_10G081200	0.268795	0.447196	0.647701	0.999771	PREDICTED: probable polyamine transporter At3g19553 [Jatropha curcas]
TE018967(Helitron)	40	Manes_10G081200	0.0576662	0.447196	0.647701	0.999771	PREDICTED: probable polyamine transporter At3g19553 [Jatropha curcas]
TE018980(Helitron)	2791	Manes_10G081200	0.0105137	0.447196	0.647701	0.999771	PREDICTED: probable polyamine transporter At3g19553 [Jatropha curcas]
TE018985(Helitron)	3762	Manes_10G081200	0.0479275	0.447196	0.647701	0.999771	PREDICTED: probable polyamine transporter At3g19553 [Jatropha curcas]
TE018986(Helitron)	427	MSTRG.19483	0.0149419	-8.92679	0.431998	1	-
TE019014(Helitron)	1271	Manes_10G081300	0.0105328	0.23816	0.943965	1	PREDICTED: FAD-linked sulfhydryl oxidase ERV1 [Jatropha curcas]
TE019017(Helitron)	0	Manes_10G081300	0.08982	0.23816	0.943965	1	PREDICTED: FAD-linked sulfhydryl oxidase ERV1 [Jatropha curcas]
TE019183(Helitron)	3084	Manes_10G081700	0.636108	-8.14636	0.198649	1	PREDICTED: treacle protein [Jatropha curcas]
TE019193(Helitron)	2103	Manes_10G081700	0.201742	-8.14636	0.198649	1	PREDICTED: treacle protein [Jatropha curcas]
TE019262(Helitron)	883	Manes_10G082000	0.0871455	0.0651527	0.943898	0.999771	PREDICTED: zinc finger CCCH domain-containing protein 48-like [Jatropha curcas]
TE019314(Helitron)	1833	Manes_10G082200	1.80591	0	1	1	hypothetical protein MANES_10G082200 [Manihot esculenta]
TE019396(Helitron)	3448	MSTRG.19509	0.0297468	0.189538	0.925235	0.999771	branchpoint-bridging protein-like [Manihot esculenta]
TE019402(Helitron)	1680	MSTRG.19509	0.0476337	0.189538	0.925235	0.999771	branchpoint-bridging protein-like [Manihot esculenta]
TE019405(Helitron)	825	MSTRG.19509	3.64386	0.189538	0.925235	0.999771	branchpoint-bridging protein-like [Manihot esculenta]
TE019428(Helitron)	0	Manes_10G082400	0.0140276	-0.841427	0.554719	0.999771	PREDICTED: telomere repeat-binding factor 1 [Jatropha curcas]
TE019444(Helitron)	3529	Manes_10G082500	0.19914	0	1	1	LIM domain protein GLIM1b [Populus tremula x Populus alba]
TE019485(Helitron)	3830	Manes_10G082500	1.06477	0	1	1	LIM domain protein GLIM1b [Populus tremula x Populus alba]
TE019600(Helitron)	3151	Manes_10G082800	0.0960704	-0.298224	0.792017	0.999771	PREDICTED: cytochrome P450 714C2 [Ricinus communis]
TE019615(Helitron)	1198	Manes_10G082800	4.32193	-0.298224	0.792017	0.999771	PREDICTED: cytochrome P450 714C2 [Ricinus communis]
TE019765(Helitron)	279	Manes_10G083000	7.51838	-0.0931094	0.964643	1	PREDICTED: probable leucine-rich repeat receptor-like protein kinase At1g35710 [Erythranthe guttata]
TE019769(Helitron)	990	Manes_10G083000	0.0672804	-0.0931094	0.964643	1	PREDICTED: probable leucine-rich repeat receptor-like protein kinase At1g35710 [Erythranthe guttata]
TE019774(Helitron)	3401	Manes_10G083000	1.40599	-0.0931094	0.964643	1	PREDICTED: probable leucine-rich repeat receptor-like protein kinase At1g35710 [Erythranthe guttata]
TE019867(Helitron)	3442	Manes_10G083200	2.05311	0	1	1	PREDICTED: transcription factor bHLH85 [Jatropha curcas]
TE019876(Helitron)	1202	Manes_10G083200	0.0181846	0	1	1	PREDICTED: transcription factor bHLH85 [Jatropha curcas]
TE019884(Helitron)	652	Manes_10G083300	3.18587	-0.046824	0.804529	0.999771	PREDICTED: vacuolar-sorting receptor 3 [Jatropha curcas]
TE019890(Helitron)	3208	Manes_10G083300	0.0859828	-0.046824	0.804529	0.999771	PREDICTED: vacuolar-sorting receptor 3 [Jatropha curcas]
TE019980(Helitron)	3329	Manes_10G083400	0.768784	6.86625	0.524462	1	lMYC4 [Hevea brasiliensis]
TE020189(Helitron)	0	Manes_10G083500	0.0372225	0.488533	0.468059	0.999771	hypothetical protein MANES_10G083500 [Manihot esculenta]
TE020197(Helitron)	1083	Manes_10G083500	0.0603009	0.488533	0.468059	0.999771	hypothetical protein MANES_10G083500 [Manihot esculenta]
TE020214(Helitron)	2090	Manes_10G083600	0.121159	-0.238257	0.537418	0.999771	PREDICTED: ADP-ribosylation factor-like protein 8A [Jatropha curcas]
TE020225(Helitron)	0	Manes_10G083600	0.163499	-0.238257	0.537418	0.999771	PREDICTED: ADP-ribosylation factor-like protein 8A [Jatropha curcas]
TE020391(Helitron)	0	Manes_10G083800	0.0333955	-6.54432	0.826267	1	hypothetical protein MANES_10G083800 [Manihot esculenta]
TE020398(Helitron)	790	Manes_10G083800	0.0252824	-6.54432	0.826267	1	hypothetical protein MANES_10G083800 [Manihot esculenta]
TE020493(Helitron)	3276	Manes_10G084000	0.00515271	0	1	1	PREDICTED: protein RALF-like 9 [Ziziphus jujuba]
TE020555(Helitron)	2346	Manes_10G084100	0.0823773	-1.33015	0.270336	0.999771	PREDICTED: pentatricopeptide repeat-containing protein At1g31430 [Jatropha curcas]
TE020581(Helitron)	2534	Manes_10G084200	0.5047	-0.842195	0.102081	0.999771	PREDICTED: cysteine-rich and transmembrane domain-containing protein A [Prunus mume]
TE020634(Helitron)	544	Manes_10G084300	0.00765899	-6.98489	0.356795	1	PREDICTED: nucleobase-ascorbate transporter 4 [Jatropha curcas]
TE020637(Helitron)	0	Manes_10G084300	3.39931	-6.98489	0.356795	1	PREDICTED: nucleobase-ascorbate transporter 4 [Jatropha curcas]
TE020638(Helitron)	0	Manes_10G084300	0.148722	-6.98489	0.356795	1	PREDICTED: nucleobase-ascorbate transporter 4 [Jatropha curcas]
TE020706(Helitron)	767	Manes_10G084400	0.109435	0	1	1	PREDICTED: nucleobase-ascorbate transporter 4-like [Jatropha curcas]
TE020799(Helitron)	3260	Manes_10G084500	0.0304178	-0.381141	0.581006	0.999771	PREDICTED: cyclin-D4-1-like isoform X1 [Jatropha curcas]
TE020808(Helitron)	2223	Manes_10G084500	0.00239101	-0.381141	0.581006	0.999771	PREDICTED: cyclin-D4-1-like isoform X1 [Jatropha curcas]
TE020830(Helitron)	783	Manes_10G084600	0.0170576	0	1	1	Peripheral-type benzodiazepine receptor-associated 1 [Gossypium arboreum]
TE020833(Helitron)	353	Manes_10G084600	0.0369031	0	1	1	Peripheral-type benzodiazepine receptor-associated 1 [Gossypium arboreum]
TE020868(Helitron)	0	Manes_10G084800	0.208097	-0.140231	0.664651	0.999771	PREDICTED: magnesium transporter MRS2-3 [Jatropha curcas]
TE020869(Helitron)	0	Manes_10G084800	0.130869	-0.140231	0.664651	0.999771	PREDICTED: magnesium transporter MRS2-3 [Jatropha curcas]
TE020872(Helitron)	0	Manes_10G084800	0.660432	-0.140231	0.664651	0.999771	PREDICTED: magnesium transporter MRS2-3 [Jatropha curcas]
TE020881(Helitron)	61	Manes_10G084800	2.32193	-0.140231	0.664651	0.999771	PREDICTED: magnesium transporter MRS2-3 [Jatropha curcas]
TE020883(Helitron)	809	Manes_10G084800	0.12723	-0.140231	0.664651	0.999771	PREDICTED: magnesium transporter MRS2-3 [Jatropha curcas]
TE020904(Helitron)	0	Manes_10G084900	0.260057	9.53787	0.538864	1	hypothetical protein MANES_10G084900 [Manihot esculenta]
TE020935(Helitron)	1073	Manes_10G085000	0.017206	0.846921	0.358541	0.999771	PREDICTED: serine carboxypeptidase-like 18 [Jatropha curcas]
TE020937(Helitron)	3977	Manes_10G085000	2.76553	0.846921	0.358541	0.999771	PREDICTED: serine carboxypeptidase-like 18 [Jatropha curcas]
TE021003(Helitron)	2173	Manes_10G085100	0.031055	0	1	1	PREDICTED: flavonol sulfotransferase-like [Jatropha curcas]
TE021022(Helitron)	3074	Manes_10G085200	0.0327448	0	1	1	PREDICTED: 4-coumarate--CoA ligase-like 9 isoform X2 [Jatropha curcas]
TE021025(Helitron)	1860	Manes_10G085300	2.98258	0	1	1	PREDICTED: flavonol sulfotransferase-like [Jatropha curcas]
TE021029(Helitron)	864	Manes_10G085200	7.32193	0	1	1	PREDICTED: 4-coumarate--CoA ligase-like 9 isoform X2 [Jatropha curcas]
TE021035(Helitron)	1663	Manes_10G085200	0.0215611	0	1	1	PREDICTED: 4-coumarate--CoA ligase-like 9 isoform X2 [Jatropha curcas]
TE021064(Helitron)	2512	Manes_10G085400	0.00919434	0.0963366	0.87702	0.999771	PREDICTED: flavonol sulfotransferase-like [Jatropha curcas]
TE021065(Helitron)	2143	Manes_10G085400	0.0186336	0.0963366	0.87702	0.999771	PREDICTED: flavonol sulfotransferase-like [Jatropha curcas]
TE021074(Helitron)	104	Manes_10G085400	0.0701829	0.0963366	0.87702	0.999771	PREDICTED: flavonol sulfotransferase-like [Jatropha curcas]
TE021077(Helitron)	1251	Manes_10G085400	0.0337524	0.0963366	0.87702	0.999771	PREDICTED: flavonol sulfotransferase-like [Jatropha curcas]
TE021143(Helitron)	1388	Manes_10G085600	0.0500828	0	1	1	Copia protein, partial [Cajanus cajan]
TE021144(Helitron)	2983	Manes_10G085600	0.194112	0	1	1	Copia protein, partial [Cajanus cajan]
TE021238(Helitron)	0	Manes_10G085800	0.393374	0	1	1	PREDICTED: serine carboxypeptidase-like 18 [Jatropha curcas]
TE021251(Helitron)	1323	Manes_10G085900	6.64386	-0.350497	0.885482	0.999771	PREDICTED: serine carboxypeptidase-like 18 [Jatropha curcas]
TE021354(Helitron)	449	Manes_10G086200	0.0251409	0	1	1	hypothetical protein MANES_10G086200 [Manihot esculenta]
TE021422(Helitron)	1029	Manes_10G086700	0.00566973	0	1	1	PREDICTED: agamous-like MADS-box protein AGL61 [Jatropha curcas]
TE021440(Helitron)	0	Manes_10G086900	1	0.483689	0.0582266	0.999771	PREDICTED: pre-mRNA-processing protein 40A isoform X2 [Ricinus communis]
TE021455(Helitron)	471	Manes_10G087000	1.27898	-0.249985	0.3841	0.999771	PREDICTED: probable zinc metallopeptidase EGY3, chloroplastic [Ricinus communis]
TE021496(Helitron)	0	Manes_10G087200	2.3562	0.168731	0.514579	0.999771	tubulin alpha-2 chain-like [Gossypium hirsutum]
TE021500(Helitron)	767	Manes_10G087200	0.259527	0.168731	0.514579	0.999771	tubulin alpha-2 chain-like [Gossypium hirsutum]
TE021506(Helitron)	2682	Manes_10G087200	0.799063	0.168731	0.514579	0.999771	tubulin alpha-2 chain-like [Gossypium hirsutum]
TE021545(Helitron)	966	Manes_10G087400	0.388625	0	1	1	PREDICTED: beta-amyrin 28-oxidase [Ricinus communis]
TE021562(Helitron)	2186	Manes_10G087400	0.0246186	0	1	1	PREDICTED: beta-amyrin 28-oxidase [Ricinus communis]
TE021620(Helitron)	1110	Manes_10G087600	0.00294028	-0.14392	0.716313	0.999771	PREDICTED: disease resistance protein RML1A [Ricinus communis]
TE021623(Helitron)	125	Manes_10G087600	5.12928	-0.14392	0.716313	0.999771	PREDICTED: disease resistance protein RML1A [Ricinus communis]
TE021627(Helitron)	0	Manes_10G087600	0.254919	-0.14392	0.716313	0.999771	PREDICTED: disease resistance protein RML1A [Ricinus communis]
TE021632(Helitron)	0	Manes_10G087600	0.438947	-0.14392	0.716313	0.999771	PREDICTED: disease resistance protein RML1A [Ricinus communis]
TE021633(Helitron)	0	Manes_10G087600	0.145781	-0.14392	0.716313	0.999771	PREDICTED: disease resistance protein RML1A [Ricinus communis]
TE021634(Helitron)	0	Manes_10G087600	0.155757	-0.14392	0.716313	0.999771	PREDICTED: disease resistance protein RML1A [Ricinus communis]
TE021757(Helitron)	531	Manes_10G087900	0.0227793	0.362939	0.258717	0.999771	PREDICTED: myb-like protein X [Ricinus communis]
TE021790(Helitron)	1831	Manes_10G088400	1.56071	-6.78136	0.2096	1	PREDICTED: disease resistance protein RML1A [Ricinus communis]
TE021803(Helitron)	2319	Manes_10G088400	0.00890548	-6.78136	0.2096	1	PREDICTED: disease resistance protein RML1A [Ricinus communis]
TE021812(Helitron)	3323	Manes_10G088500	1.3997	4.73697	0.62525	1	PREDICTED: disease resistance protein RML1A [Ricinus communis]
TE021828(Helitron)	0	Manes_10G088500	3	4.73697	0.62525	1	PREDICTED: disease resistance protein RML1A [Ricinus communis]
TE021830(Helitron)	0	Manes_10G088500	0.584963	4.73697	0.62525	1	PREDICTED: disease resistance protein RML1A [Ricinus communis]
TE021832(Helitron)	0	Manes_10G088500	0.183748	4.73697	0.62525	1	PREDICTED: disease resistance protein RML1A [Ricinus communis]
TE021834(Helitron)	45	Manes_10G088500	0.751968	4.73697	0.62525	1	PREDICTED: disease resistance protein RML1A [Ricinus communis]
TE021893(Helitron)	354	Manes_10G088700	0.0743487	6.59495	0.519115	1	PREDICTED: LOW QUALITY PROTEIN: squalene epoxidase 3 [Ricinus communis]
TE022036(Helitron)	170	Manes_10G089200	6.64386	0.0544478	0.98678	0.999771	Leucine-rich repeat containing protein [Theobroma cacao]
TE022042(Helitron)	0	Manes_10G089200	0.00930968	0.0544478	0.98678	0.999771	Leucine-rich repeat containing protein [Theobroma cacao]
TE022081(Helitron)	2736	Manes_10G089300	1.47249	0	1	1	hypothetical protein MANES_10G089300 [Manihot esculenta]
TE022124(Helitron)	3126	Manes_10G089400	0.459169	0	1	1	H0515C11.6 [Oryza sativa Indica Group]
TE022177(Helitron)	1872	Manes_10G089600	0.482576	1.77052	0.123378	0.999771	PREDICTED: protein trichome birefringence-like 13 [Jatropha curcas]
TE022202(Helitron)	2224	Manes_10G089600	0.0230215	1.77052	0.123378	0.999771	PREDICTED: protein trichome birefringence-like 13 [Jatropha curcas]
TE022234(Helitron)	1307	Manes_10G089700	0.0523344	0	1	1	PREDICTED: LOW QUALITY PROTEIN: basic form of pathogenesis-related protein 1-like [Fragaria vesca subsp. vesca] [Fragaria vesca]
TE022266(Helitron)	1946	Manes_10G089900	1.70194	0	1	1	PREDICTED: pathogenesis-related leaf protein 6-like [Populus euphratica]
TE022431(Helitron)	2375	Manes_10G090200	0.0224412	1.44746	0.640615	1	PREDICTED: eukaryotic translation initiation factor 5B [Citrus sinensis]
TE022477(Helitron)	0	Manes_10G090400	0.032311	-1.89308	0.577999	1	PREDICTED: sodium transporter HKT1 [Ricinus communis]
TE022494(Helitron)	3532	Manes_10G090400	1.59434	-1.89308	0.577999	1	PREDICTED: sodium transporter HKT1 [Ricinus communis]
TE022535(Helitron)	1178	Manes_10G090500	0.17618	0	1	1	PREDICTED: receptor-like protein kinase HAIKU2 [Jatropha curcas]
TE022591(Helitron)	2040	Manes_10G090700	0.722555	-0.197816	0.555736	0.999771	nicotiana tabacum ORF protein [Medicago truncatula]
TE022603(Helitron)	323	Manes_10G090800	2.63227	1.55254	0.646459	1	PREDICTED: transcription factor bHLH25-like [Jatropha curcas]
TE022608(Helitron)	494	Manes_10G090800	0.827819	1.55254	0.646459	1	PREDICTED: transcription factor bHLH25-like [Jatropha curcas]
TE022655(Helitron)	3308	Manes_10G091200	0.143453	0	1	1	BnaC06g24790D [Brassica napus]
TE022739(RC/Helitron)	0	Manes_10G091500	1.56071	-0.0316096	0.956351	0.999771	PREDICTED: disease resistance protein RGA2-like [Prunus mume]
TE022746(RC/Helitron)	0	Manes_10G091600	0.469886	0.429604	0.376419	0.999771	PREDICTED: disease resistance protein RGA2-like [Prunus mume]
TE022873(Helitron)	1950	Manes_10G091900	0.0848025	0.110146	0.723371	0.999771	PREDICTED: K(+) efflux antiporter 3, chloroplastic [Jatropha curcas]
TE022961(Helitron)	235	Manes_10G092400	0.0410887	3.42626	0.135184	1	Leucine-rich repeat containing protein [Theobroma cacao]
TE023087(Helitron)	481	Manes_10G092600	0.154416	-4.90689	0.589329	1	Leucine-rich repeat containing protein [Theobroma cacao]
TE023119(Helitron)	1974	Manes_10G092700	0.0665404	7.92679	0.369204	1	PREDICTED: LRR receptor-like serine/threonine-protein kinase GSO1 [Jatropha curcas]
TE023148(Helitron)	293	Manes_10G092900	1.3916	-0.283793	0.842963	1	PREDICTED: LRR receptor-like serine/threonine-protein kinase GSO1 [Jatropha curcas]
TE023156(Helitron)	633	Manes_10G092900	0.286621	-0.283793	0.842963	1	PREDICTED: LRR receptor-like serine/threonine-protein kinase GSO1 [Jatropha curcas]
TE023162(Helitron)	298	Manes_10G093000	2.83794	-0.388424	0.398366	0.999771	PREDICTED: leucine-rich repeat receptor protein kinase MSP1-like [Jatropha curcas]
TE023217(Helitron)	2126	Manes_10G093200	0.0526053	0.143027	0.524972	0.999771	PREDICTED: transcription factor GTE2-like [Jatropha curcas]
TE023256(Helitron)	648	Manes_10G093400	2.58496	-0.851677	0.634949	0.999771	PREDICTED: oligopeptide transporter 4 [Ricinus communis]
TE023260(Helitron)	0	Manes_10G093400	0.0281314	-0.851677	0.634949	0.999771	PREDICTED: oligopeptide transporter 4 [Ricinus communis]
TE023275(Helitron)	0	Manes_10G093600	1.25528	0	1	1	PREDICTED: receptor-like protein kinase FERONIA [Ricinus communis]
TE023289(Helitron)	2011	Manes_10G093600	0.104767	0	1	1	PREDICTED: receptor-like protein kinase FERONIA [Ricinus communis]
TE023311(Helitron)	0	Manes_10G093700	0.0725176	0	1	1	PREDICTED: MADS-box transcription factor 23 [Ricinus communis]
TE023332(Helitron)	3402	Manes_10G093900	0.094011	0	1	1	AGAMOUS-like 16 [Theobroma cacao]
TE023339(Helitron)	0	Manes_10G093900	0.462343	0	1	1	AGAMOUS-like 16 [Theobroma cacao]
TE023381(DNA/hAT-Tip100)	0	Manes_10G094000	0.018094	1.16227	0.736763	1	PREDICTED: zinc finger MYM-type protein 1-like [Fragaria vesca subsp. vesca] [Fragaria vesca]
TE023395(Helitron)	1758	Manes_10G094100	0.0261509	0.384721	0.472506	0.999771	PREDICTED: heat shock 70 kDa protein, mitochondrial [Jatropha curcas]
TE023409(Helitron)	38	Manes_10G094300	4.81421	-0.0939761	0.951213	1	hypothetical protein MANES_10G094300 [Manihot esculenta]
TE023491(Helitron)	722	Manes_10G094700	0.24569	0.0564029	0.955797	0.999771	PREDICTED: phosphoglycerate mutase-like protein 1 isoform X2 [Ricinus communis]
TE023492(Helitron)	1753	Manes_10G094700	0.338525	0.0564029	0.955797	0.999771	PREDICTED: phosphoglycerate mutase-like protein 1 isoform X2 [Ricinus communis]
TE023498(Helitron)	2768	Manes_10G094700	0.0720076	0.0564029	0.955797	0.999771	PREDICTED: phosphoglycerate mutase-like protein 1 isoform X2 [Ricinus communis]
TE023503(Helitron)	1377	Manes_10G094800	0.0100369	5.64386	0.62249	1	PREDICTED: L-type lectin-domain containing receptor kinase IX.1 [Ricinus communis]
TE023506(RC/Helitron)	473	Manes_10G094800	0.0481929	5.64386	0.62249	1	PREDICTED: L-type lectin-domain containing receptor kinase IX.1 [Ricinus communis]
TE023507(Helitron)	389	Manes_10G094800	0.0512147	5.64386	0.62249	1	PREDICTED: L-type lectin-domain containing receptor kinase IX.1 [Ricinus communis]
TE023511(Helitron)	1335	Manes_10G094800	0.647549	5.64386	0.62249	1	PREDICTED: L-type lectin-domain containing receptor kinase IX.1 [Ricinus communis]
TE023516(Helitron)	2228	Manes_10G094800	0.0535673	5.64386	0.62249	1	PREDICTED: L-type lectin-domain containing receptor kinase IX.1 [Ricinus communis]
TE023518(Helitron)	3309	Manes_10G094800	0.0107156	5.64386	0.62249	1	PREDICTED: L-type lectin-domain containing receptor kinase IX.1 [Ricinus communis]
TE023522(Helitron)	2216	Manes_10G094900	0.332428	0	1	1	PREDICTED: L-type lectin-domain containing receptor kinase IX.1-like [Jatropha curcas]
TE023572(Helitron)	168	Manes_10G095000	0.127161	0	1	1	Chain H family protein [Populus trichocarpa]
TE023589(Helitron)	344	Manes_10G095100	0.0375127	0	1	1	PREDICTED: L-type lectin-domain containing receptor kinase IX.1-like [Jatropha curcas]
TE023629(RC/Helitron)	418	Manes_10G095400	0.137504	0	1	1	PREDICTED: L-type lectin-domain containing receptor kinase IX.1-like [Nicotiana tabacum]
TE023664(Helitron)	2627	Manes_10G095600	0.020241	-2.54057	0.435429	1	PREDICTED: NDR1/HIN1-like protein 12 [Cucumis melo]
TE023667(Helitron)	3311	Manes_10G095600	0.0604789	-2.54057	0.435429	1	PREDICTED: NDR1/HIN1-like protein 12 [Cucumis melo]
TE023669(Helitron)	1603	Manes_10G095700	0.0356328	0.202372	0.836834	0.999771	PREDICTED: myosin-binding protein 3 [Ricinus communis]
TE023687(Helitron)	759	Manes_10G095800	0.026114	-0.0367455	0.895256	0.999771	PREDICTED: methylmalonate-semialdehyde dehydrogenase [acylating], mitochondrial-like isoform X1 [Jatropha curcas]
TE023800(Helitron)	680	Manes_10G096400	0.0817867	0	1	1	PREDICTED: probable leucine-rich repeat receptor-like protein kinase At5g49770 [Ricinus communis]
TE023803(Helitron)	97	Manes_10G096500	0.179855	0	1	1	PREDICTED: probable leucine-rich repeat receptor-like protein kinase At5g49770 [Ricinus communis]
TE023810(Helitron)	0	Manes_10G096600	0.00448576	0	1	1	LRR-RLK [Vernicia fordii]
TE023827(Helitron)	0	MSTRG.19654	0.0743381	0.00392838	0.734422	0.999771	BRD4-interacting chromatin-remodeling complex-associated protein-like isoform X4 [Manihot esculenta]
TE023856(Helitron)	0	Manes_10G096700	0.0370139	-0.0298551	0.791235	0.999771	Retrovirus-related Pol polyprotein from transposon TNT 1-94 [Cajanus cajan]
TE023861(Helitron)	1427	Manes_10G096800	0.00723774	0	1	1	hypothetical protein MANES_10G096800 [Manihot esculenta]
TE023912(Helitron)	1650	Manes_10G096900	0.407135	-0.77366	0.310327	0.999771	PREDICTED: gamma-glutamyl peptidase 5-like [Gossypium arboreum]
TE023920(Helitron)	1782	Manes_10G096900	0.0276789	-0.77366	0.310327	0.999771	PREDICTED: gamma-glutamyl peptidase 5-like [Gossypium arboreum]
TE023924(Helitron)	3665	Manes_10G096900	0.0202513	-0.77366	0.310327	0.999771	PREDICTED: gamma-glutamyl peptidase 5-like [Gossypium arboreum]
TE023943(Helitron)	2634	Manes_10G097000	0.0822264	0	1	1	PREDICTED: LOW QUALITY PROTEIN: anthocyanidin 3-O-glucosyltransferase 7 [Ricinus communis]
TE023944(Helitron)	2365	Manes_10G097000	4.6893	0	1	1	PREDICTED: LOW QUALITY PROTEIN: anthocyanidin 3-O-glucosyltransferase 7 [Ricinus communis]
TE023955(Helitron)	0	Manes_10G097000	0.841061	0	1	1	PREDICTED: LOW QUALITY PROTEIN: anthocyanidin 3-O-glucosyltransferase 7 [Ricinus communis]
TE023986(Helitron)	311	Manes_10G097200	0.00277075	0	1	1	PREDICTED: probable leucine-rich repeat receptor-like protein kinase At5g49770 [Ricinus communis]
TE023993(Helitron)	2622	Manes_10G097300	0.0157175	0.535131	0.109778	0.999771	PREDICTED: dynamin-related protein 3A [Ricinus communis]
TE024001(Helitron)	900	Manes_10G097300	0.0138955	0.535131	0.109778	0.999771	PREDICTED: dynamin-related protein 3A [Ricinus communis]
TE024002(Helitron)	704	Manes_10G097300	0.637554	0.535131	0.109778	0.999771	PREDICTED: dynamin-related protein 3A [Ricinus communis]
TE024016(Helitron)	1647	Manes_10G097300	0.265362	0.535131	0.109778	0.999771	PREDICTED: dynamin-related protein 3A [Ricinus communis]
TE024025(Helitron)	0	Manes_10G097600	0.160982	-0.149314	0.461098	0.999771	PREDICTED: fructose-1,6-bisphosphatase, cytosolic [Jatropha curcas]
TE024032(Helitron)	0	Manes_10G097700	0.0566924	0.0873708	0.747179	0.999771	PREDICTED: protein EXECUTER 1, chloroplastic [Jatropha curcas]
TE024056(Helitron)	1629	Manes_10G097800	0.0213931	-2.22882	0.236172	1	At4g33625-like protein [Brassica napus]
TE024057(Helitron)	3031	Manes_10G097900	0.00202574	0	1	1	PREDICTED: LOW QUALITY PROTEIN: auxin-responsive protein SAUR67 [Ricinus communis]
TE024082(Helitron)	2267	Manes_10G098000	0.590745	0.621719	0.4407	0.999771	PREDICTED: indole-3-acetic acid-induced protein ARG7-like [Populus euphratica]
TE024092(Helitron)	3084	Manes_10G098200	0.0154576	0	1	1	PREDICTED: indole-3-acetic acid-induced protein ARG7-like [Vitis vinifera]
TE024097(Helitron)	1256	Manes_10G098100	0.00642959	0	1	1	PREDICTED: indole-3-acetic acid-induced protein ARG7-like [Gossypium raimondii]
TE024104(Helitron)	145	Manes_10G098200	4.90689	0	1	1	PREDICTED: indole-3-acetic acid-induced protein ARG7-like [Vitis vinifera]
TE024110(Helitron)	906	Manes_10G098300	0.0206104	0.126333	0.582741	0.999771	PREDICTED: disease resistance protein RPM1-like [Jatropha curcas]
TE024112(Helitron)	520	Manes_10G098300	0.476326	0.126333	0.582741	0.999771	PREDICTED: disease resistance protein RPM1-like [Jatropha curcas]
TE024128(Helitron)	0	Manes_10G098700	0.0404771	0.0987567	0.899849	0.999771	PREDICTED: probable ubiquitin-like-specific protease 2A isoform X1 [Jatropha curcas]
TE024153(Helitron)	0	Manes_10G099000	0.0565638	0.241962	0.518077	0.999771	PREDICTED: MADS-box protein SVP isoform X2 [Ricinus communis]
TE024154(Helitron)	0	Manes_10G099000	0.0146429	0.241962	0.518077	0.999771	PREDICTED: MADS-box protein SVP isoform X2 [Ricinus communis]
TE024155(Helitron)	0	Manes_10G099000	0.0660917	0.241962	0.518077	0.999771	PREDICTED: MADS-box protein SVP isoform X2 [Ricinus communis]
TE024161(Helitron)	0	Manes_10G099000	0.000891929	0.241962	0.518077	0.999771	PREDICTED: MADS-box protein SVP isoform X2 [Ricinus communis]
TE024178(Helitron)	2718	Manes_10G099000	0.0692545	0.241962	0.518077	0.999771	PREDICTED: MADS-box protein SVP isoform X2 [Ricinus communis]
TE024212(Helitron)	2582	Manes_10G099200	0.146963	-0.49228	0.68236	0.999771	Chaperone protein DnaJ [Morus notabilis]
TE024215(Helitron)	2035	Manes_10G099200	0.0543923	-0.49228	0.68236	0.999771	Chaperone protein DnaJ [Morus notabilis]
TE024221(Helitron)	3827	Manes_10G099300	0.00341391	0	1	1	hypothetical protein MANES_10G099300 [Manihot esculenta]
TE024271(Helitron)	3218	Manes_10G099500	0.00812797	0.105041	0.781479	0.999771	Chaperone protein DnaJ [Morus notabilis]
TE024295(Helitron)	0	Manes_10G099600	0.0101912	-0.96619	0.00737069	0.829079	PREDICTED: beta carbonic anhydrase 5, chloroplastic [Jatropha curcas]
TE024337(Helitron)	245	Manes_10G100200	0.550162	0	1	1	PREDICTED: proline-rich receptor-like protein kinase PERK2 [Jatropha curcas]
TE024345(Helitron)	0	Manes_10G100400	0.730024	0	1	1	PREDICTED: agamous-like MADS-box protein AGL62 [Jatropha curcas]
TE024348(Helitron)	0	Manes_10G100500	5.45121	0	1	1	PREDICTED: proline-rich receptor-like protein kinase PERK2 [Jatropha curcas]
TE024362(Helitron)	3707	Manes_10G101100	0.589006	0	1	1	PREDICTED: proline-rich receptor-like protein kinase PERK2 [Jatropha curcas]
TE024379(Helitron)	949	Manes_10G101200	0.205626	0	1	1	PREDICTED: RNA-binding protein 12-like [Jatropha curcas]
TE024389(Helitron)	3869	Manes_10G101200	6.64386	0	1	1	PREDICTED: RNA-binding protein 12-like [Jatropha curcas]
TE024392(Helitron)	1291	Manes_10G101300	0.180013	-0.690152	0.248199	0.999771	hypothetical protein MANES_10G101300 [Manihot esculenta]
TE024413(Helitron)	2535	Manes_10G101600	0.157156	-0.246604	0.733768	0.999771	PREDICTED: mitochondrial uncoupling protein 5 [Jatropha curcas]
TE024416(Helitron)	1638	Manes_10G101500	0.678072	0	1	1	conserved peptide upstream open reading frame 45 [Arabidopsis thaliana]
TE024419(Helitron)	2054	Manes_10G101500	0.0168587	0	1	1	conserved peptide upstream open reading frame 45 [Arabidopsis thaliana]
TE024421(Helitron)	808	Manes_10G101600	0.129716	-0.246604	0.733768	0.999771	PREDICTED: mitochondrial uncoupling protein 5 [Jatropha curcas]
TE024423(Helitron)	3184	Manes_10G101500	0.117198	0	1	1	conserved peptide upstream open reading frame 45 [Arabidopsis thaliana]
TE024425(Helitron)	3998	Manes_10G101500	0.138131	0	1	1	conserved peptide upstream open reading frame 45 [Arabidopsis thaliana]
TE024446(Helitron)	1456	Manes_10G101800	0.00176383	0.750972	0.61169	0.999771	PREDICTED: mitochondrial uncoupling protein 5 [Jatropha curcas]
TE024468(Helitron)	1248	Manes_10G101900	1.55895	7.86625	0.40742	1	PREDICTED: mitochondrial uncoupling protein 5 [Jatropha curcas]
TE024481(Helitron)	2762	Manes_10G102000	0.0142129	0	1	1	Myc-type, basic helix-loop-helix (bHLH) domain-containing protein [Cynara cardunculus var. scolymus] [Cynara cardunculus]
TE024492(Helitron)	594	Manes_10G102100	1.74683	0.0569255	0.911112	0.999771	PREDICTED: transcription factor bHLH143 [Ricinus communis]
TE024518(Helitron)	3565	Manes_10G102200	0.208577	0.0759489	0.662793	0.999771	PREDICTED: root phototropism protein 3 isoform X1 [Ricinus communis]
TE024527(Helitron)	612	Manes_10G102200	0.0718929	0.0759489	0.662793	0.999771	PREDICTED: root phototropism protein 3 isoform X1 [Ricinus communis]
TE024532(DNA/hAT-Ac)	0	Manes_10G102200	6.39917	0.0759489	0.662793	0.999771	PREDICTED: root phototropism protein 3 isoform X1 [Ricinus communis]
TE024569(Helitron)	804	Manes_10G102500	3.32193	-0.125531	0.960311	1	NBS-LRR resistance gene-like protein ARGH35 [Populus trichocarpa]
TE024577(Helitron)	2683	Manes_10G102500	0.0741226	-0.125531	0.960311	1	NBS-LRR resistance gene-like protein ARGH35 [Populus trichocarpa]
TE024600(Helitron)	1534	Manes_10G102600	5.64386	0	1	1	PREDICTED: disease resistance protein RPM1-like [Jatropha curcas]
TE024606(RC/Helitron)	3429	Manes_10G102700	1.83794	-0.0853218	0.900152	0.999771	PREDICTED: cell division cycle protein 123 homolog [Ricinus communis]
TE024616(Helitron)	0	Manes_10G103100	0.31638	0.0335526	0.992405	0.999771	PREDICTED: TMV resistance protein N [Ricinus communis]
TE024622(Helitron)	0	Manes_10G103200	0.0192296	-0.181536	0.808266	0.999771	PREDICTED: probable 2-oxoglutarate/Fe(II)-dependent dioxygenase [Jatropha curcas]
TE024625(Helitron)	0	Manes_10G103200	0.644841	-0.181536	0.808266	0.999771	PREDICTED: probable 2-oxoglutarate/Fe(II)-dependent dioxygenase [Jatropha curcas]
TE024657(Helitron)	2207	Manes_10G103400	0.0571546	-0.544055	0.445617	0.999771	PREDICTED: RING-H2 finger protein ATL54 [Ricinus communis]
TE024701(Helitron)	3064	Manes_10G103600	0.00496598	0	1	1	PREDICTED: classical arabinogalactan protein 1-like [Jatropha curcas]
TE024756(Helitron)	2841	Manes_10G103900	4.06178	-0.821403	0.00182274	0.444638	PREDICTED: dicarboxylate transporter 2.1, chloroplastic [Jatropha curcas]
TE024761(Helitron)	512	Manes_10G103900	0.150838	-0.821403	0.00182274	0.444638	PREDICTED: dicarboxylate transporter 2.1, chloroplastic [Jatropha curcas]
TE024764(Helitron)	485	Manes_10G104100	2.40599	-0.143591	0.907334	0.999771	PREDICTED: phytosulfokine receptor 1 [Ricinus communis]
TE024780(Helitron)	977	Manes_10G104300	3.32193	2.6746	0.237457	1	PREDICTED: probable DNA helicase MCM9 [Jatropha curcas]
TE024783(DNA/hAT-Ac)	1926	Manes_10G104400	0.0217293	0.0561159	0.897919	0.999771	PREDICTED: splicing factor 3B subunit 1 [Jatropha curcas]
TE024834(Helitron)	515	Manes_10G104800	1.68966	0	1	1	PREDICTED: feruloyl CoA ortho-hydroxylase 1 [Ricinus communis]
TE024836(Helitron)	912	Manes_10G104800	0.0269264	0	1	1	PREDICTED: feruloyl CoA ortho-hydroxylase 1 [Ricinus communis]
TE024838(Helitron)	1285	Manes_10G104800	0.0286299	0	1	1	PREDICTED: feruloyl CoA ortho-hydroxylase 1 [Ricinus communis]
TE024841(Helitron)	1673	Manes_10G104800	6.22882	0	1	1	PREDICTED: feruloyl CoA ortho-hydroxylase 1 [Ricinus communis]
TE024845(Helitron)	2576	Manes_10G104900	0.341498	0	1	1	PREDICTED: feruloyl CoA ortho-hydroxylase 1 [Ricinus communis]
TE024849(Helitron)	3810	Manes_10G104800	0.0534222	0	1	1	PREDICTED: feruloyl CoA ortho-hydroxylase 1 [Ricinus communis]
TE024871(Helitron)	0	Manes_10G105000	0.603456	-0.934905	0.706448	1	PREDICTED: 40S ribosomal protein S6-like [Gossypium raimondii]
TE024875(Helitron)	0	Manes_10G105000	0.287845	-0.934905	0.706448	1	PREDICTED: 40S ribosomal protein S6-like [Gossypium raimondii]
TE024896(Helitron)	2669	Manes_10G105100	7.45121	0	1	1	PREDICTED: ABC transporter G family member 11 isoform X1 [Ricinus communis]
TE024897(Helitron)	1928	Manes_10G105100	0.0289494	0	1	1	PREDICTED: ABC transporter G family member 11 isoform X1 [Ricinus communis]
TE024900(Helitron)	1471	Manes_10G105100	1.12697	0	1	1	PREDICTED: ABC transporter G family member 11 isoform X1 [Ricinus communis]
TE024903(Helitron)	782	Manes_10G105100	0.236803	0	1	1	PREDICTED: ABC transporter G family member 11 isoform X1 [Ricinus communis]
TE024914(Helitron)	63	Manes_10G105100	0.954371	0	1	1	PREDICTED: ABC transporter G family member 11 isoform X1 [Ricinus communis]
TE024957(Helitron)	442	Manes_10G105200	5.56682	0	1	1	PREDICTED: 7-deoxyloganetin glucosyltransferase-like [Populus euphratica]
TE024970(Helitron)	2505	Manes_10G105200	0.165451	0	1	1	PREDICTED: 7-deoxyloganetin glucosyltransferase-like [Populus euphratica]
TE024973(Helitron)	3094	Manes_10G105200	0.0323124	0	1	1	PREDICTED: 7-deoxyloganetin glucosyltransferase-like [Populus euphratica]
TE024978(Helitron)	1326	Manes_10G105300	0.0763338	0	1	1	PREDICTED: 7-deoxyloganetin glucosyltransferase-like [Populus euphratica]
TE024982(Helitron)	205	Manes_10G105300	2.64386	0	1	1	PREDICTED: 7-deoxyloganetin glucosyltransferase-like [Populus euphratica]
TE024985(Helitron)	2425	Manes_10G105300	0.0882478	0	1	1	PREDICTED: 7-deoxyloganetin glucosyltransferase-like [Populus euphratica]
TE025068(Helitron)	2379	Manes_10G105800	0.613189	-0.105539	0.586435	0.999771	PREDICTED: methionine S-methyltransferase [Jatropha curcas]
TE025073(Helitron)	989	Manes_10G105800	0.12609	-0.105539	0.586435	0.999771	PREDICTED: methionine S-methyltransferase [Jatropha curcas]
TE025109(Helitron)	3429	Manes_10G106000	0.0776252	7.22882	0.378345	1	PREDICTED: zinc-finger homeodomain protein 4-like [Populus euphratica]
TE025114(Helitron)	1852	Manes_10G106000	0.00853388	7.22882	0.378345	1	PREDICTED: zinc-finger homeodomain protein 4-like [Populus euphratica]
TE025123(Helitron)	654	Manes_10G106000	3.66107	7.22882	0.378345	1	PREDICTED: zinc-finger homeodomain protein 4-like [Populus euphratica]
TE025125(Helitron)	1116	Manes_10G106000	0.0265273	7.22882	0.378345	1	PREDICTED: zinc-finger homeodomain protein 4-like [Populus euphratica]
TE025132(Helitron)	3303	Manes_10G106100	0.0367198	0.0466621	0.953437	0.999771	PREDICTED: protein root UVB sensitive 6 isoform X1 [Jatropha curcas]
TE025133(Helitron)	2793	Manes_10G106100	0.0704615	0.0466621	0.953437	0.999771	PREDICTED: protein root UVB sensitive 6 isoform X1 [Jatropha curcas]
TE025143(Helitron)	90	Manes_10G106100	0.15056	0.0466621	0.953437	0.999771	PREDICTED: protein root UVB sensitive 6 isoform X1 [Jatropha curcas]
TE025148(Helitron)	706	Manes_10G106100	0.00624451	0.0466621	0.953437	0.999771	PREDICTED: protein root UVB sensitive 6 isoform X1 [Jatropha curcas]
TE025168(Helitron)	902	Manes_10G106200	0.0431676	0.197509	0.587616	0.999771	PREDICTED: ATP-dependent Clp protease ATP-binding subunit clpX-like, mitochondrial [Jatropha curcas]
TE025172(Helitron)	451	Manes_10G106200	2.14472	0.197509	0.587616	0.999771	PREDICTED: ATP-dependent Clp protease ATP-binding subunit clpX-like, mitochondrial [Jatropha curcas]
TE025174(Helitron)	0	Manes_10G106200	0.0981166	0.197509	0.587616	0.999771	PREDICTED: ATP-dependent Clp protease ATP-binding subunit clpX-like, mitochondrial [Jatropha curcas]
TE025185(Helitron)	467	Manes_10G106300	0.011174	-1.223	0.066519	0.999771	30S ribosomal protein S18 [Populus trichocarpa]
TE025188(Helitron)	490	Manes_10G106400	2.40599	0.153073	0.3879	0.999771	PREDICTED: survival of motor neuron-related-splicing factor 30 [Jatropha curcas]
TE025193(Helitron)	521	Manes_10G106500	0.0754996	-1.12145	0.0533275	0.999771	PREDICTED: protein NRT1/ PTR FAMILY 4.3 [Jatropha curcas]
TE025196(Helitron)	1846	Manes_10G106500	0.749022	-1.12145	0.0533275	0.999771	PREDICTED: protein NRT1/ PTR FAMILY 4.3 [Jatropha curcas]
TE025225(Helitron)	436	Manes_10G106600	0.0132641	0	1	1	PREDICTED: scarecrow-like protein 14 [Jatropha curcas]
TE025230(Helitron)	2391	Manes_10G106600	6.00899	0	1	1	PREDICTED: scarecrow-like protein 14 [Jatropha curcas]
TE025243(Helitron)	2194	Manes_10G106700	0.0597475	-0.0458037	0.791539	0.999771	PREDICTED: mitotic spindle checkpoint protein MAD1 isoform X1 [Jatropha curcas]
TE025255(Helitron)	0	Manes_10G106700	0.0592725	-0.0458037	0.791539	0.999771	PREDICTED: mitotic spindle checkpoint protein MAD1 isoform X1 [Jatropha curcas]
TE025266(Helitron)	663	Manes_10G106700	0.0198878	-0.0458037	0.791539	0.999771	PREDICTED: mitotic spindle checkpoint protein MAD1 isoform X1 [Jatropha curcas]
TE025276(Helitron)	2761	Manes_10G106800	0.0205851	0	1	1	PREDICTED: ras-related protein RHN1-like isoform X1 [Eucalyptus grandis]
TE025280(Helitron)	1227	Manes_10G106800	0.073622	0	1	1	PREDICTED: ras-related protein RHN1-like isoform X1 [Eucalyptus grandis]
TE025379(Helitron)	219	Manes_10G107100	0.267536	-2.25481	0.428283	1	hypothetical protein MANES_10G107100 [Manihot esculenta]
TE025400(Helitron)	3542	Manes_10G107300	0.00604283	0	1	1	hypothetical protein MANES_10G107300 [Manihot esculenta]
TE025404(Helitron)	3085	Manes_10G107400	0.0454314	0	1	1	retrotransposon protein [Hypericum perforatum]
TE025405(Helitron)	456	Manes_10G107400	0.0157584	0	1	1	retrotransposon protein [Hypericum perforatum]
TE025419(Helitron)	1717	Manes_10G107500	0.0213936	0	1	1	PREDICTED: MATH domain and coiled-coil domain-containing protein At1g31390-like [Jatropha curcas]
TE025435(Helitron)	207	Manes_10G107700	0.0360327	-0.659295	0.470508	0.999771	PREDICTED: pentatricopeptide repeat-containing protein At5g46580, chloroplastic [Jatropha curcas]
TE025488(Helitron)	0	Manes_10G108000	0.0710743	0	1	1	PREDICTED: TBCC domain-containing protein 1 [Ricinus communis]
TE025528(DNA/hAT-Ac)	0	Manes_10G108100	0.0366352	0.215455	0.568453	0.999771	PREDICTED: auxin response factor 1 [Ricinus communis]
TE025533(Helitron)	0	Manes_10G108300	0.0133934	0	1	1	hypothetical protein MANES_10G108300 [Manihot esculenta]
TE025567(Helitron)	625	Manes_10G108400	0.0107134	0	1	1	hypothetical protein MANES_10G108400 [Manihot esculenta]
TE025579(Helitron)	3270	Manes_10G108500	0.107026	0	1	1	hypothetical protein MANES_10G108500 [Manihot esculenta]
TE025587(Helitron)	454	Manes_10G108500	0.0948223	0	1	1	hypothetical protein MANES_10G108500 [Manihot esculenta]
TE025607(Helitron)	2745	Manes_10G108600	0.0244921	0	1	1	Os07g0613900 [Oryza sativa Japonica Group]
TE025612(Helitron)	692	Manes_10G108600	0.0375356	0	1	1	Os07g0613900 [Oryza sativa Japonica Group]
TE025627(Helitron)	2969	Manes_10G108600	0.441568	0	1	1	Os07g0613900 [Oryza sativa Japonica Group]
TE025643(Helitron)	2498	Manes_10G108700	0.112142	0	1	1	hypothetical protein MANES_10G108700 [Manihot esculenta]
TE025838(Helitron)	2083	Manes_10G109200	0.28162	1.45943	0.651969	1	BnaAnng05630D [Brassica napus]
TE025842(Helitron)	260	Manes_10G109200	4.64386	1.45943	0.651969	1	BnaAnng05630D [Brassica napus]
TE025963(Helitron)	500	Manes_10G109300	0.00928719	0	1	1	PREDICTED: mitogen-activated protein kinase kinase kinase 1 [Ricinus communis]
TE025997(Helitron)	2336	Manes_10G109400	4.18587	0	1	1	PREDICTED: E3 ubiquitin-protein ligase UPL5-like, partial [Jatropha curcas]
TE026000(RC/Helitron)	2903	Manes_10G109400	2.32193	0	1	1	PREDICTED: E3 ubiquitin-protein ligase UPL5-like, partial [Jatropha curcas]
TE026001(Helitron)	3567	Manes_10G109400	0.0194705	0	1	1	PREDICTED: E3 ubiquitin-protein ligase UPL5-like, partial [Jatropha curcas]
TE026068(Helitron)	2547	MSTRG.19762	0.0509493	-0.93587	0.327595	0.999771	uncharacterized abhydrolase domain-containing protein DDB_G0269086-like [Manihot esculenta]
TE026071(Helitron)	3740	MSTRG.19762	0.0444258	-0.93587	0.327595	0.999771	uncharacterized abhydrolase domain-containing protein DDB_G0269086-like [Manihot esculenta]
TE026072(Helitron)	3492	Manes_10G109500	0.0165234	0	1	1	PREDICTED: keratin, type II cytoskeletal 2 epidermal-like [Brassica napus]
TE026080(Helitron)	2011	Manes_10G109500	0.0666792	0	1	1	PREDICTED: keratin, type II cytoskeletal 2 epidermal-like [Brassica napus]
TE026083(Helitron)	993	Manes_10G109500	0.0290924	0	1	1	PREDICTED: keratin, type II cytoskeletal 2 epidermal-like [Brassica napus]
TE026086(Helitron)	773	Manes_10G109500	0.00867388	0	1	1	PREDICTED: keratin, type II cytoskeletal 2 epidermal-like [Brassica napus]
TE026089(Helitron)	0	Manes_10G109500	0.0276384	0	1	1	PREDICTED: keratin, type II cytoskeletal 2 epidermal-like [Brassica napus]
TE026103(Helitron)	2829	Manes_10G109500	0.0518298	0	1	1	PREDICTED: keratin, type II cytoskeletal 2 epidermal-like [Brassica napus]
TE026137(Helitron)	3277	Manes_10G109600	0.00148197	-0.0921182	0.64895	0.999771	PREDICTED: serine--tRNA ligase [Jatropha curcas]
TE026151(Helitron)	149	Manes_10G109600	0.0420404	-0.0921182	0.64895	0.999771	PREDICTED: serine--tRNA ligase [Jatropha curcas]
TE026156(Helitron)	1911	Manes_10G109600	0.0206254	-0.0921182	0.64895	0.999771	PREDICTED: serine--tRNA ligase [Jatropha curcas]
TE026223(Helitron)	174	Manes_10G109700	0.0332072	0	1	1	hypothetical protein MANES_10G109700 [Manihot esculenta]
TE026250(Helitron)	382	Manes_10G109800	0.0285833	0	1	1	PREDICTED: mitogen-activated protein kinase kinase kinase 1 [Ricinus communis]
TE026254(Helitron)	2479	Manes_10G109900	0.127274	-0.0911548	0.626613	0.999771	40S ribosomal protein S16A [Hevea brasiliensis]
TE026317(Helitron)	1041	Manes_10G110200	0.0521547	0.118977	0.876877	0.999771	Core-2/I-branching beta-1,6-N-acetylglucosaminyltransferase family protein [Theobroma cacao]
TE026335(Helitron)	833	Manes_10G110500	6.22882	0	1	1	hypothetical protein MANES_10G110500 [Manihot esculenta]
TE026342(Helitron)	1625	Manes_10G110600	0.147349	-0.0975023	0.71655	0.999771	PREDICTED: protein FAR1-RELATED SEQUENCE 11 [Jatropha curcas]
TE026347(Helitron)	0	Manes_10G110600	0.521202	6.62667	-0.0975023	0.71655	FRS11
TE026356(Helitron)	2119	Manes_10G110800	0.0271848	0.378512	0.674371	0.999771	PREDICTED: zinc finger CCCH domain-containing protein 19-like [Citrus sinensis]
TE026408(Helitron)	1437	Manes_10G111000	0.31849	7.26053	0.801109	1	PREDICTED: disease resistance protein RPS2-like [Eucalyptus grandis]
TE026410(Helitron)	2396	Manes_10G111000	0.0311355	7.26053	0.801109	1	PREDICTED: disease resistance protein RPS2-like [Eucalyptus grandis]
TE026581(RC/Helitron)	1631	Manes_10G111600	1.074	0	1	1	PREDICTED: sulfated surface glycoprotein 185 [Ziziphus jujuba]
TE026582(Helitron)	1593	Manes_10G111700	1.24393	-0.472295	0.403028	0.999771	PREDICTED: BAG family molecular chaperone regulator 5, mitochondrial [Jatropha curcas]
TE026657(Helitron)	0	Manes_10G112000	7.58233	-0.0372902	0.869548	0.999771	NBS-LRR resistance gene-like protein ARGH30 [Populus trichocarpa]
TE026671(Helitron)	3291	Manes_10G112300	0.934391	0	1	1	hypothetical protein MANES_10G112300 [Manihot esculenta]
TE026672(Helitron)	1217	Manes_10G112300	0.458808	0	1	1	hypothetical protein MANES_10G112300 [Manihot esculenta]
TE026673(RC/Helitron)	335	Manes_10G112400	2.43296	0.202715	0.763196	0.999771	PREDICTED: mitogen-activated protein kinase kinase kinase 1 [Ricinus communis]
TE026674(Helitron)	1065	Manes_10G112300	0.351207	0	1	1	hypothetical protein MANES_10G112300 [Manihot esculenta]
TE026675(Helitron)	1762	Manes_10G112300	0.3153	0	1	1	hypothetical protein MANES_10G112300 [Manihot esculenta]
TE026676(Helitron)	2207	Manes_10G112300	1.19301	0	1	1	hypothetical protein MANES_10G112300 [Manihot esculenta]
TE026677(Helitron)	0	Manes_10G112400	0.388953	0.202715	0.763196	0.999771	PREDICTED: mitogen-activated protein kinase kinase kinase 1 [Ricinus communis]
TE026680(Helitron)	0	Manes_10G112400	0.469991	0.202715	0.763196	0.999771	PREDICTED: mitogen-activated protein kinase kinase kinase 1 [Ricinus communis]
TE026681(Helitron)	960	Manes_10G112500	0.0193228	0.141977	0.815017	0.999771	PREDICTED: mitogen-activated protein kinase kinase 2 isoform X1 [Jatropha curcas]
TE026688(Helitron)	2415	Manes_10G112500	2.99095	0.141977	0.815017	0.999771	PREDICTED: mitogen-activated protein kinase kinase 2 isoform X1 [Jatropha curcas]
TE026689(Helitron)	2637	Manes_10G112700	5.2891	0.879146	0.21672	0.999771	PREDICTED: mitogen-activated protein kinase kinase 2 isoform X1 [Jatropha curcas]
TE026693(Helitron)	0	Manes_10G112700	0.115803	0.879146	0.21672	0.999771	PREDICTED: mitogen-activated protein kinase kinase 2 isoform X1 [Jatropha curcas]
TE026704(Helitron)	1562	Manes_10G112800	0.065964	0	1	1	PREDICTED: cytochrome P450 76A1 [Ricinus communis]
TE026746(Helitron)	2251	Manes_10G113000	2.82782	0	1	1	PREDICTED: probable glutathione S-transferase [Jatropha curcas]
TE026765(Helitron)	49	Manes_10G113300	3.88753	0	1	1	PREDICTED: probable glutathione S-transferase [Vitis vinifera]
TE026767(Helitron)	521	Manes_10G113300	0.129358	0	1	1	PREDICTED: probable glutathione S-transferase [Vitis vinifera]
TE026771(Helitron)	243	Manes_10G113400	6.64386	-1.88982	0.657526	1	PREDICTED: probable glutathione S-transferase [Jatropha curcas]
TE026814(Helitron)	3124	Manes_10G113500	0.00551352	-7.22882	0.582088	1	PREDICTED: probable glutathione S-transferase [Populus euphratica]
TE026901(Helitron)	2734	Manes_10G113600	0.101255	0.640283	0.184366	0.999771	PREDICTED: disease resistance protein At4g27190-like [Jatropha curcas]
TE026976(Helitron)	302	MSTRG.19802	0.807355	0.564454	0.785456	1	proline-rich receptor-like protein kinase PERK15 [Manihot esculenta]
TE027054(Helitron)	88	Manes_10G114100	0.33787	-0.315305	0.77977	0.999771	PREDICTED: disease resistance protein RPS2-like, partial [Jatropha curcas]
TE027224(Helitron)	655	Manes_10G114500	7.35138	0	1	1	PREDICTED: probable disease resistance protein At4g27220 [Arachis ipaensis]
TE027275(Helitron)	560	Manes_10G114700	0.0593586	0	1	1	PREDICTED: LOW QUALITY PROTEIN: probable LRR receptor-like serine/threonine-protein kinase At3g47570 [Ricinus communis]
TE027291(Helitron)	2639	Manes_10G114800	0.00672146	0.371329	0.301015	0.999771	PREDICTED: LOW QUALITY PROTEIN: probable LRR receptor-like serine/threonine-protein kinase At3g47570 [Ricinus communis]
TE027301(Helitron)	692	Manes_10G114800	0.0183218	0.371329	0.301015	0.999771	PREDICTED: LOW QUALITY PROTEIN: probable LRR receptor-like serine/threonine-protein kinase At3g47570 [Ricinus communis]
TE027319(DNA/hAT-hATm)	0	Manes_10G115000	0.0776752	0.154406	0.781781	0.999771	PREDICTED: non-lysosomal glucosylceramidase isoform X2 [Ricinus communis]
TE027331(Helitron)	592	Manes_10G115100	3.21645	-1.81789	0.06421	0.999771	PREDICTED: cytochrome c [Gossypium hirsutum]
TE027340(Helitron)	655	Manes_10G115400	0.318356	-0.167334	0.355727	0.999771	Maf-like protein [Gossypium arboreum]
TE027364(Helitron)	2317	Manes_10G115500	0.0352655	0.117039	0.931144	0.999771	PREDICTED: probable serine/threonine-protein kinase At1g09600 [Jatropha curcas]
TE027374(Helitron)	0	Manes_10G115500	0.0697476	0.117039	0.931144	0.999771	PREDICTED: probable serine/threonine-protein kinase At1g09600 [Jatropha curcas]
TE027383(Helitron)	263	Manes_10G115700	1.51517	0.468769	0.441109	0.999771	PREDICTED: leucine--tRNA ligase, cytoplasmic [Jatropha curcas]
TE027386(Helitron)	968	Manes_10G115700	0.417202	0.468769	0.441109	0.999771	PREDICTED: leucine--tRNA ligase, cytoplasmic [Jatropha curcas]
TE027387(Helitron)	3247	Manes_10G115800	0.812186	2.06228	0.474423	1	PREDICTED: ras-related protein RABD1 [Jatropha curcas]
TE027394(Helitron)	2610	Manes_10G115700	1.09279	0.468769	0.441109	0.999771	PREDICTED: leucine--tRNA ligase, cytoplasmic [Jatropha curcas]
TE027409(Helitron)	1952	Manes_10G116000	3.94486	-0.108279	0.569121	0.999771	eukaryotic translation elongation factor 1B gamma-subunit [Hevea brasiliensis]
TE027410(Helitron)	130	Manes_10G115900	4.62059	-0.206943	0.668823	0.999771	PREDICTED: ras-related protein RABA2a [Ricinus communis]
TE027413(Helitron)	296	Manes_10G116000	0.105953	-0.108279	0.569121	0.999771	eukaryotic translation elongation factor 1B gamma-subunit [Hevea brasiliensis]
TE027431(Helitron)	2859	Manes_10G116200	0.116834	0.0995357	0.990046	0.999771	Os05g0419600 [Oryza sativa Japonica Group]
TE027434(Helitron)	740	Manes_10G116300	0.916061	-0.0214085	0.889817	0.999771	PREDICTED: KH domain-containing protein At1g09660/At1g09670 isoform X2 [Jatropha curcas]
TE027443(Helitron)	0	Manes_10G116400	0.00694653	0.09059	0.856121	0.999771	PREDICTED: regulator of nonsense transcripts UPF3-like isoform X1 [Jatropha curcas]
TE027459(Helitron)	1211	Manes_10G116600	0.0323395	-0.015697	0.742582	0.999771	PREDICTED: LOW QUALITY PROTEIN: shaggy-related protein kinase kappa [Ricinus communis]
TE027476(Helitron)	327	Manes_10G116900	7.16289	0	1	1	PREDICTED: phosphoribosylamine--glycine ligase-like [Jatropha curcas]
TE027502(Helitron)	672	Manes_10G117000	1.70122	0.464775	0.671244	0.999771	hypothetical protein MANES_10G117000 [Manihot esculenta]
TE027517(Helitron)	2032	Manes_10G117100	0.615213	-0.0347236	0.747091	0.999771	octicosapeptide/Phox/Bem1p domain-containing family protein [Populus trichocarpa]
TE027527(Helitron)	158	Manes_10G117300	0.0133655	-0.221392	0.118688	0.999771	PREDICTED: stromal 70 kDa heat shock-related protein, chloroplastic [Jatropha curcas]
TE027534(Helitron)	3245	Manes_10G117400	0.00675337	0.0299532	0.968562	0.999771	PREDICTED: MACPF domain-containing protein At4g24290 isoform X2 [Jatropha curcas]
TE027535(Helitron)	857	Manes_10G117300	0.0497836	-0.221392	0.118688	0.999771	PREDICTED: stromal 70 kDa heat shock-related protein, chloroplastic [Jatropha curcas]
TE027536(Helitron)	1846	Manes_10G117300	0.00361281	-0.221392	0.118688	0.999771	PREDICTED: stromal 70 kDa heat shock-related protein, chloroplastic [Jatropha curcas]
TE027540(Helitron)	0	Manes_10G117400	0.248679	0.0299532	0.968562	0.999771	PREDICTED: MACPF domain-containing protein At4g24290 isoform X2 [Jatropha curcas]
TE027545(Helitron)	3753	Manes_10G117400	0.167869	0.0299532	0.968562	0.999771	PREDICTED: MACPF domain-containing protein At4g24290 isoform X2 [Jatropha curcas]
TE027546(Helitron)	0	Manes_10G117500	1.24286	0.156504	0.977299	0.999771	PREDICTED: pentatricopeptide repeat-containing protein At3g16610 [Jatropha curcas]
TE027552(Helitron)	0	Manes_10G117600	0.0183181	-0.139316	0.882088	0.999771	BnaC08g13880D [Brassica napus]
TE027557(Helitron)	1110	Manes_10G117600	0.0639988	-0.139316	0.882088	0.999771	BnaC08g13880D [Brassica napus]
TE027563(Helitron)	3925	Manes_10G117600	0.0705986	-0.139316	0.882088	0.999771	BnaC08g13880D [Brassica napus]
TE027582(Helitron)	216	Manes_10G117800	1.94486	-4.90689	0.826267	1	PREDICTED: 60S ribosomal protein L3 [Eucalyptus grandis]
TE027587(Helitron)	0	Manes_10G118000	0.0172675	0.598956	0.588497	0.999771	PREDICTED: 60S ribosomal protein L3 [Eucalyptus grandis]
TE027589(Helitron)	1766	Manes_10G118000	0.191309	0.598956	0.588497	0.999771	PREDICTED: 60S ribosomal protein L3 [Eucalyptus grandis]
TE027590(Helitron)	1049	Manes_10G118100	0.0634565	0	1	1	hypothetical protein MANES_10G118100 [Manihot esculenta]
TE027594(Helitron)	145	Manes_10G118200	0.234035	0.319741	0.622438	0.999771	PREDICTED: 60S ribosomal protein L3 [Eucalyptus grandis]
TE027599(Helitron)	2218	Manes_10G118300	0.0221416	0	1	1	hypothetical protein MANES_10G118300 [Manihot esculenta]
TE027603(Helitron)	2556	Manes_10G118300	2.48543	0	1	1	hypothetical protein MANES_10G118300 [Manihot esculenta]
TE027624(Helitron)	1452	Manes_10G118400	1.40599	0.214032	0.516877	0.999771	PREDICTED: leucine-rich repeat receptor-like serine/threonine-protein kinase BAM3 [Jatropha curcas]
TE027634(Helitron)	0	Manes_10G118500	0.516015	-5.05889	0.602076	1	PREDICTED: TMV resistance protein N-like [Jatropha curcas]
TE027637(Helitron)	0	Manes_10G118500	2	-5.05889	0.602076	1	PREDICTED: TMV resistance protein N-like [Jatropha curcas]
TE027645(Helitron)	0	Manes_10G118500	0.163499	-5.05889	0.602076	1	PREDICTED: TMV resistance protein N-like [Jatropha curcas]
TE027649(Helitron)	727	Manes_10G118500	6.64386	-5.05889	0.602076	1	PREDICTED: TMV resistance protein N-like [Jatropha curcas]
TE027653(Helitron)	1276	Manes_10G118700	0.315502	0.368123	0.595868	0.999771	PREDICTED: bromodomain-containing protein 3 [Jatropha curcas]
TE027660(Helitron)	654	Manes_10G118800	5.64386	-0.0697511	0.856849	0.999771	Bromodomain-containing protein [Cynara cardunculus var. scolymus] [Cynara cardunculus]
TE027692(Helitron)	1693	Manes_10G118900	0.0709239	-0.0212203	0.975836	0.999771	PREDICTED: probable sodium/metabolite cotransporter BASS1, chloroplastic [Ricinus communis]
TE027700(Helitron)	0	Manes_10G119000	0.347183	-0.955159	0.54811	0.999771	PREDICTED: metallothiol transferase FosB [Ricinus communis]
TE027734(Helitron)	3366	Manes_10G119000	3.75438	-0.955159	0.54811	0.999771	PREDICTED: metallothiol transferase FosB [Ricinus communis]
TE027768(Helitron)	1191	Manes_10G119100	0.241389	0	1	1	hypothetical protein MANES_10G119100 [Manihot esculenta]
TE027774(Helitron)	0	Manes_10G119200	0.925999	0.160155	0.535565	0.999771	PREDICTED: protein ROOT PRIMORDIUM DEFECTIVE 1 [Ricinus communis]
TE027781(Helitron)	0	Manes_10G119300	0.00901374	0.516727	0.297799	0.999771	PREDICTED: embryogenesis-associated protein EMB8 [Ricinus communis]
TE027804(Helitron)	3419	Manes_10G119600	0.00955003	-5.43741	0.689939	1	PREDICTED: ethylene-responsive transcription factor RAP2-7-like isoform X3 [Gossypium raimondii]
TE027819(Helitron)	0	Manes_10G119700	0.0599007	-0.135728	0.506744	0.999771	PREDICTED: ATP-dependent RNA helicase DHX29 [Jatropha curcas]
TE027831(Helitron)	0	Manes_10G119700	0.032001	-0.135728	0.506744	0.999771	PREDICTED: ATP-dependent RNA helicase DHX29 [Jatropha curcas]
TE027854(Helitron)	1498	Manes_10G120000	0.0355081	0	1	1	PREDICTED: B3 domain-containing transcription factor NGA4-like [Populus euphratica]
TE027873(Helitron)	0	Manes_10G120300	0.00581432	7.32193	0.546406	1	PREDICTED: cx9C motif-containing protein 4 [Ricinus communis]
TE027875(RC/Helitron)	0	Manes_10G120300	1.74416	7.32193	0.546406	1	PREDICTED: cx9C motif-containing protein 4 [Ricinus communis]
TE027878(Helitron)	516	Manes_10G120300	0.0108761	7.32193	0.546406	1	PREDICTED: cx9C motif-containing protein 4 [Ricinus communis]
TE027887(Helitron)	0	Manes_10G120400	0.0119758	0.150326	0.746352	0.999771	PREDICTED: transcription factor TCP8 [Jatropha curcas]
TE027949(Helitron)	866	Manes_10G120500	0.0244157	-1.71926	0.395969	1	PREDICTED: serine/threonine-protein kinase-like protein At5g23170 [Ricinus communis]
TE027956(Helitron)	543	Manes_10G120600	0.269005	-0.820107	0.33971	0.999771	PREDICTED: uncharacterized zinc finger protein At4g06634 [Jatropha curcas]
TE027962(Helitron)	2569	Manes_10G120600	0.068193	-0.820107	0.33971	0.999771	PREDICTED: uncharacterized zinc finger protein At4g06634 [Jatropha curcas]
TE027974(Helitron)	577	Manes_10G120700	0.413387	0	1	1	PREDICTED: B3 domain-containing transcription factor NGA4-like [Populus euphratica]
TE027993(Helitron)	1517	Manes_10G120800	3.83794	-1.20163	0.764229	1	PREDICTED: B3 domain-containing transcription factor NGA4-like [Populus euphratica]
TE028006(Helitron)	0	Manes_10G120900	1.9812	0	1	1	PREDICTED: B3 domain-containing transcription factor NGA4-like [Populus euphratica]
TE028016(Helitron)	2854	Manes_10G120900	0.168343	0	1	1	PREDICTED: B3 domain-containing transcription factor NGA4-like [Populus euphratica]
TE028023(Helitron)	3217	Manes_10G121000	3.64386	0	1	1	PREDICTED: B3 domain-containing transcription factor NGA4-like [Gossypium arboreum]
TE028034(Helitron)	564	Manes_10G121100	1.26748	0	1	1	PREDICTED: AP2/ERF and B3 domain-containing transcription repressor RAV2-like [Populus euphratica]
TE028084(Helitron)	3476	Manes_10G121300	0.983224	0	1	1	hypothetical protein MANES_10G121300 [Manihot esculenta]
TE028085(Helitron)	3214	Manes_10G121300	1.6558	0	1	1	hypothetical protein MANES_10G121300 [Manihot esculenta]
TE028087(Helitron)	2405	Manes_10G121300	0.0427045	0	1	1	hypothetical protein MANES_10G121300 [Manihot esculenta]
TE028099(Helitron)	275	Manes_10G121300	0.04095	0	1	1	hypothetical protein MANES_10G121300 [Manihot esculenta]
TE028107(Helitron)	1183	Manes_10G121300	0.0466018	0	1	1	hypothetical protein MANES_10G121300 [Manihot esculenta]
TE028112(Helitron)	1864	Manes_10G121300	0.397694	0	1	1	hypothetical protein MANES_10G121300 [Manihot esculenta]
TE028116(Helitron)	3537	Manes_10G121300	0.0245263	0	1	1	hypothetical protein MANES_10G121300 [Manihot esculenta]
TE028129(Helitron)	766	Manes_10G121400	0.119546	0	1	1	PREDICTED: B3 domain-containing transcription factor NGA4-like [Populus euphratica]
TE028134(Helitron)	126	Manes_10G121400	0.110441	0	1	1	PREDICTED: B3 domain-containing transcription factor NGA4-like [Populus euphratica]
TE028135(Helitron)	2468	Manes_10G121400	0.00593391	0	1	1	PREDICTED: B3 domain-containing transcription factor NGA4-like [Populus euphratica]
TE028146(Helitron)	167	Manes_10G121600	1.01332	0	1	1	PREDICTED: 22.0 kDa class IV heat shock protein [Jatropha curcas]
TE028147(Helitron)	414	Manes_10G121600	0.576622	0	1	1	PREDICTED: 22.0 kDa class IV heat shock protein [Jatropha curcas]
TE028149(Helitron)	1900	Manes_10G121700	0.427728	0	1	1	PREDICTED: B-box zinc finger protein 23-like [Citrus sinensis]
TE028163(Helitron)	2869	Manes_10G121800	0.0588937	0.200299	0.890732	0.999771	anthocyanidin 3-O-glucosyltransferase [Hevea brasiliensis]
TE028219(Helitron)	0	Manes_10G122000	0.378512	0.27929	0.498158	0.999771	PREDICTED: potassium channel AKT2/3 [Ricinus communis]
TE028232(Helitron)	2167	Manes_10G122100	0.0615042	0.614975	0.523164	0.999771	Monofunctional biosynthetic peptidoglycan transglycosylase [Gossypium arboreum]
TE028280(Helitron)	0	Manes_10G122900	0.0173699	-0.438983	0.583816	0.999771	PREDICTED: thiamine biosynthetic bifunctional enzyme TH1, chloroplastic isoform X1 [Jatropha curcas]
TE028284(Helitron)	3325	Manes_10G122900	0.0111033	-0.438983	0.583816	0.999771	PREDICTED: thiamine biosynthetic bifunctional enzyme TH1, chloroplastic isoform X1 [Jatropha curcas]
TE028317(Helitron)	0	Manes_10G123100	0.00756925	0.000288568	0.896594	0.999771	PREDICTED: transmembrane 9 superfamily member 1 [Jatropha curcas]
TE028322(Helitron)	2802	Manes_10G123300	1.41369	-1.0378	0.337912	0.999771	PREDICTED: DELLA protein GAIP-B [Prunus mume]
TE028349(Helitron)	844	Manes_10G123400	0.116803	-0.224706	0.908025	0.999771	PREDICTED: multiple organellar RNA editing factor 1, mitochondrial isoform X2 [Ricinus communis]
TE028357(Helitron)	3221	Manes_10G123400	0.00588056	-0.224706	0.908025	0.999771	PREDICTED: multiple organellar RNA editing factor 1, mitochondrial isoform X2 [Ricinus communis]
TE028368(Helitron)	88	Manes_10G123500	0.554773	-1.96683	0.546079	1	PREDICTED: phospholipase D delta [Ricinus communis]
TE028370(Helitron)	0	Manes_10G123500	0.433404	0.143333	0.0366667	-1.96683	1
TE028373(Helitron)	1302	Manes_10G123800	5.29278	-0.0471425	0.734624	0.999771	Basic-leucine zipper transcription factor family protein isoform 1 [Theobroma cacao]
TE028379(Helitron)	3038	Manes_10G123900	0.0732942	0	1	1	PREDICTED: AP2/ERF and B3 domain-containing transcription repressor RAV2-like [Populus euphratica]
TE028386(Helitron)	178	Manes_10G123900	0.0634996	0	1	1	PREDICTED: AP2/ERF and B3 domain-containing transcription repressor RAV2-like [Populus euphratica]
TE028389(Helitron)	1722	Manes_10G124000	0.0131066	0	1	1	hypothetical protein MANES_10G124000 [Manihot esculenta]
TE028393(DNA/hAT-Tip100)	1368	Manes_10G123900	0.525138	0	1	1	PREDICTED: AP2/ERF and B3 domain-containing transcription repressor RAV2-like [Populus euphratica]
TE028395(Helitron)	2044	Manes_10G123900	0.0195423	0	1	1	PREDICTED: AP2/ERF and B3 domain-containing transcription repressor RAV2-like [Populus euphratica]
TE028401(Helitron)	3519	Manes_10G124000	0.0281091	0	1	1	hypothetical protein MANES_10G124000 [Manihot esculenta]
TE028406(Helitron)	1630	Manes_10G124200	0.0576024	0	1	1	hypothetical protein MANES_10G124200 [Manihot esculenta]
TE028415(Helitron)	325	Manes_10G124200	0.0163651	0	1	1	hypothetical protein MANES_10G124200 [Manihot esculenta]
TE028416(Helitron)	2431	Manes_10G124100	0.0843472	0	1	1	PREDICTED: B3 domain-containing transcription factor VAL3-like [Gossypium raimondii]
TE028430(Helitron)	986	Manes_10G124400	0.0402542	0	1	1	hypothetical protein MANES_10G124400 [Manihot esculenta]
TE028436(Helitron)	3632	Manes_10G124500	0.0752694	0	1	1	PREDICTED: double-stranded RNA-binding protein 3-like [Populus euphratica]
TE028447(Helitron)	325	Manes_10G124500	0.0276021	0	1	1	PREDICTED: double-stranded RNA-binding protein 3-like [Populus euphratica]
TE028449(Helitron)	578	Manes_10G124500	0.127998	0	1	1	PREDICTED: double-stranded RNA-binding protein 3-like [Populus euphratica]
TE028466(Helitron)	2526	Manes_10G124600	0.0240186	0	1	1	PREDICTED: B3 domain-containing protein Os04g0581400-like [Gossypium raimondii]
TE028525(Helitron)	113	Manes_10G124800	1.6009	0	1	1	PREDICTED: B3 domain-containing transcription factor NGA4-like [Populus euphratica]
TE028529(Helitron)	2425	Manes_10G124800	0.0190424	0	1	1	PREDICTED: B3 domain-containing transcription factor NGA4-like [Populus euphratica]
TE028544(Helitron)	402	Manes_10G124900	0.357975	0	1	1	PREDICTED: B3 domain-containing transcription factor NGA4-like [Populus euphratica]
TE028613(Helitron)	0	Manes_10G125200	0.204897	2.41	0.129345	0.784517	TAO1
TE028617(Helitron)	2122	Manes_10G125400	0.29956	1.06585	0.295285	0.999771	PREDICTED: ankyrin repeat-containing protein At3g12360-like [Ricinus communis]
TE028621(Helitron)	1246	Manes_10G125400	1.90843	1.06585	0.295285	0.999771	PREDICTED: ankyrin repeat-containing protein At3g12360-like [Ricinus communis]
TE028638(Helitron)	530	Manes_10G125500	0.0605801	-0.492252	0.413877	0.999771	PREDICTED: ankyrin repeat-containing protein At3g12360-like [Jatropha curcas]
TE028640(Helitron)	0	Manes_10G125500	0.136062	-0.492252	0.413877	0.999771	PREDICTED: ankyrin repeat-containing protein At3g12360-like [Jatropha curcas]
TE028643(Helitron)	2914	Manes_10G125500	0.0075746	-0.492252	0.413877	0.999771	PREDICTED: ankyrin repeat-containing protein At3g12360-like [Jatropha curcas]
TE028651(Helitron)	0	Manes_10G125600	0.598016	0	1	1	PREDICTED: ankyrin repeat-containing protein At3g12360-like [Ricinus communis]
TE028738(Helitron)	902	Manes_10G126500	0.0271425	0	1	1	PREDICTED: ankyrin repeat-containing protein At3g12360-like [Ricinus communis]
TE028742(Helitron)	3417	Manes_10G126600	0.158634	0.525412	0.358698	0.999771	PREDICTED: TMV resistance protein N-like [Jatropha curcas]
TE028747(Helitron)	1971	Manes_10G126600	0.165165	0.525412	0.358698	0.999771	PREDICTED: TMV resistance protein N-like [Jatropha curcas]
TE028754(Helitron)	0	Manes_10G126600	0.0287731	0.525412	0.358698	0.999771	PREDICTED: TMV resistance protein N-like [Jatropha curcas]
TE028770(Helitron)	0	MSTRG.19921	0.784659	-0.609349	0.422713	0.999771	ankyrin repeat-containing protein BDA1-like [Manihot esculenta]
TE028794(Helitron)	0	Manes_10G126900	0.0322864	-0.657475	0.510035	0.999771	PREDICTED: TMV resistance protein N-like [Jatropha curcas]
TE028801(Helitron)	753	Manes_10G127000	0.00637927	0	1	1	PREDICTED: ankyrin repeat-containing protein At3g12360-like [Ricinus communis]
TE028805(Helitron)	1445	Manes_10G127100	0.45628	0.153885	0.855749	0.999771	PREDICTED: TMV resistance protein N-like isoform X1 [Jatropha curcas]
TE028812(Helitron)	0	Manes_10G127100	0.0207368	0.153885	0.855749	0.999771	PREDICTED: TMV resistance protein N-like isoform X1 [Jatropha curcas]
TE028821(Helitron)	314	Manes_10G127300	0.365806	0	1	1	PREDICTED: 22.0 kDa class IV heat shock protein [Jatropha curcas]
TE028835(Helitron)	3294	Manes_10G127500	0.65945	2.73891	0.140284	0.999771	PREDICTED: toll/interleukin-1 receptor-like protein, partial [Citrus sinensis]
TE028841(Helitron)	0	Manes_10G127900	0.102669	0	1	1	PREDICTED: TMV resistance protein N-like [Jatropha curcas]
TE028842(Helitron)	64	Manes_10G127900	2.31404	0	1	1	PREDICTED: TMV resistance protein N-like [Jatropha curcas]
TE028857(Helitron)	2212	Manes_10G128000	0.0201672	-0.0142788	0.888728	0.999771	NBS-LRR resistance gene-like protein ARGH30 [Populus trichocarpa]
TE028868(RC/Helitron)	0	Manes_10G128000	0.329235	-0.0142788	0.888728	0.999771	NBS-LRR resistance gene-like protein ARGH30 [Populus trichocarpa]
TE028907(Helitron)	781	Manes_10G128200	0.183446	0.791053	0.366131	0.999771	PREDICTED: probable LRR receptor-like serine/threonine-protein kinase At3g47570 isoform X1 [Ricinus communis]
TE028918(Helitron)	1122	Manes_10G128300	0.0878582	-0.0155969	0.938087	0.999771	PREDICTED: probable LRR receptor-like serine/threonine-protein kinase At3g47570 isoform X1 [Ricinus communis]
TE028966(Helitron)	2539	Manes_10G128500	0.0380402	0	1	1	JHL25P11.12 [Jatropha curcas]
TE028973(Helitron)	354	Manes_10G128500	0.0178669	0	1	1	JHL25P11.12 [Jatropha curcas]
TE029013(Helitron)	2716	Manes_10G128700	0.173226	-2.46949	0.462642	1	PREDICTED: F-box protein PP2-B15-like [Jatropha curcas]
TE029016(Helitron)	452	Manes_10G128600	0.0859454	0.577057	0.682933	0.999771	PREDICTED: probable 3-hydroxyisobutyrate dehydrogenase-like 2, mitochondrial [Jatropha curcas]
TE029018(Helitron)	934	Manes_10G128700	6.65964	-2.46949	0.462642	1	PREDICTED: F-box protein PP2-B15-like [Jatropha curcas]
TE029027(Helitron)	1508	Manes_10G129000	0.0445172	0.0305551	0.994616	0.999771	PREDICTED: phosphatidylinositol 4-phosphate 5-kinase 8-like isoform X1 [Jatropha curcas]
TE029028(Helitron)	786	Manes_10G129000	1.19265	0.0305551	0.994616	0.999771	PREDICTED: phosphatidylinositol 4-phosphate 5-kinase 8-like isoform X1 [Jatropha curcas]
TE029070(Helitron)	346	Manes_10G129200	0.0441214	-0.603883	0.615431	0.999771	Maternal effect embryo arrest 9 [Theobroma cacao]
TE029085(Helitron)	0	Manes_10G129300	0.059114	1.94753	0.6924	1	PREDICTED: transmembrane emp24 domain-containing protein p24delta3 [Ricinus communis]
TE029098(Helitron)	1977	Manes_10G129600	0.369115	0	1	1	hypothetical protein MANES_10G129600 [Manihot esculenta]
TE029119(Helitron)	1816	Manes_10G130400	0.00519657	0.499202	0.296464	0.999771	GNS1/SUR4 membrane family protein [Populus trichocarpa]
TE029134(Helitron)	401	Manes_10G130500	0.107803	0.38784	0.156577	0.999771	PREDICTED: elongation of fatty acids protein A-like [Populus euphratica]
TE029167(Helitron)	3875	Manes_10G130600	6.64386	-0.0102155	0.8865	0.999771	ARC5 protein [Manihot esculenta]
TE029170(Helitron)	2546	Manes_10G130600	0.0257289	-0.0102155	0.8865	0.999771	ARC5 protein [Manihot esculenta]
TE029173(Helitron)	1816	Manes_10G130600	0.061209	-0.0102155	0.8865	0.999771	ARC5 protein [Manihot esculenta]
TE029188(Helitron)	834	Manes_10G130900	6.64386	0	1	1	PREDICTED: basic blue protein-like [Jatropha curcas]
TE029210(Helitron)	1154	Manes_10G131100	0.202257	0	1	1	PREDICTED: basic blue protein-like [Jatropha curcas]
TE029213(Helitron)	1651	Manes_10G131100	1.43002	0	1	1	PREDICTED: basic blue protein-like [Jatropha curcas]
TE029220(Helitron)	286	Manes_10G131200	2.47249	-2.39232	0.303241	1	PREDICTED: plasma membrane ATPase 2-like isoform X1 [Jatropha curcas]
TE029239(Helitron)	1795	Manes_10G131600	1.22712	0.329308	0.761576	0.999771	PREDICTED: protein SUPPRESSOR OF GENE SILENCING 3 isoform X1 [Ricinus communis]
TE029264(Helitron)	2199	Manes_10G131800	0.00282865	-10.2408	0.112662	0.999771	PREDICTED: transmembrane protein 87B [Jatropha curcas]
TE029267(Helitron)	3084	Manes_10G131800	0.0220342	-10.2408	0.112662	0.999771	PREDICTED: transmembrane protein 87B [Jatropha curcas]
TE029269(Helitron)	3812	Manes_10G131800	0.0267221	-10.2408	0.112662	0.999771	PREDICTED: transmembrane protein 87B [Jatropha curcas]
TE029276(Helitron)	2976	Manes_10G131900	0.152003	0	1	1	hypothetical protein MANES_10G131900 [Manihot esculenta]
TE029292(Helitron)	3251	Manes_10G132100	0.021491	0	1	1	PREDICTED: pectinesterase [Ricinus communis]
TE029297(Helitron)	730	Manes_10G132000	1.56294	-1.09212	0.12164	0.999771	PREDICTED: partner of Y14 and mago-like [Jatropha curcas]
TE029324(Helitron)	3425	Manes_10G132500	0.0663643	0	1	1	hypothetical protein MANES_10G132500 [Manihot esculenta]
TE029325(Helitron)	0	Manes_10G132400	0.0629417	0	1	1	PREDICTED: transcription factor bHLH91 [Ricinus communis]
TE029326(Helitron)	194	Manes_10G132400	0.0122881	0	1	1	PREDICTED: transcription factor bHLH91 [Ricinus communis]
TE029328(Helitron)	603	Manes_10G132400	0.0245422	0	1	1	PREDICTED: transcription factor bHLH91 [Ricinus communis]
TE029331(Helitron)	0	Manes_10G132500	1.31124	0	1	1	hypothetical protein MANES_10G132500 [Manihot esculenta]
TE029336(Helitron)	0	Manes_10G132600	0.010453	0.45042	0.21862	0.999771	PREDICTED: mitogen-activated protein kinase kinase kinase 1-like [Jatropha curcas]
TE029337(Helitron)	0	Manes_10G132600	0.000967819	0.45042	0.21862	0.999771	PREDICTED: mitogen-activated protein kinase kinase kinase 1-like [Jatropha curcas]
TE029339(Helitron)	476	Manes_10G132600	0.130068	0.45042	0.21862	0.999771	PREDICTED: mitogen-activated protein kinase kinase kinase 1-like [Jatropha curcas]
TE029346(Helitron)	3021	Manes_10G132600	1.74533	0.45042	0.21862	0.999771	PREDICTED: mitogen-activated protein kinase kinase kinase 1-like [Jatropha curcas]
TE029347(Helitron)	1999	Manes_10G132700	1.57205	0.226404	0.341222	0.999771	PREDICTED: mucin-17-like [Gossypium hirsutum]
TE029375(Helitron)	1204	Manes_10G132800	0.514573	0	1	1	WRKY transcription factor 48 [Manihot esculenta]
TE029387(Helitron)	0	Manes_10G132900	2	-6.1964	0.602076	1	PREDICTED: LOW QUALITY PROTEIN: pinin [Jatropha curcas]
TE029402(Helitron)	2547	Manes_10G133200	2.83794	-0.237692	0.885039	1	PREDICTED: F-box protein At3g07870-like [Jatropha curcas]
TE029403(Helitron)	2164	Manes_10G133200	3.05889	-0.237692	0.885039	1	PREDICTED: F-box protein At3g07870-like [Jatropha curcas]
TE029404(DNA/hAT-Charlie)	1678	Manes_10G133200	3.32193	-0.237692	0.885039	1	PREDICTED: F-box protein At3g07870-like [Jatropha curcas]
TE029428(Helitron)	2166	Manes_10G133700	0.00104831	0	1	1	hypothetical protein MANES_10G133700 [Manihot esculenta]
TE029429(Helitron)	0	Manes_10G133600	0.00727913	1.31079	0.339707	0.999771	PREDICTED: UDP-glycosyltransferase 88A1-like [Jatropha curcas]
TE029467(RC/Helitron)	2010	Manes_10G134100	1.19535	-1.24207	0.0831111	0.999771	NBS-LRR resistance gene-like protein ARGH30 [Populus trichocarpa]
TE029469(Helitron)	2515	Manes_10G134100	0.0174975	-1.24207	0.0831111	0.999771	NBS-LRR resistance gene-like protein ARGH30 [Populus trichocarpa]
TE029479(Helitron)	881	Manes_10G134200	0.0543923	0.0155054	0.959953	0.999771	NBS-LRR resistance gene-like protein ARGH30 [Populus trichocarpa]
TE029483(RC/Helitron)	0	Manes_10G134200	0.100305	0.0155054	0.959953	0.999771	NBS-LRR resistance gene-like protein ARGH30 [Populus trichocarpa]
TE029487(Helitron)	912	Manes_10G134300	0.0241634	0	1	1	hypothetical protein MANES_10G134300 [Manihot esculenta]
TE029500(RC/Helitron)	0	Manes_10G134400	2.18367	0.550693	0.62503	0.999771	NBS-LRR resistance gene-like protein ARGH30 [Populus trichocarpa]
TE029514(Helitron)	1059	Manes_10G134600	0.0735231	0.60421	0.498745	0.999771	PREDICTED: acyl-CoA--sterol O-acyltransferase 1 [Jatropha curcas]
TE029520(Helitron)	1809	Manes_10G134700	0.0043657	-0.893085	0.583956	1	Receptor protein kinase 4 [Theobroma cacao]
TE029540(Helitron)	214	Manes_10G134800	0.0656156	0	1	1	Cysteine-rich RLK (receptor-like protein kinase) 8 [Dorcoceras hygrometricum]
TE029542(Helitron)	2661	Manes_10G134800	0.947811	0	1	1	Cysteine-rich RLK (receptor-like protein kinase) 8 [Dorcoceras hygrometricum]
TE029561(Helitron)	1793	Manes_10G134900	0.0543923	-0.341652	0.553777	0.999771	PREDICTED: probable LRR receptor-like serine/threonine-protein kinase At3g47570 isoform X1 [Ricinus communis]
TE029590(Helitron)	2255	Manes_10G135000	0.0444392	0.158671	0.569132	0.999771	PREDICTED: serine/threonine-protein kinase-like protein At3g51990 [Ricinus communis]
TE029592(Helitron)	3026	Manes_10G135000	3.47354	0.158671	0.569132	0.999771	PREDICTED: serine/threonine-protein kinase-like protein At3g51990 [Ricinus communis]
TE029601(Helitron)	1793	Manes_10G135100	0.494818	0.247136	0.173126	0.999771	PREDICTED: protein transport protein SEC31 homolog B [Jatropha curcas]
TE029619(Helitron)	2225	Manes_10G135300	0.00220778	-5.32193	0.826267	1	PREDICTED: arogenate dehydratase/prephenate dehydratase 6, chloroplastic-like [Jatropha curcas]
TE029621(Helitron)	2407	Manes_10G135400	0.381837	0	1	1	PREDICTED: agamous-like MADS-box protein AGL15 isoform X1 [Ricinus communis]
TE029630(Helitron)	1567	Manes_10G135500	0.178679	-1.74474	0.395673	1	PREDICTED: protein BPS1, chloroplastic-like [Prunus mume]
TE029633(Helitron)	1753	Manes_10G135400	0.109906	0	1	1	PREDICTED: agamous-like MADS-box protein AGL15 isoform X1 [Ricinus communis]
TE029660(Helitron)	1972	Manes_10G135700	0.0783098	-0.0155839	0.812603	0.999771	NBS-LRR resistance gene-like protein ARGH30 [Populus trichocarpa]
TE029664(RC/Helitron)	0	Manes_10G135700	0.0412533	-0.0155839	0.812603	0.999771	NBS-LRR resistance gene-like protein ARGH30 [Populus trichocarpa]
TE029673(Helitron)	1825	Manes_10G135900	5.84967	0.174426	0.508455	0.999771	NBS-LRR resistance gene-like protein ARGH30 [Populus trichocarpa]
TE029676(Helitron)	999	Manes_10G135900	3.47249	0.174426	0.508455	0.999771	NBS-LRR resistance gene-like protein ARGH30 [Populus trichocarpa]
TE029680(RC/Helitron)	0	Manes_10G135900	0.419376	0.174426	0.508455	0.999771	NBS-LRR resistance gene-like protein ARGH30 [Populus trichocarpa]
TE029686(Helitron)	1684	Manes_10G136100	0.0545803	-0.406714	0.192592	0.999771	PREDICTED: CTL-like protein DDB_G0274487 isoform X1 [Jatropha curcas]
TE029690(Helitron)	724	Manes_10G136100	0.0443027	-0.406714	0.192592	0.999771	PREDICTED: CTL-like protein DDB_G0274487 isoform X1 [Jatropha curcas]
TE029691(Helitron)	1643	Manes_10G136000	0.00898235	0.202116	0.747482	0.999771	PREDICTED: N-alpha-acetyltransferase 11 [Jatropha curcas]
TE029700(Helitron)	1369	Manes_10G136300	0.0271474	-1.08073	0.1559	0.999771	PREDICTED: 50S ribosomal protein L1, chloroplastic [Ricinus communis]
TE029701(Helitron)	1021	Manes_10G136200	1	1.12604	0.216332	0.999771	BnaA03g57040D [Brassica napus]
TE029703(Helitron)	1487	Manes_10G136200	0.278731	1.12604	0.216332	0.999771	BnaA03g57040D [Brassica napus]
TE029727(Helitron)	317	Manes_10G136500	2.06895	0.662965	0.571953	0.999771	PREDICTED: RNA polymerase sigma factor sigD, chloroplastic isoform X1 [Jatropha curcas]
TE029732(Helitron)	1819	Manes_10G136500	0.130141	0.662965	0.571953	0.999771	PREDICTED: RNA polymerase sigma factor sigD, chloroplastic isoform X1 [Jatropha curcas]
TE029735(Helitron)	3182	Manes_10G136500	0.0128192	0.662965	0.571953	0.999771	PREDICTED: RNA polymerase sigma factor sigD, chloroplastic isoform X1 [Jatropha curcas]
TE029774(Helitron)	1474	Manes_10G136800	0.0381927	-0.498326	0.185757	0.999771	PREDICTED: LRR receptor-like serine/threonine-protein kinase FLS2 [Vitis vinifera]
TE029797(Helitron)	1103	Manes_10G136900	0.0297312	0	1	1	PREDICTED: probable leucine-rich repeat receptor-like protein kinase At1g35710 [Ziziphus jujuba]
TE029800(Helitron)	0	Manes_10G136900	0.1379	0.001	0	1	-
TE029819(Helitron)	1261	Manes_10G137100	0.0925068	0	1	1	PREDICTED: receptor-like protein 12 [Ziziphus jujuba]
TE029820(Helitron)	1184	Manes_10G137100	2.82782	0	1	1	PREDICTED: receptor-like protein 12 [Ziziphus jujuba]
TE029909(Helitron)	582	Manes_10G137700	0.237564	-4.90689	0.689939	1	BnaAnng05630D [Brassica napus]
TE029912(Helitron)	6	Manes_10G137800	0.129236	0	1	1	PREDICTED: receptor-like protein 12 [Ziziphus jujuba]
TE029913(Helitron)	2816	Manes_10G137700	1.16551	-4.90689	0.689939	1	BnaAnng05630D [Brassica napus]
TE029946(Helitron)	0	Manes_10G137900	1.26015	0.846605	0.0480452	0.999771	NBS-LRR resistance protein RGH1 [Manihot esculenta]
TE029951(Helitron)	3683	Manes_10G138100	3.848	0.671377	0.737682	1	BnaA08g18820D [Brassica napus]
TE029954(Helitron)	2249	Manes_10G138000	0.28715	0	1	1	hypothetical protein MANES_10G138000 [Manihot esculenta]
TE029969(Helitron)	0	Manes_10G138200	1.27302	0.651023	0.211118	0.999771	NBS-LRR resistance protein RGH1 [Manihot esculenta]
TE030025(Helitron)	261	Manes_10G139000	0.892469	-0.00734946	0.92065	0.999771	PREDICTED: notchless protein homolog [Ricinus communis]
TE030078(Helitron)	3849	Manes_10G139300	0.10884	0.656855	0.608863	0.999771	PREDICTED: B3 domain-containing transcription factor VRN1-like [Daucus carota subsp. sativus] [Daucus carota]
TE030090(Helitron)	282	Manes_10G139300	4.32193	0.656855	0.608863	0.999771	PREDICTED: B3 domain-containing transcription factor VRN1-like [Daucus carota subsp. sativus] [Daucus carota]
TE030123(Helitron)	159	Manes_10G139700	0.0543883	-1.68993	0.510681	1	hypothetical protein MANES_10G139700 [Manihot esculenta]
TE030127(Helitron)	1454	Manes_10G139600	0.1499	0	1	1	hypothetical protein MANES_10G139600 [Manihot esculenta]
TE030129(Helitron)	589	Manes_10G139700	0.611576	-1.68993	0.510681	1	hypothetical protein MANES_10G139700 [Manihot esculenta]
TE030148(Helitron)	0	Manes_10G140000	0.757331	0	1	1	PREDICTED: probable disease resistance protein At5g63020 [Vitis vinifera]
TE030178(Helitron)	1064	Manes_10G140100	3.83794	1.17585	0.346676	0.999771	PREDICTED: DNA topoisomerase 2 [Jatropha curcas]
TE030222(Helitron)	2554	Manes_10G140400	6.05889	0.201634	0.845855	0.999771	cyclin-like protein [Medicago truncatula]
TE030260(Helitron)	2220	Manes_10G141100	0.125793	0.16357	0.627647	0.999771	PREDICTED: actin-related protein 7 [Jatropha curcas]
TE030265(Helitron)	1234	Manes_10G141200	0.584963	0	1	1	PREDICTED: cytokinin riboside 5'-monophosphate phosphoribohydrolase LOG1-like isoform X1 [Jatropha curcas]
TE030320(Helitron)	2791	Manes_10G141500	1.6612	-0.35517	0.422369	0.999771	Leucine-rich repeat containing protein [Theobroma cacao]
TE030321(Helitron)	0	Manes_10G141500	0.156387	-0.35517	0.422369	0.999771	Leucine-rich repeat containing protein [Theobroma cacao]
TE030325(Helitron)	1885	Manes_10G141600	0.447859	0.0344884	0.997727	0.999911	PREDICTED: disease resistance protein RGA2-like isoform X1 [Vitis vinifera]
TE030430(Helitron)	1953	Manes_10G141700	0.0718338	0.193053	0.603004	0.999771	Leucine-rich repeat containing protein [Theobroma cacao]
TE030443(Helitron)	2861	Manes_10G141800	2.90689	0.355125	0.247413	0.999771	Leucine-rich repeat containing protein [Theobroma cacao]
TE030457(Helitron)	0	Manes_10G141800	0.407781	0.355125	0.247413	0.999771	Leucine-rich repeat containing protein [Theobroma cacao]
TE030513(Helitron)	0	Manes_10G142200	0.0185	1.16667	0.111361	0.871504	RGA2
TE030553(Helitron)	0	Manes_10G142900	1.51602	0.201456	0.317386	0.999771	PREDICTED: zinc finger CCCH domain-containing protein 30-like [Jatropha curcas]
TE030567(Helitron)	746	Manes_10G143200	0.036238	0	1	1	PREDICTED: transcription factor MYB46 [Ricinus communis]
TE030570(Helitron)	0	Manes_10G143200	4.64	0	1	1	PREDICTED: transcription factor MYB46 [Ricinus communis]
TE030596(Helitron)	0	Manes_10G143900	0.0408317	-0.0331636	0.814783	0.999771	ADP/ATP carrier 2 [Theobroma cacao]
TE030604(Helitron)	0	Manes_10G144000	5.79961	0.51881	0.0697232	0.999771	NBS-LRR resistance protein RGH1 [Manihot esculenta]
TE030606(RC/Helitron)	0	Manes_10G144000	0.0162285	0.51881	0.0697232	0.999771	NBS-LRR resistance protein RGH1 [Manihot esculenta]
TE030607(RC/Helitron)	0	Manes_10G144000	0.0304931	0.51881	0.0697232	0.999771	NBS-LRR resistance protein RGH1 [Manihot esculenta]
TE030626(Helitron)	1637	Manes_10G144100	0.30898	-1.03242	0.645153	1	P66 protein [Hevea brasiliensis]
TE030641(Helitron)	318	Manes_10G144200	2.05311	0.956498	0.164688	0.999771	P66 protein [Hevea brasiliensis]
TE030676(Helitron)	1164	Manes_10G144500	4.64386	9.52487	0.369182	1	hypothetical protein MANES_10G144500 [Manihot esculenta]
TE030688(Helitron)	37	Manes_10G144800	3.47249	0	1	1	hypothetical protein MANES_10G144800 [Manihot esculenta]
TE030690(Helitron)	1781	Manes_10G145000	0.898503	0	1	1	hypothetical protein MANES_10G145000 [Manihot esculenta]
TE030694(Helitron)	1382	Manes_10G145000	0.0543923	0	1	1	hypothetical protein MANES_10G145000 [Manihot esculenta]
TE030695(Helitron)	1628	Manes_10G145100	0.584963	0	1	1	hypothetical protein MANES_10G145100 [Manihot esculenta]
TE030777(Helitron)	723	Manes_10G146300	0.761213	-0.607863	0.206172	0.999771	PREDICTED: SURP and G-patch domain-containing protein 1-like protein [Ricinus communis]
TE030779(Helitron)	1843	Manes_10G146300	0.0575196	-0.607863	0.206172	0.999771	PREDICTED: SURP and G-patch domain-containing protein 1-like protein [Ricinus communis]
TE030783(Helitron)	2226	Manes_10G146400	2.11548	0.302927	0.817165	0.999771	PREDICTED: transcription factor bHLH130-like isoform X2 [Jatropha curcas]
TE030789(Helitron)	981	Manes_10G146400	5.64386	0.302927	0.817165	0.999771	PREDICTED: transcription factor bHLH130-like isoform X2 [Jatropha curcas]
TE030793(Helitron)	709	Manes_10G146500	2.16993	0	1	1	Ras-related protein RGP1 [Morus notabilis]
TE030798(Helitron)	1933	Manes_10G146600	0.0676991	4.54432	0.801109	1	PREDICTED: beta-amyrin 28-oxidase [Ricinus communis]
TE030811(Helitron)	2781	Manes_10G146700	0.0368856	-6.86625	0.466198	1	PREDICTED: cytochrome P450 705A5-like [Jatropha curcas]
TE030814(Helitron)	1135	Manes_10G146700	0.0695262	-6.86625	0.466198	1	PREDICTED: cytochrome P450 705A5-like [Jatropha curcas]
TE030843(Helitron)	3244	Manes_10G146900	0.0333742	0	1	1	P66 protein [Hevea brasiliensis]
TE030869(Helitron)	3151	Manes_10G146900	0.0347434	0	1	1	P66 protein [Hevea brasiliensis]
TE030880(Helitron)	695	Manes_10G147000	1.29316	7.35168	0.546406	1	hypothetical protein MANES_10G147000 [Manihot esculenta]
TE030881(Helitron)	1800	Manes_10G147100	5.32193	0	1	1	P66 protein [Hevea brasiliensis]
TE030884(Helitron)	1225	Manes_10G147100	2.21723	0	1	1	P66 protein [Hevea brasiliensis]
TE030888(Helitron)	1997	Manes_10G147100	0.07075	0	1	1	P66 protein [Hevea brasiliensis]
TE030892(Helitron)	2837	Manes_10G147200	0.206268	0	1	1	P66 protein [Hevea brasiliensis]
TE030899(Helitron)	1810	Manes_10G147300	0.241576	0	1	1	hypothetical protein MANES_10G147300 [Manihot esculenta]
TE030915(Helitron)	2401	Manes_10G147500	0.533188	0	1	1	PREDICTED: beta-glucosidase 17 isoform X1 [Ricinus communis]
TE030920(Helitron)	1602	Manes_10G147500	0.129745	0	1	1	PREDICTED: beta-glucosidase 17 isoform X1 [Ricinus communis]
TE030960(Helitron)	205	Manes_10G147900	2.45799	0.357045	0.436289	0.999771	PREDICTED: chaperone protein dnaJ 1, mitochondrial [Jatropha curcas]
TE030965(Helitron)	1502	Manes_10G148100	3.15212	-0.203585	0.55198	0.999771	PREDICTED: 60S ribosomal protein L6 [Jatropha curcas]
TE031003(Helitron)	580	Manes_10G148500	0.0247224	0	1	1	BnaC07g45700D [Brassica napus]
TE031019(Helitron)	1366	Manes_10G148700	0.0101816	-1.94963	0.104588	0.999771	PREDICTED: siroheme synthase [Ricinus communis]
TE031021(Helitron)	1587	Manes_10G148700	0.13948	-1.94963	0.104588	0.999771	PREDICTED: siroheme synthase [Ricinus communis]
TE031022(Helitron)	0	Manes_10G148800	0.124273	1.57036	0.36273	0.999771	PREDICTED: linoleate 13S-lipoxygenase 2-1, chloroplastic-like [Jatropha curcas]
TE031025(Helitron)	0	Manes_10G148800	0.00470971	1.57036	0.36273	0.999771	PREDICTED: linoleate 13S-lipoxygenase 2-1, chloroplastic-like [Jatropha curcas]
TE031065(Helitron)	1835	Manes_10G149100	0.166037	-1.00692	0.284174	0.999771	PREDICTED: linoleate 13S-lipoxygenase 2-1, chloroplastic-like [Jatropha curcas]
TE031069(Helitron)	310	Manes_10G149100	0.0764307	-1.00692	0.284174	0.999771	PREDICTED: linoleate 13S-lipoxygenase 2-1, chloroplastic-like [Jatropha curcas]
TE031223(Helitron)	2571	Manes_10G150100	0.00874388	0	1	1	PREDICTED: beta-glucosidase 13-like [Jatropha curcas]
TE031236(Helitron)	1725	Manes_10G150300	0.0472299	0	1	1	hypothetical protein MANES_10G150300 [Manihot esculenta]
TE031240(Helitron)	2003	Manes_10G150500	0.0521382	1.10434	0.614143	1	PREDICTED: G-type lectin S-receptor-like serine/threonine-protein kinase RLK1 [Jatropha curcas]
TE031252(Helitron)	1491	Manes_10G151100	6.40939	-0.162271	0.827371	0.999771	hydroxyproline-rich glycoprotein [Populus trichocarpa]
TE031254(Helitron)	232	Manes_10G151200	0.030102	-0.132974	0.922422	0.999771	PREDICTED: homeobox-leucine zipper protein HOX11 [Ricinus communis]
TE031257(Helitron)	1116	Manes_10G151200	0.506907	-0.132974	0.922422	0.999771	PREDICTED: homeobox-leucine zipper protein HOX11 [Ricinus communis]
TE031260(Helitron)	2951	Manes_10G151200	0.061803	-0.132974	0.922422	0.999771	PREDICTED: homeobox-leucine zipper protein HOX11 [Ricinus communis]
TE031303(Helitron)	2773	Manes_10G151900	6.64386	0.162735	0.795554	0.999771	hypothetical protein MANES_10G151900 [Manihot esculenta]
TE031312(Helitron)	755	Manes_10G152200	0.513915	0	1	1	PREDICTED: VQ motif-containing protein 17 [Ricinus communis]
TE031325(Helitron)	3940	Manes_10G152100	5.06178	0.0139972	0.944982	0.999771	PREDICTED: cyclic pyranopterin monophosphate synthase, mitochondrial isoform X2 [Jatropha curcas]
TE031333(Helitron)	2031	Manes_10G152400	0.0245759	0.515038	0.595612	0.999771	PREDICTED: RING-H2 finger protein ATL5 isoform X1 [Jatropha curcas]
TE031336(Helitron)	3120	Manes_10G152400	0.0755641	0.515038	0.595612	0.999771	PREDICTED: RING-H2 finger protein ATL5 isoform X1 [Jatropha curcas]
TE031338(Helitron)	2863	Manes_10G152600	0.0704163	-0.332321	0.095382	0.999771	calcium-binding EF hand family protein [Populus trichocarpa]
TE031377(Helitron)	1302	Manes_10G153200	0.184596	6.26053	0.449234	1	Elongation factor 1-delta [Morus notabilis]
TE031386(Helitron)	3328	Manes_10G153200	0.0570804	6.26053	0.449234	1	Elongation factor 1-delta [Morus notabilis]
TE031410(Helitron)	964	Manes_10G153600	0.0878495	0.205584	0.862183	0.999771	PREDICTED: beta-hexosaminidase 2 [Jatropha curcas]
TE031477(Helitron)	1591	Manes_11G000100	0.033044	0	1	1	PREDICTED: RPM1-interacting protein 4 [Ricinus communis]
TE031511(Helitron)	3878	Manes_11G000300	0.0425111	0	1	1	hypothetical protein MANES_11G000300 [Manihot esculenta]
TE031517(Helitron)	2654	Manes_11G000300	0.00379971	0	1	1	hypothetical protein MANES_11G000300 [Manihot esculenta]
TE031525(Helitron)	3644	Manes_11G000400	0.105503	0.128165	0.756394	0.999771	PREDICTED: sphingoid long-chain bases kinase 1 isoform X1 [Jatropha curcas]
TE031528(Helitron)	293	Manes_11G000300	0.138781	0	1	1	hypothetical protein MANES_11G000300 [Manihot esculenta]
TE031538(DNA/hAT-Tip100)	0	Manes_11G000400	0.780909	0.128165	0.756394	0.999771	PREDICTED: sphingoid long-chain bases kinase 1 isoform X1 [Jatropha curcas]
TE031539(DNA/hAT)	0	Manes_11G000400	0.780909	0.128165	0.756394	0.999771	PREDICTED: sphingoid long-chain bases kinase 1 isoform X1 [Jatropha curcas]
TE031541(Helitron)	474	Manes_11G000400	0.0265316	0.128165	0.756394	0.999771	PREDICTED: sphingoid long-chain bases kinase 1 isoform X1 [Jatropha curcas]
TE031569(Helitron)	2033	Manes_11G000500	0.0136044	0.146219	0.578032	0.999771	type X protein phosphatase-II [Populus trichocarpa]
TE031571(Helitron)	1565	Manes_11G000500	0.00524035	0.146219	0.578032	0.999771	type X protein phosphatase-II [Populus trichocarpa]
TE031582(Helitron)	0	Manes_11G000500	0.0458987	0.146219	0.578032	0.999771	type X protein phosphatase-II [Populus trichocarpa]
TE031584(Helitron)	0	Manes_11G000500	0.00494413	0.146219	0.578032	0.999771	type X protein phosphatase-II [Populus trichocarpa]
TE031600(Helitron)	0	Manes_11G000600	1.67947	0.00284189	0.955054	0.999771	PREDICTED: protease 2 [Ricinus communis]
TE031607(Helitron)	1105	Manes_11G000700	0.0237375	-8.89684	0.0600423	1	PREDICTED: protein ASPARTIC PROTEASE IN GUARD CELL 2 [Ricinus communis]
TE031624(Helitron)	2264	Manes_11G000800	0.981853	0	1	1	PREDICTED: probable protein arginine N-methyltransferase 6 [Jatropha curcas]
TE031626(Helitron)	0	Manes_11G000900	0.06046	1.0015	0.069884	0.999771	PREDICTED: mitochondrial import receptor subunit TOM40-1 [Jatropha curcas]
TE031628(Helitron)	0	Manes_11G000900	0.125531	1.0015	0.069884	0.999771	PREDICTED: mitochondrial import receptor subunit TOM40-1 [Jatropha curcas]
TE031659(Helitron)	238	Manes_11G001100	2.01937	-1.9349	0.471102	1	hypothetical protein MANES_11G001100 [Manihot esculenta]
TE031661(Helitron)	0	Manes_11G001200	0.0141721	0.409361	0.545803	0.999771	PREDICTED: reticulocalbin-2 [Jatropha curcas]
TE031700(Helitron)	327	Manes_11G001400	0.0222317	7.38082	0.402603	1	PREDICTED: GEM-like protein 4 [Jatropha curcas]
TE031703(Helitron)	0	Manes_11G001600	0.0344214	0.158585	0.446533	0.999771	PREDICTED: transmembrane protein 53-like [Populus euphratica]
TE031704(Helitron)	0	Manes_11G001800	0.0439615	0.878364	0.0705568	0.999771	probable glycerol-3-phosphate dehydrogenase [NAD(+)] 1, cytosolic [Jatropha curcas]
TE031708(Helitron)	330	Manes_11G001600	0.505357	0.158585	0.446533	0.999771	PREDICTED: transmembrane protein 53-like [Populus euphratica]
TE031739(Helitron)	1165	Manes_11G002500	0.0284105	0.217357	0.897526	0.999771	PREDICTED: scarecrow-like protein 3 [Jatropha curcas]
TE031753(Helitron)	1493	Manes_11G002800	2.47249	0.333424	0.825416	0.999771	PREDICTED: dentin sialophosphoprotein-like [Prunus mume]
TE031869(Helitron)	1141	Manes_11G003300	0.0446347	-0.84994	0.340406	0.999771	PREDICTED: caffeic acid 3-O-methyltransferase [Ricinus communis]
TE031876(Helitron)	0	Manes_11G003400	0.832055	0.0325532	0.993291	0.999771	PREDICTED: U3 small nucleolar ribonucleoprotein protein IMP4 [Jatropha curcas]
TE031886(Helitron)	1288	Manes_11G003800	4.49185	-0.182754	0.872293	0.999771	annexin [Manihot esculenta]
TE031923(RC/Helitron)	0	Manes_11G004400	2.82782	-0.747234	0.388488	0.999771	PREDICTED: probable ADP-ribosylation factor GTPase-activating protein AGD11 isoform X3 [Jatropha curcas]
TE031925(RC/Helitron)	0	Manes_11G004600	0.250033	0.259192	0.775774	0.999771	TIR-NBS-LRR type disease resistance protein [Populus trichocarpa]
TE031934(Helitron)	309	MSTRG.20231	0.0111596	-0.205714	0.892108	0.999771	F-box protein SKIP5-like [Manihot esculenta]
TE031936(Helitron)	0	Manes_11G005000	1.19465	-0.191635	0.462436	0.999771	PREDICTED: (R,S)-reticuline 7-O-methyltransferase [Ricinus communis]
TE031939(RC/Helitron)	3768	MSTRG.20231	6.07253	-0.205714	0.892108	0.999771	F-box protein SKIP5-like [Manihot esculenta]
TE031940(Helitron)	0	Manes_11G005100	0.395929	1.34941	0.0909566	0.999771	PREDICTED: (R,S)-reticuline 7-O-methyltransferase [Ricinus communis]
TE031969(Helitron)	441	Manes_11G005300	0.0495	-1.15697	0.354097	0.999771	PREDICTED: LOW QUALITY PROTEIN: protein NRT1/ PTR FAMILY 5.4 [Jatropha curcas]
TE032018(Helitron)	751	Manes_11G005600	0.00310246	0	1	1	PREDICTED: NADPH:quinone oxidoreductase [Ricinus communis]
TE032041(Helitron)	1107	Manes_11G006100	0.00885696	0.452225	0.446094	0.999771	PREDICTED: U-box domain-containing protein 4 [Jatropha curcas]
TE032077(Helitron)	0	Manes_11G006600	2.47249	0	1	1	PREDICTED: glutamate receptor 2.1-like [Populus euphratica]
TE032106(Helitron)	2247	Manes_11G007000	0.0637875	-1.07943	0.637954	1	PREDICTED: sigma factor binding protein 1, chloroplastic [Ricinus communis]
TE032108(Helitron)	1564	Manes_11G007000	0.0176702	-1.07943	0.637954	1	PREDICTED: sigma factor binding protein 1, chloroplastic [Ricinus communis]
TE032117(Helitron)	2525	Manes_11G007100	0.0283155	-0.0104468	0.934085	0.999771	PREDICTED: transcription factor TGA6 [Ricinus communis]
TE032132(Helitron)	0	Manes_11G007100	0.0586277	-0.0104468	0.934085	0.999771	PREDICTED: transcription factor TGA6 [Ricinus communis]
TE032135(Helitron)	1213	Manes_11G007200	0.613564	0.0519047	0.969569	0.999771	PREDICTED: NADH dehydrogenase [ubiquinone] 1 alpha subcomplex subunit 6 [Jatropha curcas]
TE032136(Helitron)	737	Manes_11G007200	1.46366	0.0519047	0.969569	0.999771	PREDICTED: NADH dehydrogenase [ubiquinone] 1 alpha subcomplex subunit 6 [Jatropha curcas]
TE032137(Helitron)	125	Manes_11G007200	2.47681	0.0519047	0.969569	0.999771	PREDICTED: NADH dehydrogenase [ubiquinone] 1 alpha subcomplex subunit 6 [Jatropha curcas]
TE032145(Helitron)	2634	Manes_11G007200	0.0104843	0.0519047	0.969569	0.999771	PREDICTED: NADH dehydrogenase [ubiquinone] 1 alpha subcomplex subunit 6 [Jatropha curcas]
TE032146(Helitron)	1638	MSTRG.20258	0.00482491	0.228281	0.333815	0.999771	3'-5' exoribonuclease 1-like [Manihot esculenta]
TE032148(Helitron)	1551	MSTRG.20258	0.0170143	0.228281	0.333815	0.999771	3'-5' exoribonuclease 1-like [Manihot esculenta]
TE032151(Helitron)	844	MSTRG.20258	3.56071	0.228281	0.333815	0.999771	3'-5' exoribonuclease 1-like [Manihot esculenta]
TE032180(Helitron)	0	MSTRG.20258	0.0171915	0.228281	0.333815	0.999771	3'-5' exoribonuclease 1-like [Manihot esculenta]
TE032200(Helitron)	1374	Manes_11G007400	3.64386	0	1	1	PREDICTED: cation/H(+) antiporter 2-like [Jatropha curcas]
TE032203(Helitron)	2320	Manes_11G007500	0.0192205	0.0312117	0.9775	0.999771	PREDICTED: cilia- and flagella-associated protein 20 [Jatropha curcas]
TE032204(Helitron)	2039	Manes_11G007400	0.0128442	0	1	1	PREDICTED: cation/H(+) antiporter 2-like [Jatropha curcas]
TE032208(Helitron)	1820	Manes_11G007500	0.272844	0.0312117	0.9775	0.999771	PREDICTED: cilia- and flagella-associated protein 20 [Jatropha curcas]
TE032209(Helitron)	671	Manes_11G007700	0.0521995	0.22078	0.475288	0.999771	PREDICTED: protein LNK3-like [Malus domestica]
TE032217(Helitron)	1173	Manes_11G007800	0.04982	2.0217	0.412739	1	PREDICTED: LOW QUALITY PROTEIN: protein MIZU-KUSSEI 1 [Ricinus communis]
TE032229(Helitron)	1847	Manes_11G007900	0.00845283	0	1	1	PREDICTED: G-type lectin S-receptor-like serine/threonine-protein kinase RKS1 [Jatropha curcas]
TE032245(Helitron)	150	Manes_11G007900	3.18587	0	1	1	PREDICTED: G-type lectin S-receptor-like serine/threonine-protein kinase RKS1 [Jatropha curcas]
TE032246(Helitron)	323	Manes_11G007900	0.0745488	0	1	1	PREDICTED: G-type lectin S-receptor-like serine/threonine-protein kinase RKS1 [Jatropha curcas]
TE032300(Helitron)	343	Manes_11G008000	0.453688	-0.351649	0.691577	0.999771	PREDICTED: cytosolic sulfotransferase 15-like [Jatropha curcas]
TE032303(Helitron)	2977	Manes_11G008100	0.308195	0.0876191	0.900511	0.999771	PREDICTED: probable choline kinase 2 isoform X1 [Ricinus communis]
TE032310(Helitron)	1341	Manes_11G008100	0.028136	0.0876191	0.900511	0.999771	PREDICTED: probable choline kinase 2 isoform X1 [Ricinus communis]
TE032312(Helitron)	1981	Manes_11G008000	0.00285056	-0.351649	0.691577	0.999771	PREDICTED: cytosolic sulfotransferase 15-like [Jatropha curcas]
TE032336(Helitron)	12	Manes_11G008600	0.210792	-0.0976108	0.728121	0.999771	PREDICTED: cytochrome P450 4X1 isoform X1 [Ricinus communis]
TE032346(Helitron)	3055	Manes_11G008800	0.091211	-0.168545	0.761217	0.999771	PREDICTED: dr1-associated corepressor homolog [Jatropha curcas]
TE032366(Helitron)	993	Manes_11G009000	0.0495384	0	1	1	PREDICTED: galactoside 2-alpha-L-fucosyltransferase [Ricinus communis]
TE032372(Helitron)	424	Manes_11G009100	1.79258	0	1	1	PREDICTED: galactoside 2-alpha-L-fucosyltransferase-like [Jatropha curcas]
TE032391(Helitron)	0	Manes_11G009800	1.10434	-1.24036	0.364037	0.999771	BnaC03g21550D [Brassica napus]
TE032397(Helitron)	0	Manes_11G010000	0.502331	0.0957738	0.81112	0.999771	PREDICTED: exportin-7 isoform X1 [Jatropha curcas]
TE032418(Helitron)	1139	Manes_11G010200	2.82782	0.251539	0.627208	0.999771	PREDICTED: CO(2)-response secreted protease-like [Jatropha curcas]
TE032427(Helitron)	3258	Manes_11G010400	0.0859458	-0.485427	0.887579	1	ripening regulated protein DDTFR8 [Nicotiana tabacum]
TE032430(Helitron)	0	Manes_11G010300	0.0114885	-0.0437009	0.723185	0.999771	PREDICTED: histone-lysine N-methyltransferase, H3 lysine-9 specific SUVH3-like [Jatropha curcas]
TE032432(Helitron)	0	Manes_11G010300	0.042195	-0.0437009	0.723185	0.999771	PREDICTED: histone-lysine N-methyltransferase, H3 lysine-9 specific SUVH3-like [Jatropha curcas]
TE032453(Helitron)	350	Manes_11G010600	0.807355	0.587252	0.113404	0.999771	Calcineurin-like metallo-phosphoesterase superfamily protein isoform 1 [Theobroma cacao]
TE032455(Helitron)	0	Manes_11G010800	1.07039	0.694985	0.100599	0.999771	PREDICTED: ATPase 10, plasma membrane-type-like [Populus euphratica]
TE032457(Helitron)	0	Manes_11G010800	0.226345	0.694985	0.100599	0.999771	PREDICTED: ATPase 10, plasma membrane-type-like [Populus euphratica]
TE032459(Helitron)	0	Manes_11G010800	2.8956	0.694985	0.100599	0.999771	PREDICTED: ATPase 10, plasma membrane-type-like [Populus euphratica]
TE032463(Helitron)	0	Manes_11G010800	2.40599	0.694985	0.100599	0.999771	PREDICTED: ATPase 10, plasma membrane-type-like [Populus euphratica]
TE032473(Helitron)	1510	Manes_11G010800	0.010803	0.694985	0.100599	0.999771	PREDICTED: ATPase 10, plasma membrane-type-like [Populus euphratica]
TE032509(Helitron)	3423	Manes_11G010900	0.0100039	0	1	1	uncharacterized LOC8263958 [Ricinus communis]
TE032524(Helitron)	377	Manes_11G011000	0.751464	0	1	1	uncharacterized LOC8273042 [Ricinus communis]
TE032539(Helitron)	0	Manes_11G011300	0.274262	-0.470976	0.108989	0.999771	leucine-rich repeat receptor-like protein kinase [Manihot esculenta]
TE032542(Helitron)	1349	Manes_11G011300	6.59805	-0.470976	0.108989	0.999771	leucine-rich repeat receptor-like protein kinase [Manihot esculenta]
TE032579(Helitron)	3372	Manes_11G012200	0.847997	0.264775	0.567499	0.999771	PREDICTED: pentatricopeptide repeat-containing protein At1g62350 [Jatropha curcas]
TE032588(Helitron)	1683	Manes_11G012300	0.0820858	0.0443313	0.870019	0.999771	PREDICTED: ubiquitin-conjugating enzyme E2 34-like [Jatropha curcas]
TE032598(Helitron)	1243	Manes_11G012400	0.139501	0	1	1	transmembrane protein [Arabidopsis thaliana]
TE032599(Helitron)	1181	Manes_11G012400	0.234465	0	1	1	transmembrane protein [Arabidopsis thaliana]
TE032602(Helitron)	795	Manes_11G012400	0.00614568	0	1	1	transmembrane protein [Arabidopsis thaliana]
TE032630(Helitron)	2510	Manes_11G012500	0.317004	-0.924973	0.422181	0.999771	pectinesterase family protein [Populus trichocarpa]
TE032650(Helitron)	3067	Manes_11G013000	0.0219671	-0.940294	0.798613	1	LL-diaminopimelate aminotransferase [Gossypium arboreum]
TE032663(Helitron)	970	Manes_11G013300	0.784832	7.59495	0.801109	1	PREDICTED: protein SENESCENCE-ASSOCIATED GENE 21, mitochondrial-like [Nicotiana tabacum]
TE032664(Helitron)	0	Manes_11G013200	5.43296	0.141965	0.734903	0.999771	PREDICTED: translation initiation factor eIF-2B subunit alpha-like [Jatropha curcas]
TE032688(Helitron)	3134	Manes_11G013900	0.0224417	0	1	1	major latex allergen Hev b 4 [Hevea brasiliensis]
TE032696(Helitron)	506	Manes_11G013900	0.0151355	0	1	1	major latex allergen Hev b 4 [Hevea brasiliensis]
TE032699(Helitron)	2392	Manes_11G013900	0.448523	0	1	1	major latex allergen Hev b 4 [Hevea brasiliensis]
TE032740(Helitron)	2295	Manes_11G014000	2.57242	0	1	1	50 kDa protein [Hevea brasiliensis]
TE032802(Helitron)	2758	Manes_11G014300	0.950228	0.0457241	0.967732	0.999771	PREDICTED: phosphoinositide phosphatase SAC2 [Ricinus communis]
TE032843(Helitron)	0	Manes_11G014500	0.0884302	5.73697	0.650665	1	PREDICTED: phosphoinositide phosphatase SAC2 [Ricinus communis]
TE032853(DNA/hAT-Ac)	45	Manes_11G014700	0.0136961	0	1	1	PREDICTED: 40S ribosomal protein Sa-2-like [Populus euphratica]
TE032856(Helitron)	3289	Manes_11G014700	0.0363316	0	1	1	PREDICTED: 40S ribosomal protein Sa-2-like [Populus euphratica]
TE032867(Helitron)	497	Manes_11G014800	2.13037	-0.252946	0.631321	0.999771	PREDICTED: 17.4 kDa class III heat shock protein [Ricinus communis]
TE032868(Helitron)	145	Manes_11G014800	0.783158	-0.252946	0.631321	0.999771	PREDICTED: 17.4 kDa class III heat shock protein [Ricinus communis]
TE032876(Helitron)	1862	Manes_11G015100	1	0.390758	0.163602	0.999771	PREDICTED: probable complex I intermediate-associated protein 30 isoform X2 [Jatropha curcas]
TE032880(Helitron)	1252	Manes_11G015100	0.0192411	0.390758	0.163602	0.999771	PREDICTED: probable complex I intermediate-associated protein 30 isoform X2 [Jatropha curcas]
TE032883(Helitron)	433	Manes_11G015100	0.0471917	0.390758	0.163602	0.999771	PREDICTED: probable complex I intermediate-associated protein 30 isoform X2 [Jatropha curcas]
TE032896(Helitron)	1443	Manes_11G015300	0.0119754	0.147244	0.669987	0.999771	PREDICTED: auxin-repressed 12.5 kDa protein-like isoform X2 [Populus euphratica]
TE032897(Helitron)	1108	Manes_11G015300	0.0327879	0.147244	0.669987	0.999771	PREDICTED: auxin-repressed 12.5 kDa protein-like isoform X2 [Populus euphratica]
TE032902(Helitron)	400	Manes_11G015300	0.0806922	0.147244	0.669987	0.999771	PREDICTED: auxin-repressed 12.5 kDa protein-like isoform X2 [Populus euphratica]
TE032936(Helitron)	0	Manes_11G015600	1.04731	0	1	1	PREDICTED: ABC transporter B family member 3-like [Jatropha curcas]
TE032985(Helitron)	787	Manes_11G016700	0.0454483	-0.187025	0.777115	0.999771	JAZ2 [Hevea brasiliensis]
TE033010(Helitron)	0	Manes_11G016800	4.64386	1.81762	0.218159	0.999771	PREDICTED: pollen receptor-like kinase 3 [Ricinus communis]
TE033013(Helitron)	1114	Manes_11G016800	0.0191479	1.81762	0.218159	0.999771	PREDICTED: pollen receptor-like kinase 3 [Ricinus communis]
TE033016(Helitron)	0	Manes_11G017000	0.0516932	-0.0589596	0.802895	0.999771	PREDICTED: transmembrane protein 87A [Jatropha curcas]
TE033025(Helitron)	0	Manes_11G017100	0.00595253	-0.283461	0.538957	0.999771	PREDICTED: sm-like protein LSM1B [Ricinus communis]
TE033179(Helitron)	2486	Manes_11G017800	0.00181668	-2.02895	0.419557	1	PREDICTED: aldehyde dehydrogenase family 7 member B4-like [Populus euphratica]
TE033200(Helitron)	3420	Manes_11G018100	0.0876048	-0.684187	0.63611	0.999771	hypothetical protein MANES_11G018100 [Manihot esculenta]
TE033213(Helitron)	1681	Manes_11G018200	4.45943	-1.05514	0.565563	1	hypothetical protein MANES_11G018200 [Manihot esculenta]
TE033220(Helitron)	711	Manes_11G018200	0.00280254	-1.05514	0.565563	1	hypothetical protein MANES_11G018200 [Manihot esculenta]
TE033243(Helitron)	292	Manes_11G018400	0.906891	0.157829	0.91217	0.999771	aldehyde dehydrogenase family 7 member a1 turgor responsive family protein [Populus trichocarpa]
TE033258(Helitron)	1219	Manes_11G019100	7.64386	0.490986	0.791346	0.999771	PREDICTED: linoleate 13S-lipoxygenase 3-1, chloroplastic [Jatropha curcas]
TE033280(Helitron)	0	Manes_11G019300	0.632268	-2.70044	0.307829	1	Kinase superfamily protein [Theobroma cacao]
TE033306(Helitron)	2145	Manes_11G019600	0.175173	-0.836448	0.0266998	0.999771	PREDICTED: transcription initiation factor TFIID subunit 9 [Jatropha curcas]
TE033312(Helitron)	3700	Manes_11G019900	0.0933659	-0.430634	0.70074	0.999771	PREDICTED: nodulation-signaling pathway 1 protein [Ricinus communis]
TE033315(Helitron)	2708	Manes_11G019900	0.299672	-0.430634	0.70074	0.999771	PREDICTED: nodulation-signaling pathway 1 protein [Ricinus communis]
TE033326(Helitron)	273	Manes_11G020000	0.194044	0.717192	0.261216	0.999771	PREDICTED: tRNA(His) guanylyltransferase 1-like isoform X1 [Jatropha curcas]
TE033330(Helitron)	1194	Manes_11G020000	3.32193	0.717192	0.261216	0.999771	PREDICTED: tRNA(His) guanylyltransferase 1-like isoform X1 [Jatropha curcas]
TE033363(Helitron)	568	Manes_11G020400	0.0495558	0	1	1	PREDICTED: transcription factor WER [Ricinus communis]
TE033396(Helitron)	2326	Manes_11G021000	0.00247812	-0.123451	0.51711	0.999771	B-block binding subunit of TFIIIC [Arabidopsis thaliana]
TE033409(Helitron)	3094	Manes_11G021400	0.0417862	-0.0361823	0.930402	0.999771	hypothetical protein MANES_11G021400 [Manihot esculenta]
TE033413(Helitron)	2344	Manes_11G021400	3.18587	-0.0361823	0.930402	0.999771	hypothetical protein MANES_11G021400 [Manihot esculenta]
TE033424(Helitron)	3642	Manes_11G021700	2.94486	0	1	1	Vacuolar protein sorting-associated protein 2-1-like protein [Morus notabilis]
TE033430(Helitron)	3423	Manes_11G021700	0.0591695	0	1	1	Vacuolar protein sorting-associated protein 2-1-like protein [Morus notabilis]
TE033448(Helitron)	981	Manes_11G021900	0.098775	0.231308	0.410507	0.999771	hydroxyproline-rich glycoprotein [Populus trichocarpa]
TE033454(Helitron)	3234	Manes_11G021900	0.00426722	0.231308	0.410507	0.999771	hydroxyproline-rich glycoprotein [Populus trichocarpa]
TE033456(Helitron)	3515	Manes_11G021900	0.0113327	0.231308	0.410507	0.999771	hydroxyproline-rich glycoprotein [Populus trichocarpa]
TE033458(Helitron)	2606	Manes_11G022000	0.0313299	0.149514	0.900467	0.999771	PREDICTED: protein Brevis radix-like 2 [Jatropha curcas]
TE033463(Helitron)	1631	Manes_11G022000	0.472868	0.149514	0.900467	0.999771	PREDICTED: protein Brevis radix-like 2 [Jatropha curcas]
TE033471(Helitron)	2823	Manes_11G022000	1.15687	0.149514	0.900467	0.999771	PREDICTED: protein Brevis radix-like 2 [Jatropha curcas]
TE033496(Helitron)	388	Manes_11G022400	0.0804269	-0.836501	0.0584044	0.999771	PREDICTED: PHD finger protein ALFIN-LIKE 4 [Ricinus communis]
TE033506(Helitron)	2908	Manes_11G022400	0.127584	-0.836501	0.0584044	0.999771	PREDICTED: PHD finger protein ALFIN-LIKE 4 [Ricinus communis]
TE033515(Helitron)	1012	Manes_11G022700	0.0214588	0.137261	0.867366	0.999771	PREDICTED: threonine synthase, chloroplastic [Ricinus communis]
TE033523(Helitron)	0	Manes_11G022800	7.64386	0.947533	0.665353	1	PREDICTED: aminopeptidase M1-like isoform X2 [Prunus mume]
TE033526(Helitron)	0	Manes_11G022800	6.01569	0.947533	0.665353	1	PREDICTED: aminopeptidase M1-like isoform X2 [Prunus mume]
TE033537(Helitron)	797	Manes_11G023300	0.416271	0.238083	0.361508	0.999771	PREDICTED: protein phosphatase 2C 16 [Jatropha curcas]
TE033552(Helitron)	1652	Manes_11G024100	0.18391	8.1964	0.650665	1	hypothetical protein MANES_11G024100 [Manihot esculenta]
TE033579(Helitron)	2567	Manes_11G024200	0.00695995	0.048363	0.889293	0.999771	PREDICTED: coatomer subunit zeta-1-like [Jatropha curcas]
TE033585(Helitron)	3843	Manes_11G024300	0.0201779	1.11087	0.284078	0.999771	PREDICTED: polygalacturonase isoform X2 [Ricinus communis]
TE033602(Helitron)	965	Manes_11G024400	0.242196	0.183398	0.732557	0.999771	epidermal patterning factor-like protein 3 [Gossypium arboreum]
TE033633(Helitron)	3238	Manes_11G024700	1	-7.46489	0.441375	1	PREDICTED: transcription factor MYB86 [Jatropha curcas]
TE033670(Helitron)	0	Manes_11G025200	0.309435	15.1533	-0.0787373	0.706538	GLYR2
TE033678(Helitron)	3735	Manes_11G025300	0.263034	-1.51584	0.319699	0.999771	PREDICTED: nucleosome assembly protein 1;4 [Jatropha curcas]
TE033702(Helitron)	0	Manes_11G025700	0.0434477	0.0261667	0.998631	0.999911	PREDICTED: beta-galactosidase 17 [Jatropha curcas]
TE033717(Helitron)	983	Manes_11G026200	0.0467997	-0.00281227	0.902448	0.999771	PREDICTED: NDR1/HIN1-Like protein 3-like [Gossypium arboreum]
TE033719(Helitron)	1304	Manes_11G026200	0.061864	-0.00281227	0.902448	0.999771	PREDICTED: NDR1/HIN1-Like protein 3-like [Gossypium arboreum]
TE033726(Helitron)	0	Manes_11G026300	0.523562	-0.14543	0.675398	0.999771	PREDICTED: receptor-like serine/threonine-protein kinase ALE2 isoform X1 [Jatropha curcas]
TE033729(Helitron)	0	Manes_11G026300	0.155461	-0.14543	0.675398	0.999771	PREDICTED: receptor-like serine/threonine-protein kinase ALE2 isoform X1 [Jatropha curcas]
TE033731(Helitron)	0	Manes_11G026300	0.843671	-0.14543	0.675398	0.999771	PREDICTED: receptor-like serine/threonine-protein kinase ALE2 isoform X1 [Jatropha curcas]
TE033735(Helitron)	2411	Manes_11G026300	0.00233859	-0.14543	0.675398	0.999771	PREDICTED: receptor-like serine/threonine-protein kinase ALE2 isoform X1 [Jatropha curcas]
TE033743(Helitron)	0	Manes_11G026500	1.58496	-0.244576	0.430289	0.999771	PREDICTED: protein ROOT HAIR DEFECTIVE 3-like [Jatropha curcas]
TE033763(Helitron)	2627	Manes_11G026800	0.0425876	0.0753585	0.882884	0.999771	AT1G17665-like protein [Monsonia marlothii]
TE033774(Helitron)	2866	Manes_11G027000	0.114325	-0.295456	0.525566	0.999771	PREDICTED: DEAD-box ATP-dependent RNA helicase 20 [Ziziphus jujuba]
TE033799(Helitron)	307	Manes_11G027300	0.122132	0.1299	0.570591	0.999771	PREDICTED: protein FLX-like 3 [Jatropha curcas]
TE033801(Helitron)	0	Manes_11G027300	1.49179	0.1299	0.570591	0.999771	PREDICTED: protein FLX-like 3 [Jatropha curcas]
TE033811(Helitron)	393	Manes_11G027500	0.171847	0.278823	0.616698	0.999771	PREDICTED: calcineurin B-like protein 10 [Jatropha curcas]
TE033814(Helitron)	0	Manes_11G027600	0.302898	-0.787271	0.641149	0.999771	PREDICTED: phospholipase D epsilon [Jatropha curcas]
TE033825(Helitron)	101	Manes_11G027800	0.043243	0.126356	0.841249	0.999771	BnaC05g39630D [Brassica napus]
TE033831(Helitron)	2290	Manes_11G028000	1.60433	0	1	1	BnaA09g37200D [Brassica napus]
TE033877(Helitron)	3519	Manes_11G028400	0.0151758	-0.164741	0.423081	0.999771	PREDICTED: eukaryotic translation initiation factor 3 subunit D [Ricinus communis]
TE033899(Helitron)	0	Manes_11G028800	0.0266867	0.355278	0.214837	0.999771	PREDICTED: dentin sialophosphoprotein [Jatropha curcas]
TE033921(Helitron)	1484	Manes_11G029400	7.99435	0.11949	0.837058	0.999771	PREDICTED: F-box/FBD/LRR-repeat protein At5g53840-like [Jatropha curcas]
TE033925(Helitron)	550	Manes_11G029400	0.584963	0.11949	0.837058	0.999771	PREDICTED: F-box/FBD/LRR-repeat protein At5g53840-like [Jatropha curcas]
TE033945(Helitron)	0	Manes_11G029500	0.0411897	0.308793	0.437824	0.999771	PREDICTED: IAA-amino acid hydrolase ILR1-like 4 [Jatropha curcas]
TE033948(Helitron)	0	Manes_11G029500	0.106535	0.308793	0.437824	0.999771	PREDICTED: IAA-amino acid hydrolase ILR1-like 4 [Jatropha curcas]
TE033959(Helitron)	0	Manes_11G029600	0.00995315	-0.76378	0.264536	0.999771	PREDICTED: uncharacterized RNA methyltransferase BT_0643 [Ricinus communis]
TE033978(Helitron)	957	Manes_11G029700	0.87591	0	1	1	PREDICTED: transcription factor bHLH87 [Ricinus communis]
TE033987(Helitron)	696	Manes_11G029800	0.586372	0	1	1	PREDICTED: probable LRR receptor-like serine/threonine-protein kinase At1g51880 [Ricinus communis]
TE034005(Helitron)	994	Manes_11G029900	0.0855674	0	1	1	PREDICTED: probable LRR receptor-like protein kinase At1g51890 [Ricinus communis]
TE034007(Helitron)	937	Manes_11G030200	0.0882655	0	1	1	hypothetical protein MANES_11G030200 [Manihot esculenta]
TE034036(Helitron)	2345	Manes_11G030700	2.05889	0	1	1	BnaA05g15140D [Brassica napus]
TE034058(Helitron)	0	Manes_11G030800	2.74416	0.178706	0.840527	0.999771	PREDICTED: probable LRR receptor-like serine/threonine-protein kinase At1g05700 isoform X2 [Populus euphratica]
TE034065(Helitron)	1061	Manes_11G030800	0.0709537	0.178706	0.840527	0.999771	PREDICTED: probable LRR receptor-like serine/threonine-protein kinase At1g05700 isoform X2 [Populus euphratica]
TE034078(Helitron)	356	Manes_11G030900	0.678072	0.137504	0.971267	1	PREDICTED: probable LRR receptor-like serine/threonine-protein kinase At1g05700 isoform X2 [Populus euphratica]
TE034140(Helitron)	836	Manes_11G031600	2.83794	0.61118	0.3196	0.999771	PREDICTED: DNA repair protein RadA homolog [Ricinus communis]
TE034141(Helitron)	1223	Manes_11G031600	1.82782	0.61118	0.3196	0.999771	PREDICTED: DNA repair protein RadA homolog [Ricinus communis]
TE034142(Helitron)	1659	Manes_11G031600	1.73985	0.61118	0.3196	0.999771	PREDICTED: DNA repair protein RadA homolog [Ricinus communis]
TE034147(Helitron)	929	Manes_11G031700	0.783691	0	1	1	phosphofructokinase [Hevea brasiliensis]
TE034153(Helitron)	2120	Manes_11G031700	0.0250259	0	1	1	phosphofructokinase [Hevea brasiliensis]
TE034154(Helitron)	383	Manes_11G031800	0.38976	0.55353	0.333696	0.999771	PREDICTED: mitochondrial-processing peptidase subunit alpha-like [Jatropha curcas]
TE034160(Helitron)	671	Manes_11G031800	3.24793	0.55353	0.333696	0.999771	PREDICTED: mitochondrial-processing peptidase subunit alpha-like [Jatropha curcas]
TE034177(Helitron)	3102	Manes_11G032300	0.00985799	0	1	1	hypothetical protein MANES_11G032300 [Manihot esculenta]
TE034178(Helitron)	1759	Manes_11G032200	0.032414	0	1	1	PREDICTED: protein IQ-DOMAIN 14 [Ricinus communis]
TE034222(Helitron)	2235	Manes_11G033500	3.06178	0.689465	0.068581	0.999771	PREDICTED: MMS19 nucleotide excision repair protein homolog [Ricinus communis]
TE034243(Helitron)	2463	Manes_11G033700	0.037876	0.533499	0.15601	0.999771	PREDICTED: RNA polymerase II-associated factor 1 homolog [Jatropha curcas]
TE034247(Helitron)	3350	Manes_11G033600	0.0467909	0	1	1	hypothetical protein MANES_11G033600 [Manihot esculenta]
TE034322(Helitron)	1718	Manes_11G034100	4.32193	-0.415037	0.987066	1	PREDICTED: ABC transporter G family member 29-like [Jatropha curcas]
TE034379(Helitron)	2298	Manes_11G034300	0.0227123	0.552541	0.828438	1	PREDICTED: 1-aminocyclopropane-1-carboxylate oxidase 5 [Ricinus communis]
TE034392(Helitron)	614	Manes_11G034400	0.686755	0.429379	0.247974	0.999771	PREDICTED: serine/threonine-protein kinase STE20-like isoform X1 [Sesamum indicum]
TE034393(Helitron)	521	Manes_11G034400	0.909853	0.429379	0.247974	0.999771	PREDICTED: serine/threonine-protein kinase STE20-like isoform X1 [Sesamum indicum]
TE034394(Helitron)	2705	Manes_11G034300	1.11781	0.552541	0.828438	1	PREDICTED: 1-aminocyclopropane-1-carboxylate oxidase 5 [Ricinus communis]
TE034424(Helitron)	1044	Manes_11G035000	3.32193	0.179522	0.825555	0.999771	PREDICTED: nuclear pore complex protein NUP35 [Jatropha curcas]
TE034463(Helitron)	1742	Manes_11G035500	6.38082	1.52083	0.449173	1	PREDICTED: ankyrin repeat-containing protein At2g01680-like [Ziziphus jujuba]
TE034531(Helitron)	1664	Manes_11G035600	0.0512045	0.47922	0.516337	0.999771	PREDICTED: dehydration-responsive element-binding protein 3 [Jatropha curcas]
TE034536(Helitron)	2671	Manes_11G035600	1.40599	0.47922	0.516337	0.999771	PREDICTED: dehydration-responsive element-binding protein 3 [Jatropha curcas]
TE034553(Helitron)	2303	Manes_11G035800	8.16323	0	1	1	PREDICTED: non-functional pseudokinase ZED1 [Ricinus communis]
TE034556(Helitron)	1306	Manes_11G035800	0.0309396	0	1	1	PREDICTED: non-functional pseudokinase ZED1 [Ricinus communis]
TE034558(Helitron)	349	Manes_11G035800	0.00859956	0	1	1	PREDICTED: non-functional pseudokinase ZED1 [Ricinus communis]
TE034567(Helitron)	567	Manes_11G036200	0.0460688	0.24418	0.218105	0.999771	PREDICTED: VHS domain-containing protein At3g16270 [Jatropha curcas]
TE034571(Helitron)	3816	Manes_11G036400	0.137781	-0.44373	0.46773	0.999771	NDH-dependent cyclic electron flow 1 isoform 1 [Theobroma cacao]
TE034582(Helitron)	616	Manes_11G036500	0.0680648	-0.502619	0.294647	0.999771	tonoplast intrinsic protein 4 [Hevea brasiliensis]
TE034590(Helitron)	1533	Manes_11G036700	2.5656	-0.742281	0.0968275	0.999771	BnaA05g23490D [Brassica napus]
TE034634(Helitron)	200	Manes_11G037000	0.0856906	-0.147608	0.746676	0.999771	Basic helix-loop-helix DNA-binding superfamily protein isoform 1 [Theobroma cacao]
TE034654(Helitron)	2923	Manes_11G037100	0.0415347	0	1	1	PREDICTED: probable inactive nicotinamidase At3g16190 [Jatropha curcas]
TE034692(Helitron)	0	Manes_11G037200	0.0394572	-0.430958	0.237848	0.999771	PREDICTED: protein NRT1/ PTR FAMILY 1.2 [Ricinus communis]
TE034711(Helitron)	0	Manes_11G037400	0.0294935	-0.200321	0.518549	0.999771	PREDICTED: malonate--CoA ligase [Jatropha curcas]
TE034756(Helitron)	408	Manes_11G037900	4.32193	1.2136	0.612142	1	PREDICTED: glyoxylate/hydroxypyruvate reductase A HPR2 [Jatropha curcas]
TE034758(Helitron)	670	Manes_11G038000	0.323273	0	1	1	PREDICTED: rop guanine nucleotide exchange factor 12 [Ricinus communis]
TE034776(Helitron)	1543	Manes_11G038400	0.0824914	7.64386	0.427317	1	PREDICTED: dynein light chain 1, cytoplasmic-like [Jatropha curcas]
TE034796(Helitron)	942	Manes_11G038700	1.30901	0.639024	0.398365	0.999771	Sulfite exporter TauE/SafE family protein [Theobroma cacao]
TE034797(Helitron)	669	Manes_11G038700	1.41577	0.639024	0.398365	0.999771	Sulfite exporter TauE/SafE family protein [Theobroma cacao]
TE034829(Helitron)	0	Manes_11G038900	0.14832	0.962058	0.132913	0.999771	BnaA05g33920D [Brassica napus]
TE034830(Helitron)	0	Manes_11G039000	0.307511	-0.0263636	0.811114	0.999771	PREDICTED: proline-rich receptor-like protein kinase PERK15 isoform X1 [Ricinus communis]
TE034831(Helitron)	347	Manes_11G038900	5.05745	0.962058	0.132913	0.999771	BnaA05g33920D [Brassica napus]
TE034833(Helitron)	0	Manes_11G039000	0.278976	-0.0263636	0.811114	0.999771	PREDICTED: proline-rich receptor-like protein kinase PERK15 isoform X1 [Ricinus communis]
TE034836(Helitron)	0	Manes_11G039000	0.00736948	-0.0263636	0.811114	0.999771	PREDICTED: proline-rich receptor-like protein kinase PERK15 isoform X1 [Ricinus communis]
TE034891(Helitron)	1454	Manes_11G039400	0.0738454	0	1	1	PREDICTED: interleukin-1 receptor-associated kinase 1 isoform X2 [Ricinus communis]
TE034954(Helitron)	1934	Manes_11G039800	0.584963	3.73697	0.801109	1	PREDICTED: probable leucine-rich repeat receptor-like protein kinase At5g49770 [Ricinus communis]
TE034989(Helitron)	1084	Manes_11G040000	0.54787	0	1	1	PREDICTED: probable leucine-rich repeat receptor-like protein kinase At5g49770 [Ricinus communis]
TE035094(Helitron)	919	Manes_11G040400	0.0375127	0	1	1	PREDICTED: ATP-dependent Clp protease adapter protein CLPS1, chloroplastic-like [Gossypium arboreum]
TE035124(Helitron)	1980	Manes_11G040500	0.777608	0	1	1	thioredoxin H-type 8 [Hevea brasiliensis]
TE035213(Helitron)	3148	Manes_11G040600	4.73877	0	1	1	PREDICTED: proline-rich receptor-like protein kinase PERK15 [Gossypium hirsutum]
TE035220(Helitron)	2013	Manes_11G040600	0.117589	0	1	1	PREDICTED: proline-rich receptor-like protein kinase PERK15 [Gossypium hirsutum]
TE035260(Helitron)	2679	Manes_11G040800	7.32193	7.43741	0.546406	1	PREDICTED: probable leucine-rich repeat receptor-like protein kinase At5g49770 [Ricinus communis]
TE035278(Helitron)	858	Manes_11G040900	0.587505	0	1	1	Retrovirus-related Pol polyprotein from transposon TNT 1-94, partial [Glycine soja]
TE035295(Helitron)	857	Manes_11G041000	0.0342654	0	1	1	PREDICTED: interleukin-1 receptor-associated kinase 1 isoform X1 [Ricinus communis]
TE035299(Helitron)	420	Manes_11G041100	0.0416401	0	1	1	PREDICTED: probable leucine-rich repeat receptor-like protein kinase At5g49770 [Ricinus communis]
TE035306(Helitron)	3313	MSTRG.20556	1.40255	2.7951	0.0685633	0.999771	branchpoint-bridging protein-like [Manihot esculenta]
TE035308(Helitron)	3638	MSTRG.20556	0.182913	2.7951	0.0685633	0.999771	branchpoint-bridging protein-like [Manihot esculenta]
TE035335(Helitron)	1105	Manes_11G041200	0.360726	0	1	1	hypothetical protein MANES_11G041400 [Manihot esculenta]
TE035342(Helitron)	520	Manes_11G041200	0.588574	0	1	1	hypothetical protein MANES_11G041400 [Manihot esculenta]
TE035426(Helitron)	0	Manes_11G041300	0.059315	6.38082	0.546406	1	PREDICTED: interleukin-1 receptor-associated kinase 1 isoform X2 [Ricinus communis]
TE035429(Helitron)	0	Manes_11G041300	0.0641303	6.38082	0.546406	1	PREDICTED: interleukin-1 receptor-associated kinase 1 isoform X2 [Ricinus communis]
TE035453(Helitron)	0	Manes_11G041400	0.036327	0	1	1	PREDICTED: proline-rich receptor-like protein kinase PERK15 isoform X2 [Ricinus communis]
TE035505(Helitron)	0	Manes_11G041800	4.83794	0	1	1	hypothetical protein MANES_11G041800 [Manihot esculenta]
TE035507(Helitron)	146	Manes_11G041800	0.00704945	0	1	1	hypothetical protein MANES_11G041800 [Manihot esculenta]
TE035512(Helitron)	1459	Manes_11G041800	0.0988522	0	1	1	hypothetical protein MANES_11G041800 [Manihot esculenta]
TE035514(Helitron)	2365	Manes_11G041800	0.148051	0	1	1	hypothetical protein MANES_11G041800 [Manihot esculenta]
TE035539(Helitron)	3582	Manes_11G041900	0.133009	-0.49304	0.866746	1	PREDICTED: probable leucine-rich repeat receptor-like protein kinase At5g49770 [Ricinus communis]
TE035565(Helitron)	38	Manes_11G042000	0.0141395	0	1	1	PREDICTED: proline-rich receptor-like protein kinase PERK15 [Populus euphratica]
TE035596(Helitron)	736	Manes_11G042400	7.64386	0	1	1	PREDICTED: proline-rich receptor-like protein kinase PERK15 [Gossypium hirsutum]
TE035602(Helitron)	74	Manes_11G042500	1.08927	6.26053	0.650665	1	PREDICTED: proline-rich receptor-like protein kinase PERK15 isoform X1 [Ricinus communis]
TE035624(Helitron)	2575	Manes_11G042600	0.0257048	0.387023	0.92026	1	PREDICTED: proline-rich receptor-like protein kinase PERK15 isoform X1 [Ricinus communis]
TE035646(Helitron)	1093	Manes_11G042600	1.03025	0.387023	0.92026	1	PREDICTED: proline-rich receptor-like protein kinase PERK15 isoform X1 [Ricinus communis]
TE035657(Helitron)	2198	Manes_11G042900	0.0789045	0.832273	0.655361	0.999771	PREDICTED: interleukin-1 receptor-associated kinase 1 isoform X2 [Ricinus communis]
TE035665(Helitron)	1950	Manes_11G043000	1.37851	0	1	1	Nucleus-like protein [Theobroma cacao]
TE035668(Helitron)	949	Manes_11G043100	0.176218	0	1	1	PREDICTED: proline-rich receptor-like protein kinase PERK15 isoform X1 [Ricinus communis]
TE035786(Helitron)	251	Manes_11G043700	0.0536075	0	1	1	PREDICTED: interleukin-1 receptor-associated kinase 1 isoform X1 [Ricinus communis]
TE035807(Helitron)	0	Manes_11G043900	6.45121	0	1	1	PREDICTED: proline-rich receptor-like protein kinase PERK15 [Gossypium raimondii]
TE035835(Helitron)	118	Manes_11G044200	0.0547279	0	1	1	hypothetical protein MANES_11G044200, partial [Manihot esculenta]
TE035886(Helitron)	1515	Manes_11G045300	2.83794	0	1	1	PREDICTED: G-type lectin S-receptor-like serine/threonine-protein kinase CES101 [Gossypium hirsutum]
TE035898(Helitron)	468	Manes_11G045500	0.0155821	-0.321928	0.658997	0.999771	PREDICTED: G-type lectin S-receptor-like serine/threonine-protein kinase CES101 [Jatropha curcas]
TE035949(Helitron)	3451	Manes_11G045900	1.45943	0.264273	0.669191	0.999771	PREDICTED: methyltransferase-like protein 22 [Jatropha curcas]
TE035960(Helitron)	909	Manes_11G046000	0.0404771	0	1	1	PREDICTED: probable glutathione S-transferase parC [Populus euphratica]
TE035966(Helitron)	290	Manes_11G046000	0.031214	0	1	1	PREDICTED: probable glutathione S-transferase parC [Populus euphratica]
TE035974(Helitron)	3213	Manes_11G046000	0.0559619	0	1	1	PREDICTED: probable glutathione S-transferase parC [Populus euphratica]
TE036025(Helitron)	3201	Manes_11G047100	0.00675737	0	1	1	Melatonin-related receptor [Gossypium arboreum]
TE036036(Helitron)	1572	Manes_11G047300	0.318536	0	1	1	V-ATPase-related protein [Arabidopsis thaliana]
TE036045(Helitron)	3732	Manes_11G047500	0.0536599	0.533915	0.366216	0.999771	PREDICTED: regulator of telomere elongation helicase 1 homolog [Jatropha curcas]
TE036046(Helitron)	1612	Manes_11G047400	0.106502	0	1	1	PREDICTED: transcription repressor OFP14 [Ricinus communis]
TE036054(Helitron)	239	Manes_11G047500	0.000145187	0.533915	0.366216	0.999771	PREDICTED: regulator of telomere elongation helicase 1 homolog [Jatropha curcas]
TE036087(Helitron)	2849	Manes_11G047600	4.06178	-0.0945482	0.685149	0.999771	PREDICTED: heat shock 70 kDa protein 15 [Ricinus communis]
TE036157(Helitron)	3604	Manes_11G048100	0.0663409	0.19757	0.468039	0.999771	PREDICTED: coatomer subunit beta'-2 isoform X1 [Jatropha curcas]
TE036167(Helitron)	0	Manes_11G048100	1.48543	0.19757	0.468039	0.999771	PREDICTED: coatomer subunit beta'-2 isoform X1 [Jatropha curcas]
TE036186(Helitron)	3948	Manes_11G048400	0.0112706	0	1	1	hypothetical protein MANES_11G048400 [Manihot esculenta]
TE036210(Helitron)	1375	Manes_11G048500	0.0498772	0.67319	0.455227	0.999771	PREDICTED: protein CASC3 [Jatropha curcas]
TE036343(Helitron)	835	Manes_11G048600	0.0900037	0.393352	0.204009	0.999771	Nucleolar protein 8 [Glycine soja]
TE036428(Helitron)	1251	Manes_11G048700	0.128923	0.768956	0.235095	0.999771	PREDICTED: boron transporter 4 [Ricinus communis]
TE036464(Helitron)	3210	Manes_11G048800	3.05311	-0.415037	0.811403	1	PREDICTED: boron transporter 4 [Ricinus communis]
TE036474(Helitron)	473	Manes_11G048900	0.706054	-5.05889	0.826267	1	PREDICTED: papilin-like isoform X1 [Nelumbo nucifera]
TE036489(Helitron)	729	Manes_11G049100	3.32193	0.406741	0.819919	0.999771	PREDICTED: probable histone H2A variant 3 [Jatropha curcas]
TE036492(Helitron)	349	Manes_11G049200	3.64386	-0.0116175	0.813445	0.999771	hydrolase family protein [Populus trichocarpa]
TE036504(Helitron)	2186	Manes_11G049300	0.0489096	-0.0231233	0.823487	0.999771	plastid ATP/ADP transport protein 2 [Manihot esculenta]
TE036519(Helitron)	602	Manes_11G049500	0.240553	-0.938599	0.798613	1	PREDICTED: plectin [Jatropha curcas]
TE036564(Helitron)	2622	Manes_11G049700	0.0525086	-0.291866	0.500219	0.999771	PREDICTED: molybdate transporter 2 [Jatropha curcas]
TE036574(Helitron)	0	Manes_11G049700	0.042899	-0.291866	0.500219	0.999771	PREDICTED: molybdate transporter 2 [Jatropha curcas]
TE036594(Helitron)	0	Manes_11G049900	0.0204944	-0.0259952	0.954252	0.999771	PREDICTED: pleiotropic drug resistance protein 1-like [Jatropha curcas]
TE036618(Helitron)	3265	Manes_11G050000	0.104858	0.524716	0.273368	0.999771	PREDICTED: pleiotropic drug resistance protein 1-like [Jatropha curcas]
TE036632(Helitron)	1672	Manes_11G050100	0.584963	0.532092	0.129577	0.999771	PREDICTED: pleiotropic drug resistance protein 1-like [Jatropha curcas]
TE036641(Helitron)	2071	Manes_11G050100	0.592569	0.532092	0.129577	0.999771	PREDICTED: pleiotropic drug resistance protein 1-like [Jatropha curcas]
TE036644(Helitron)	3676	MSTRG.20613	3.33628	0.0728229	0.927515	0.999771	hypothetical protein MANES_10G070900 [Manihot esculenta]
TE036660(Helitron)	3850	Manes_11G050300	0.179209	0	1	1	PREDICTED: probable 2-oxoglutarate-dependent dioxygenase AOP1 [Ricinus communis]
TE036675(Helitron)	3328	Manes_11G050400	0.0394063	0	1	1	PREDICTED: probable 2-oxoglutarate-dependent dioxygenase AOP1 [Arachis ipaensis]
TE036691(Helitron)	431	Manes_11G050500	0.173693	-0.497521	0.122623	0.999771	PREDICTED: gibberellin 3-beta-dioxygenase 1 [Jatropha curcas]
TE036735(Helitron)	165	Manes_11G050900	5.64386	0	1	1	hypothetical protein MANES_11G050900 [Manihot esculenta]
TE036736(Helitron)	364	Manes_11G050900	0.0272553	0	1	1	hypothetical protein MANES_11G050900 [Manihot esculenta]
TE036780(Helitron)	759	Manes_11G051300	0.183394	0	1	1	PREDICTED: auxin-induced protein AUX22 [Ricinus communis]
TE036784(Helitron)	430	Manes_11G051300	0.233057	0	1	1	PREDICTED: auxin-induced protein AUX22 [Ricinus communis]
TE036790(Helitron)	2908	Manes_11G051300	0.993877	0	1	1	PREDICTED: auxin-induced protein AUX22 [Ricinus communis]
TE036804(Helitron)	2886	Manes_11G051400	0.295297	0.0860055	0.890884	0.999771	ABC transporter family protein [Hevea brasiliensis]
TE036805(Helitron)	823	Manes_11G051500	0.12372	0	1	1	palmitoyl-acyl carrier protein thioesterase, chloroplastic-like [Jatropha curcas]
TE036825(Helitron)	801	Manes_11G051600	3.26303	-2.29278	0.474405	1	non-LTR retrotransposon transposase [Arabidopsis cebennensis]
TE036827(Helitron)	0	Manes_11G051600	0.622747	-2.29278	0.474405	1	non-LTR retrotransposon transposase [Arabidopsis cebennensis]
TE036849(Helitron)	1986	Manes_11G051800	0.306768	0	1	1	palmitoyl-acyl carrier protein thioesterase, chloroplastic-like [Jatropha curcas]
TE036858(Helitron)	751	Manes_11G051900	2.87375	0	1	1	PREDICTED: DNA-repair protein XRCC1 [Ricinus communis]
TE036861(Helitron)	609	Manes_11G051900	1.01566	0	1	1	PREDICTED: DNA-repair protein XRCC1 [Ricinus communis]
TE036868(Helitron)	1877	Manes_11G051900	0.125651	0	1	1	PREDICTED: DNA-repair protein XRCC1 [Ricinus communis]
TE036947(Helitron)	1864	Manes_11G052200	0.0242475	0.283958	0.575365	0.999771	PREDICTED: cytochrome c oxidase subunit 5b-1, mitochondrial-like [Gossypium arboreum]
TE036971(Helitron)	282	Manes_11G052600	3.32193	0.325576	0.821888	0.999771	PREDICTED: late embryogenesis abundant protein D-7 [Ricinus communis]
TE037004(Helitron)	768	Manes_11G053300	2.73697	0.419376	0.841499	1	BnaA10g21180D [Brassica napus]
TE037024(Helitron)	233	Manes_11G053600	0.00440626	0	1	1	hypothetical protein MANES_11G053600 [Manihot esculenta]
TE037030(Helitron)	2719	Manes_11G053700	5.64386	-0.296201	0.41061	0.999771	PREDICTED: probable polygalacturonase At1g80170 isoform X1 [Jatropha curcas]
TE037051(Helitron)	174	Manes_11G053800	0.792767	0.678072	0.149289	0.999771	PREDICTED: peptide deformylase 1A, chloroplastic/mitochondrial [Jatropha curcas]
TE037145(Helitron)	955	Manes_11G054800	0.055523	0	1	1	PREDICTED: probable polygalacturonase At1g80170 [Citrus sinensis]
TE037146(Helitron)	761	Manes_11G054800	0.105603	0	1	1	PREDICTED: probable polygalacturonase At1g80170 [Citrus sinensis]
TE037155(Helitron)	0	Manes_11G054900	2.32193	-0.5994	0.196357	0.999771	PREDICTED: DEAD-box ATP-dependent RNA helicase 56-like isoform X1 [Jatropha curcas]
TE037179(Helitron)	1454	Manes_11G055000	0.0346941	0	1	1	PREDICTED: ethylene-responsive transcription factor WIN1 [Citrus sinensis]
TE037180(Helitron)	1073	Manes_11G055000	0.0111806	0	1	1	PREDICTED: ethylene-responsive transcription factor WIN1 [Citrus sinensis]
TE037234(Helitron)	1118	Manes_11G055200	0.00475876	0.548437	0.723284	0.999771	PREDICTED: LRR receptor-like serine/threonine-protein kinase FLS2 isoform X4 [Ricinus communis]
TE037238(Helitron)	468	Manes_11G055200	0.28255	0.548437	0.723284	0.999771	PREDICTED: LRR receptor-like serine/threonine-protein kinase FLS2 isoform X4 [Ricinus communis]
TE037239(Helitron)	0	Manes_11G055200	0.605104	0.548437	0.723284	0.999771	PREDICTED: LRR receptor-like serine/threonine-protein kinase FLS2 isoform X4 [Ricinus communis]
TE037247(Helitron)	0	Manes_11G055200	0.13874	0.548437	0.723284	0.999771	PREDICTED: LRR receptor-like serine/threonine-protein kinase FLS2 isoform X4 [Ricinus communis]
TE037251(Helitron)	0	Manes_11G055200	0.163306	0.548437	0.723284	0.999771	PREDICTED: LRR receptor-like serine/threonine-protein kinase FLS2 isoform X4 [Ricinus communis]
TE037253(Helitron)	152	Manes_11G055300	2.47249	0	1	1	DUF4283 domain protein [Medicago truncatula]
TE037256(Helitron)	192	Manes_11G055300	0.364138	0	1	1	DUF4283 domain protein [Medicago truncatula]
TE037347(Helitron)	944	Manes_11G055400	0.0284187	7.73697	0.522666	1	PREDICTED: LRR receptor-like serine/threonine-protein kinase GSO2 isoform X2 [Jatropha curcas]
TE037348(Helitron)	510	Manes_11G055400	0.00924682	7.73697	0.522666	1	PREDICTED: LRR receptor-like serine/threonine-protein kinase GSO2 isoform X2 [Jatropha curcas]
TE037350(Helitron)	0	Manes_11G055400	0.320998	7.73697	0.522666	1	PREDICTED: LRR receptor-like serine/threonine-protein kinase GSO2 isoform X2 [Jatropha curcas]
TE037351(Helitron)	0	Manes_11G055400	0.272057	7.73697	0.522666	1	PREDICTED: LRR receptor-like serine/threonine-protein kinase GSO2 isoform X2 [Jatropha curcas]
TE037370(Helitron)	541	Manes_11G055600	0.00734541	0	1	1	hypothetical protein MANES_11G055600 [Manihot esculenta]
TE037380(Helitron)	350	Manes_11G055800	5.64386	-0.699295	0.0482017	0.999771	DUF4050 family protein [Medicago truncatula]
TE037402(Helitron)	596	Manes_11G056100	6.64386	-0.374396	0.827332	1	PREDICTED: aspartate, glycine, lysine and serine-rich protein [Ricinus communis]
TE037449(Helitron)	1823	Manes_11G056500	0.0906014	-0.104444	0.792909	0.999771	PREDICTED: protein LURP-one-related 5 [Jatropha curcas]
TE037454(Helitron)	334	Manes_11G056500	5.56071	-0.104444	0.792909	0.999771	PREDICTED: protein LURP-one-related 5 [Jatropha curcas]
TE037465(Helitron)	0	Manes_11G056600	1.3913	-1.86942	0.341827	1	PREDICTED: pentatricopeptide repeat-containing protein At4g21065-like [Jatropha curcas]
TE037493(Helitron)	3828	Manes_11G057000	0.0321933	0	1	1	PREDICTED: SNF1-related protein kinase regulatory subunit gamma-like PV42a [Ricinus communis]
TE037532(Helitron)	698	Manes_11G057500	0.0720783	0.343831	0.760175	0.999771	PREDICTED: adenine phosphoribosyltransferase 2 isoform X1 [Ricinus communis]
TE037538(Helitron)	679	Manes_11G057600	0.584963	0	1	1	Nuclear factor related to kappa-B-binding [Gossypium arboreum]
TE037539(Helitron)	1621	Manes_11G057700	0.584963	0.917136	0.231615	0.999771	hypothetical protein MANES_11G057700 [Manihot esculenta]
TE037540(Helitron)	624	Manes_11G057700	0.733729	0.917136	0.231615	0.999771	hypothetical protein MANES_11G057700 [Manihot esculenta]
TE037541(Helitron)	88	Manes_11G057600	0.106723	0	1	1	Nuclear factor related to kappa-B-binding [Gossypium arboreum]
TE037553(Helitron)	1148	Manes_11G058000	0.0245387	-0.0911248	0.675658	0.999771	PREDICTED: chaperone protein dnaJ 1, mitochondrial isoform X1 [Jatropha curcas]
TE037554(Helitron)	103	Manes_11G058100	0.0293583	1.62532	0.430206	0.999771	BnaA01g28390D [Brassica napus]
TE037608(Helitron)	2937	Manes_11G058300	0.0141852	-0.32979	0.319794	0.999771	Hus1-like protein, partial [Manihot esculenta]
TE037621(Helitron)	0	Manes_11G058400	0.79499	-8.24476	0.497946	1	-
TE037629(Helitron)	2331	Manes_11G058400	6.22882	-8.24476	0.497946	1	-
TE037632(Helitron)	3409	MSTRG.20684	0.0447403	0.355018	0.216993	0.999771	uncharacterized abhydrolase domain-containing protein DDB_G0269086-like [Manihot esculenta]
TE037635(Helitron)	0	MSTRG.20684	0.0322103	0.355018	0.216993	0.999771	uncharacterized abhydrolase domain-containing protein DDB_G0269086-like [Manihot esculenta]
TE037650(Helitron)	0	Manes_11G058500	0.125531	-0.147025	0.69147	0.999771	PREDICTED: prefoldin subunit 6 [Jatropha curcas]
TE037678(Helitron)	1875	Manes_11G058700	0.116379	-0.876265	0.463144	0.999771	PREDICTED: formamidopyrimidine-DNA glycosylase isoform X1 [Jatropha curcas]
TE037737(Helitron)	2161	Manes_11G058900	0.321928	0	1	1	PREDICTED: LRR receptor-like serine/threonine-protein kinase EFR [Jatropha curcas]
TE037755(Helitron)	3951	Manes_11G059100	0.0573856	-0.34127	0.644143	0.999771	hypothetical protein MANES_11G059100 [Manihot esculenta]
TE037756(DNA/hAT-Ac)	3830	Manes_11G059000	0.491581	0	1	1	PREDICTED: VQ motif-containing protein 11 [Jatropha curcas]
TE037759(Helitron)	156	Manes_11G059100	0.159151	-0.34127	0.644143	0.999771	hypothetical protein MANES_11G059100 [Manihot esculenta]
TE037761(Helitron)	0	Manes_11G059100	0.190525	-0.34127	0.644143	0.999771	hypothetical protein MANES_11G059100 [Manihot esculenta]
TE037764(Helitron)	3908	Manes_11G059100	0.0341368	-0.34127	0.644143	0.999771	hypothetical protein MANES_11G059100 [Manihot esculenta]
TE037776(Helitron)	2835	Manes_11G059200	0.149676	0	1	1	PREDICTED: LRR receptor-like serine/threonine-protein kinase GSO2 isoform X2 [Jatropha curcas]
TE037777(Helitron)	2815	Manes_11G059200	0.134264	0	1	1	PREDICTED: LRR receptor-like serine/threonine-protein kinase GSO2 isoform X2 [Jatropha curcas]
TE037780(Helitron)	701	Manes_11G059200	0.225292	0	1	1	PREDICTED: LRR receptor-like serine/threonine-protein kinase GSO2 isoform X2 [Jatropha curcas]
TE037788(Helitron)	0	Manes_11G059200	4.64386	0	1	1	PREDICTED: LRR receptor-like serine/threonine-protein kinase GSO2 isoform X2 [Jatropha curcas]
TE037791(Helitron)	761	Manes_11G059300	0.0844402	0.49304	0.841556	1	PREDICTED: probable LRR receptor-like serine/threonine-protein kinase At4g36180 [Jatropha curcas]
TE037796(Helitron)	0	Manes_11G059300	5.05889	0.49304	0.841556	1	PREDICTED: probable LRR receptor-like serine/threonine-protein kinase At4g36180 [Jatropha curcas]
TE037840(Helitron)	922	Manes_11G059600	0.0404349	-1.4975	0.382306	0.999771	PREDICTED: AAA-ATPase ASD, mitochondrial [Ricinus communis]
TE037863(Helitron)	3232	Manes_11G059700	0.00477265	0	1	1	LRR-RLK [Vernicia montana]
TE037867(Helitron)	2357	Manes_11G059700	0.0207586	0	1	1	LRR-RLK [Vernicia montana]
TE037868(Helitron)	1501	Manes_11G059700	0.00695891	0	1	1	LRR-RLK [Vernicia montana]
TE037872(Helitron)	0	Manes_11G059700	0.274407	0	1	1	LRR-RLK [Vernicia montana]
TE037873(Helitron)	0	Manes_11G059700	0.232424	0	1	1	LRR-RLK [Vernicia montana]
TE037876(Helitron)	0	Manes_11G059700	0.00840897	0	1	1	LRR-RLK [Vernicia montana]
TE037965(Helitron)	2532	Manes_11G059900	0.010553	-0.190646	0.849063	0.999771	PREDICTED: LRR receptor-like serine/threonine-protein kinase GSO2 isoform X2 [Jatropha curcas]
TE037974(Helitron)	0	Manes_11G059900	0.41329	-0.190646	0.849063	0.999771	PREDICTED: LRR receptor-like serine/threonine-protein kinase GSO2 isoform X2 [Jatropha curcas]
TE037979(Helitron)	0	Manes_11G059900	0.2862	-0.190646	0.849063	0.999771	PREDICTED: LRR receptor-like serine/threonine-protein kinase GSO2 isoform X2 [Jatropha curcas]
TE037981(Helitron)	0	Manes_11G059900	0.128737	-0.190646	0.849063	0.999771	PREDICTED: LRR receptor-like serine/threonine-protein kinase GSO2 isoform X2 [Jatropha curcas]
TE037989(Helitron)	1373	Manes_11G059900	0.0683593	-0.190646	0.849063	0.999771	PREDICTED: LRR receptor-like serine/threonine-protein kinase GSO2 isoform X2 [Jatropha curcas]
TE037992(Helitron)	253	Manes_11G060000	0.144233	5.32193	0.650665	1	PREDICTED: LRR receptor-like serine/threonine-protein kinase FLS2 isoform X4 [Ricinus communis]
TE038077(Helitron)	56	Manes_11G060100	0.0776304	-1.90689	0.603093	1	PREDICTED: LRR receptor-like serine/threonine-protein kinase GSO1 [Jatropha curcas]
TE038078(Helitron)	0	Manes_11G060100	0.0209541	-1.90689	0.603093	1	PREDICTED: LRR receptor-like serine/threonine-protein kinase GSO1 [Jatropha curcas]
TE038093(Helitron)	0	Manes_11G060100	2.54793	-1.90689	0.603093	1	PREDICTED: LRR receptor-like serine/threonine-protein kinase GSO1 [Jatropha curcas]
TE038096(Helitron)	0	Manes_11G060100	0.0790004	-1.90689	0.603093	1	PREDICTED: LRR receptor-like serine/threonine-protein kinase GSO1 [Jatropha curcas]
TE038098(Helitron)	0	Manes_11G060100	0.251423	-1.90689	0.603093	1	PREDICTED: LRR receptor-like serine/threonine-protein kinase GSO1 [Jatropha curcas]
TE038109(Helitron)	0	Manes_11G060100	0.215193	-1.90689	0.603093	1	PREDICTED: LRR receptor-like serine/threonine-protein kinase GSO1 [Jatropha curcas]
TE038110(Helitron)	0	Manes_11G060100	0.0349314	-1.90689	0.603093	1	PREDICTED: LRR receptor-like serine/threonine-protein kinase GSO1 [Jatropha curcas]
TE038149(Helitron)	0	Manes_11G060300	0.053017	-0.261389	0.204848	0.999771	PREDICTED: probable CCR4-associated factor 1 homolog 7 [Ricinus communis]
TE038162(Helitron)	1270	Manes_11G060400	3.32193	0.663205	0.566237	0.999771	PREDICTED: ER membrane protein complex subunit 6 [Jatropha curcas]
TE038173(RC/Helitron)	3152	Manes_11G060500	0.0203125	0	1	1	PREDICTED: myosin-binding protein 7 [Ricinus communis]
TE038175(Helitron)	957	MSTRG.20711	0.0751492	0.62395	0.0151983	0.999092	Transposon Ty3-I Gag-Pol polyprotein [Vitis vinifera]
TE038214(Helitron)	0	Manes_11G060800	0.00533064	0	1	1	PREDICTED: arogenate dehydrogenase 2, chloroplastic [Jatropha curcas]
TE038235(Helitron)	1527	Manes_11G061000	0.0543923	0.416647	0.514543	0.999771	PREDICTED: TMV resistance protein N-like [Jatropha curcas]
TE038241(RC/Helitron)	0	Manes_11G061000	0.089419	0.416647	0.514543	0.999771	PREDICTED: TMV resistance protein N-like [Jatropha curcas]
TE038242(RC/Helitron)	0	Manes_11G061000	0.652077	0.416647	0.514543	0.999771	PREDICTED: TMV resistance protein N-like [Jatropha curcas]
TE038260(Helitron)	0	Manes_11G061200	0.0616228	0.0459397	0.890866	0.999771	PREDICTED: protein TOPLESS isoform X1 [Jatropha curcas]
TE038261(Helitron)	0	Manes_11G061200	0.0999336	0.0459397	0.890866	0.999771	PREDICTED: protein TOPLESS isoform X1 [Jatropha curcas]
TE038262(Helitron)	0	Manes_11G061200	0.643518	0.0459397	0.890866	0.999771	PREDICTED: protein TOPLESS isoform X1 [Jatropha curcas]
TE038263(Helitron)	0	Manes_11G061200	3.29278	0.0459397	0.890866	0.999771	PREDICTED: protein TOPLESS isoform X1 [Jatropha curcas]
TE038304(Helitron)	3498	Manes_11G061300	0.052421	0.273059	0.51679	0.999771	PREDICTED: sodium-coupled neutral amino acid transporter 4 [Ricinus communis]
TE038310(Helitron)	1534	Manes_11G061300	0.0367233	0.273059	0.51679	0.999771	PREDICTED: sodium-coupled neutral amino acid transporter 4 [Ricinus communis]
TE038313(Helitron)	968	Manes_11G061300	0.0907206	0.273059	0.51679	0.999771	PREDICTED: sodium-coupled neutral amino acid transporter 4 [Ricinus communis]
TE038324(Helitron)	3606	Manes_11G061300	0.234804	0.273059	0.51679	0.999771	PREDICTED: sodium-coupled neutral amino acid transporter 4 [Ricinus communis]
TE038374(Helitron)	0	Manes_11G061900	0.584963	0.346458	0.149405	0.999771	PREDICTED: mediator of RNA polymerase II transcription subunit 15a isoform X1 [Jatropha curcas]
TE038392(Helitron)	3757	Manes_11G061900	0.0074992	0.346458	0.149405	0.999771	PREDICTED: mediator of RNA polymerase II transcription subunit 15a isoform X1 [Jatropha curcas]
TE038395(Helitron)	1060	Manes_11G062000	5.32193	-0.259316	0.561667	0.999771	BnaC05g12030D [Brassica napus]
TE038412(Helitron)	1973	Manes_11G062000	0.0938921	-0.259316	0.561667	0.999771	BnaC05g12030D [Brassica napus]
TE038437(DNA/hAT-Tip100)	1010	Manes_11G062300	0.075036	1.0579	0.0567031	0.999771	Magnesium transporter 2 isoform 2 [Dorcoceras hygrometricum]
TE038438(DNA/hAT-Tip100)	0	Manes_11G062200	0.0304601	0	1	1	hypothetical protein MANES_11G062200 [Manihot esculenta]
TE038439(Helitron)	3620	Manes_11G062300	0.123489	1.0579	0.0567031	0.999771	Magnesium transporter 2 isoform 2 [Dorcoceras hygrometricum]
TE038445(DNA/hAT-Tip100)	2704	Manes_11G062200	0.0337158	0	1	1	hypothetical protein MANES_11G062200 [Manihot esculenta]
TE038448(Helitron)	3981	Manes_11G062200	6.22882	0	1	1	hypothetical protein MANES_11G062200 [Manihot esculenta]
TE038456(DNA/hAT-Tip100)	2459	Manes_11G062400	0.124415	0	1	1	hypothetical protein MANES_11G062400 [Manihot esculenta]
TE038486(Helitron)	48	Manes_11G063100	0.963208	0.0705104	0.888802	0.999771	F-box family protein [Populus trichocarpa]
TE038509(Helitron)	1381	Manes_11G063300	3.83794	0	1	1	PREDICTED: pleiotropic drug resistance protein 1-like isoform X1 [Jatropha curcas]
TE038516(Helitron)	2850	Manes_11G063300	0.0317145	0	1	1	PREDICTED: pleiotropic drug resistance protein 1-like isoform X1 [Jatropha curcas]
TE038524(Helitron)	2966	Manes_11G063400	0.0428664	-0.0524674	0.935756	0.999771	PREDICTED: pleiotropic drug resistance protein 1-like [Jatropha curcas]
TE038529(Helitron)	559	Manes_11G063400	0.0798368	-0.0524674	0.935756	0.999771	PREDICTED: pleiotropic drug resistance protein 1-like [Jatropha curcas]
TE038533(Helitron)	543	Manes_11G063400	0.00567268	-0.0524674	0.935756	0.999771	PREDICTED: pleiotropic drug resistance protein 1-like [Jatropha curcas]
TE038572(Helitron)	966	Manes_11G063700	0.13876	0	1	1	PREDICTED: proline-rich extensin-like protein EPR1 [Brassica napus]
TE038575(Helitron)	655	Manes_11G063700	0.264089	0	1	1	PREDICTED: proline-rich extensin-like protein EPR1 [Brassica napus]
TE038592(Helitron)	3549	Manes_11G063800	0.0255602	0.503991	0.175502	0.999771	PREDICTED: probable receptor-like protein kinase At1g80640 isoform X1 [Jatropha curcas]
TE038595(Helitron)	2268	Manes_11G063800	0.055863	0.503991	0.175502	0.999771	PREDICTED: probable receptor-like protein kinase At1g80640 isoform X1 [Jatropha curcas]
TE038612(Helitron)	1957	Manes_11G064000	0.0583928	0.61471	0.926892	0.999771	PREDICTED: ribonuclease 3-like protein 1 [Ricinus communis]
TE038613(Helitron)	1986	Manes_11G064000	0.148051	0.61471	0.926892	0.999771	PREDICTED: ribonuclease 3-like protein 1 [Ricinus communis]
TE038616(Helitron)	3930	Manes_11G064000	0.00453449	0.61471	0.926892	0.999771	PREDICTED: ribonuclease 3-like protein 1 [Ricinus communis]
TE038642(Helitron)	0	MSTRG.20751	1.699	0.425072	0.116986	0.999771	Retrovirus-related Pol polyprotein from transposon TNT 1-94 [Vitis vinifera]
TE038650(RC/Helitron)	0	Manes_11G064300	0.0942406	0.834863	0.375151	0.999771	PREDICTED: DCN1-like protein 4 [Jatropha curcas]
TE038665(Helitron)	3926	Manes_11G064300	0.823749	0.834863	0.375151	0.999771	PREDICTED: DCN1-like protein 4 [Jatropha curcas]
TE038669(Helitron)	1523	Manes_11G064400	0.588468	5.05889	0.801109	1	PREDICTED: deSI-like protein At4g17486 [Populus euphratica]
TE038674(Helitron)	3541	Manes_11G064500	0.0236979	8.61961	0.20347	1	PREDICTED: serrate RNA effector molecule homolog [Ricinus communis]
TE038675(Helitron)	3292	Manes_11G064400	0.127181	5.05889	0.801109	1	PREDICTED: deSI-like protein At4g17486 [Populus euphratica]
TE038697(Helitron)	736	Manes_11G064600	0.115285	-0.0921937	0.894256	0.999771	mitochondrial glycoprotein [Populus trichocarpa]
TE038749(Helitron)	824	Manes_11G064800	0.0783913	-0.315142	0.452275	0.999771	PREDICTED: Golgi SNAP receptor complex member 1-1 [Ricinus communis]
TE038760(Helitron)	0	Manes_11G065000	0.104888	0.0777922	0.907673	0.999771	PREDICTED: nuclear pore complex protein NUP93A-like [Arachis ipaensis]
TE038764(Helitron)	0	Manes_11G065000	0.0525624	0.0777922	0.907673	0.999771	PREDICTED: nuclear pore complex protein NUP93A-like [Arachis ipaensis]
TE038767(Helitron)	0	Manes_11G065000	0.0119191	0.0777922	0.907673	0.999771	PREDICTED: nuclear pore complex protein NUP93A-like [Arachis ipaensis]
TE038769(Helitron)	0	Manes_11G065000	0.0829151	0.0777922	0.907673	0.999771	PREDICTED: nuclear pore complex protein NUP93A-like [Arachis ipaensis]
TE038803(Helitron)	413	Manes_11G065200	0.0521093	-0.329595	0.172729	0.999771	PREDICTED: protein LOW PSII ACCUMULATION 3, chloroplastic-like isoform X2 [Populus euphratica]
TE038813(Helitron)	0	Manes_11G065200	0.00204954	-0.329595	0.172729	0.999771	PREDICTED: protein LOW PSII ACCUMULATION 3, chloroplastic-like isoform X2 [Populus euphratica]
TE038849(Helitron)	0	Manes_11G065400	0.175164	1.39961	0.455897	0.999771	Immunoglobulin E-set [Theobroma cacao]
TE038851(Helitron)	0	Manes_11G065400	0.00300562	1.39961	0.455897	0.999771	Immunoglobulin E-set [Theobroma cacao]
TE038859(Helitron)	0	Manes_11G065400	0.0167348	1.39961	0.455897	0.999771	Immunoglobulin E-set [Theobroma cacao]
TE038866(Helitron)	0	Manes_11G065400	0.125793	1.39961	0.455897	0.999771	Immunoglobulin E-set [Theobroma cacao]
TE038892(Helitron)	3347	MSTRG.20768	0.269679	-0.0314574	0.780427	0.999771	hypothetical protein MANES_10G070900 [Manihot esculenta]
TE038896(Helitron)	1847	MSTRG.20768	0.0721697	-0.0314574	0.780427	0.999771	hypothetical protein MANES_10G070900 [Manihot esculenta]
TE038897(Helitron)	831	MSTRG.20768	0.795779	-0.0314574	0.780427	0.999771	hypothetical protein MANES_10G070900 [Manihot esculenta]
TE038905(Helitron)	0	MSTRG.20768	0.0104227	-0.0314574	0.780427	0.999771	hypothetical protein MANES_10G070900 [Manihot esculenta]
TE038906(Helitron)	2529	Manes_11G065500	0.0612921	-0.722978	0.115416	0.999771	cinnamoyl-CoA reductase [Hevea brasiliensis]
TE038913(Helitron)	287	Manes_11G065500	2.03469	-0.722978	0.115416	0.999771	cinnamoyl-CoA reductase [Hevea brasiliensis]
TE038920(Helitron)	2456	Manes_11G065500	0.0400285	-0.722978	0.115416	0.999771	cinnamoyl-CoA reductase [Hevea brasiliensis]
TE038932(Helitron)	0	Manes_11G065600	0.130582	-2.5502	0.334882	1	PREDICTED: sister chromatid cohesion protein pds5 isoform X1 [Ricinus communis]
TE038951(Helitron)	822	Manes_11G065700	6.53683	0	1	1	PREDICTED: gibberellin 20 oxidase 2 [Ricinus communis]
TE038987(Helitron)	128	Manes_11G065900	0.081496	0.0835234	0.988321	1	PREDICTED: probable diphthine methyl ester synthase [Ricinus communis]
TE039007(Helitron)	440	Manes_11G066100	2.63781	-0.666222	0.247662	0.999771	PREDICTED: metal transporter Nramp1 [Jatropha curcas]
TE039060(Helitron)	3906	Manes_11G066300	0.0306572	0	1	1	PREDICTED: rho GTPase-activating protein gacK-like [Jatropha curcas]
TE039089(Helitron)	2375	Manes_11G066400	0.0721457	-0.0600495	0.627667	0.999771	PREDICTED: CBL-interacting serine/threonine-protein kinase 5 [Ricinus communis]
TE039096(Helitron)	0	Manes_11G066400	0.757286	-0.0600495	0.627667	0.999771	PREDICTED: CBL-interacting serine/threonine-protein kinase 5 [Ricinus communis]
TE039243(Helitron)	3619	Manes_11G066500	0.572866	0.710493	0.77923	1	WRKY transcription factor 79 [Manihot esculenta]
TE039248(Helitron)	1477	Manes_11G066500	0.0176566	0.710493	0.77923	1	WRKY transcription factor 79 [Manihot esculenta]
TE039259(Helitron)	0	Manes_11G066600	0.0436378	0.224265	0.519998	0.999771	PREDICTED: probable GMP synthase [glutamine-hydrolyzing] [Cucumis melo]
TE039300(Helitron)	2633	Manes_11G066700	0.00542492	0	1	1	PREDICTED: probable N-acetyltransferase HLS1 [Ricinus communis]
TE039305(Helitron)	0	Manes_11G066800	0.0715029	0.205965	0.50523	0.999771	ABC transporter family protein [Hevea brasiliensis]
TE039315(Helitron)	0	Manes_11G066800	0.12571	0.205965	0.50523	0.999771	ABC transporter family protein [Hevea brasiliensis]
TE039326(Helitron)	1192	Manes_11G066800	0.120402	0.205965	0.50523	0.999771	ABC transporter family protein [Hevea brasiliensis]
TE039381(Helitron)	1049	Manes_11G067000	0.0949059	-0.0319901	0.899357	0.999771	kinase family protein [Populus trichocarpa]
TE039397(Helitron)	934	Manes_11G067300	0.0206404	-0.019389	0.909176	0.999771	PREDICTED: pentatricopeptide repeat-containing protein At1g80880, mitochondrial [Jatropha curcas]
TE039401(Helitron)	621	Manes_11G067300	1.70689	-0.019389	0.909176	0.999771	PREDICTED: pentatricopeptide repeat-containing protein At1g80880, mitochondrial [Jatropha curcas]
TE039417(Helitron)	1930	Manes_11G067600	0.526992	0.285708	0.776458	0.999771	PREDICTED: heat shock 70 kDa protein [Ricinus communis]
TE039491(Helitron)	1681	Manes_11G068100	0.232891	0.400538	0.987066	1	PREDICTED: auxin-induced protein X15-like [Jatropha curcas]
TE039496(Helitron)	3439	Manes_11G068100	0.768925	0.400538	0.987066	1	PREDICTED: auxin-induced protein X15-like [Jatropha curcas]
TE039498(Helitron)	3672	Manes_11G068100	0.0717463	0.400538	0.987066	1	PREDICTED: auxin-induced protein X15-like [Jatropha curcas]
TE039780(Helitron)	0	Manes_11G068300	0.629788	2.75298	0.426027	0.999771	PREDICTED: probable protein phosphatase 2C 11 isoform X2 [Jatropha curcas]
TE039809(Helitron)	0	Manes_11G068600	0.749934	3.55	0.0722193	0.915201	MRS2-1
TE039823(Helitron)	3142	Manes_11G068900	0.154853	0	1	1	PREDICTED: leucine-rich repeat extensin-like protein 3 [Ricinus communis]
TE039827(Helitron)	1802	Manes_11G068900	0.258484	0	1	1	PREDICTED: leucine-rich repeat extensin-like protein 3 [Ricinus communis]
TE039831(Helitron)	1219	Manes_11G068900	0.828145	0	1	1	PREDICTED: leucine-rich repeat extensin-like protein 3 [Ricinus communis]
TE039834(Helitron)	193	Manes_11G068900	0.0664968	0	1	1	PREDICTED: leucine-rich repeat extensin-like protein 3 [Ricinus communis]
TE039869(Helitron)	586	Manes_11G069100	0.436475	-0.223734	0.603336	0.999771	PREDICTED: mucin-5AC-like isoform X1 [Jatropha curcas]
TE039888(Helitron)	2987	Manes_11G069500	0.146841	1.76553	0.716793	1	PREDICTED: wall-associated receptor kinase-like 8 [Populus euphratica]
TE039895(Helitron)	569	Manes_11G069500	0.0578275	1.76553	0.716793	1	PREDICTED: wall-associated receptor kinase-like 8 [Populus euphratica]
TE039964(Helitron)	0	Manes_11G069700	0.0155076	0.257496	0.721064	0.999771	PREDICTED: nudix hydrolase 3 isoform X1 [Jatropha curcas]
TE039965(Helitron)	0	Manes_11G069700	0.615171	0.257496	0.721064	0.999771	PREDICTED: nudix hydrolase 3 isoform X1 [Jatropha curcas]
TE039987(Helitron)	0	Manes_11G069900	0.282637	1.27302	0.675502	1	PREDICTED: tubby-like protein 8 [Jatropha curcas]
TE039989(Helitron)	11	Manes_11G069900	3.83794	1.27302	0.675502	1	PREDICTED: tubby-like protein 8 [Jatropha curcas]
TE040099(Helitron)	259	Manes_11G070200	3.83794	0	1	1	PREDICTED: wall-associated receptor kinase-like 22 [Jatropha curcas]
TE040113(Helitron)	2144	Manes_11G070400	0.00429207	0	1	1	PREDICTED: wall-associated receptor kinase-like 22 [Jatropha curcas]
TE040118(Helitron)	0	Manes_11G070400	2.26303	0	1	1	PREDICTED: wall-associated receptor kinase-like 22 [Jatropha curcas]
TE040123(Helitron)	33	Manes_11G070400	1.54432	0	1	1	PREDICTED: wall-associated receptor kinase-like 22 [Jatropha curcas]
TE040147(Helitron)	0	Manes_11G070800	0.0444392	-0.121032	0.763573	0.999771	PREDICTED: ubiquitin receptor RAD23b-like [Gossypium raimondii]
TE040170(Helitron)	2414	Manes_11G070800	0.00375234	-0.121032	0.763573	0.999771	PREDICTED: ubiquitin receptor RAD23b-like [Gossypium raimondii]
TE040232(Helitron)	1939	Manes_11G071000	0.556335	0	1	1	PREDICTED: T-complex protein 1 subunit epsilon isoform X2 [Gossypium raimondii]
TE040267(Helitron)	2095	Manes_11G071100	0.0592233	0	1	1	PREDICTED: fasciclin-like arabinogalactan protein 14 [Jatropha curcas]
TE040272(Helitron)	0	Manes_11G071100	0.152003	0	1	1	PREDICTED: fasciclin-like arabinogalactan protein 14 [Jatropha curcas]
TE040297(Helitron)	2727	Manes_11G071400	1.5145	0.0106823	0.975655	0.999771	OSIGBa0132E09-OSIGBa0108L24.3 [Oryza sativa Indica Group]
TE040328(Helitron)	0	Manes_11G071500	0.588274	-0.208699	0.303118	0.999771	PREDICTED: ribulose bisphosphate carboxylase/oxygenase activase, chloroplastic isoform X1 [Jatropha curcas]
TE040332(Helitron)	0	Manes_11G071500	0.00850112	-0.208699	0.303118	0.999771	PREDICTED: ribulose bisphosphate carboxylase/oxygenase activase, chloroplastic isoform X1 [Jatropha curcas]
TE040335(Helitron)	0	Manes_11G071500	0.0257185	-0.208699	0.303118	0.999771	PREDICTED: ribulose bisphosphate carboxylase/oxygenase activase, chloroplastic isoform X1 [Jatropha curcas]
TE040337(Helitron)	0	Manes_11G071500	0.0704615	-0.208699	0.303118	0.999771	PREDICTED: ribulose bisphosphate carboxylase/oxygenase activase, chloroplastic isoform X1 [Jatropha curcas]
TE040355(Helitron)	1459	Manes_11G071600	2.26303	5.1964	0.801109	1	PREDICTED: probable E3 ubiquitin-protein ligase RNF144A-B [Jatropha curcas]
TE040362(Helitron)	449	Manes_11G071600	0.0550909	5.1964	0.801109	1	PREDICTED: probable E3 ubiquitin-protein ligase RNF144A-B [Jatropha curcas]
TE040364(Helitron)	260	Manes_11G071600	4.45286	5.1964	0.801109	1	PREDICTED: probable E3 ubiquitin-protein ligase RNF144A-B [Jatropha curcas]
TE040368(Helitron)	1710	Manes_11G071600	0.0432108	5.1964	0.801109	1	PREDICTED: probable E3 ubiquitin-protein ligase RNF144A-B [Jatropha curcas]
TE040374(Helitron)	3048	Manes_11G071700	0.847997	-0.157312	0.68672	0.999771	PREDICTED: protein SUPPRESSOR OF GENE SILENCING 3 homolog [Ricinus communis]
TE040386(Helitron)	1912	Manes_11G072000	0.0405567	-0.435002	0.791975	0.999771	PREDICTED: acetyl-coenzyme A synthetase, chloroplastic/glyoxysomal isoform X1 [Jatropha curcas]
TE040390(Helitron)	578	Manes_11G072000	1.43948	-0.435002	0.791975	0.999771	PREDICTED: acetyl-coenzyme A synthetase, chloroplastic/glyoxysomal isoform X1 [Jatropha curcas]
TE040412(Helitron)	0	Manes_11G072200	0.196953	0.188691	0.702605	0.999771	PREDICTED: pentatricopeptide repeat-containing protein At3g26630, chloroplastic-like [Jatropha curcas]
TE040449(Helitron)	2424	Manes_11G072300	0.0816348	0.350944	0.451819	0.999771	PREDICTED: WD repeat-containing protein LWD1 [Jatropha curcas]
TE040457(Helitron)	315	Manes_11G072300	0.321928	0.350944	0.451819	0.999771	PREDICTED: WD repeat-containing protein LWD1 [Jatropha curcas]
TE040464(Helitron)	1844	Manes_11G072300	0.0653793	0.350944	0.451819	0.999771	PREDICTED: WD repeat-containing protein LWD1 [Jatropha curcas]
TE040472(Helitron)	3255	Manes_11G072400	0.163754	-0.266412	0.1198	0.999771	PREDICTED: glyceraldehyde-3-phosphate dehydrogenase A, chloroplastic isoform X2 [Jatropha curcas]
TE040490(Helitron)	508	Manes_11G072600	0.00613199	-2.13124	0.60681	1	hypothetical protein MANES_11G072600 [Manihot esculenta]
TE040495(Helitron)	262	Manes_11G072700	0.460623	-0.569167	0.397602	0.999771	PREDICTED: xyloglucan endotransglucosylase/hydrolase 1 [Jatropha curcas]
TE040497(Helitron)	956	Manes_11G072600	0.837943	-2.13124	0.60681	1	hypothetical protein MANES_11G072600 [Manihot esculenta]
TE040547(Helitron)	1286	Manes_11G073200	0.501205	0	1	1	PREDICTED: transcription elongation factor SPT5 [Nelumbo nucifera]
TE040580(Helitron)	3260	Manes_11G073300	0.0460761	-0.172048	0.767531	0.999771	Avr9/Cf-9 rapidly elicited protein [Medicago truncatula]
TE040587(Helitron)	1095	Manes_11G073300	0.055561	-0.172048	0.767531	0.999771	Avr9/Cf-9 rapidly elicited protein [Medicago truncatula]
TE040591(Helitron)	576	Manes_11G073300	0.0528529	-0.172048	0.767531	0.999771	Avr9/Cf-9 rapidly elicited protein [Medicago truncatula]
TE040594(Helitron)	1980	Manes_11G073300	0.00403897	-0.172048	0.767531	0.999771	Avr9/Cf-9 rapidly elicited protein [Medicago truncatula]
TE040602(Helitron)	1611	Manes_11G073600	0.818728	0.0766425	0.92146	0.999771	PREDICTED: DNA cross-link repair protein SNM1 [Jatropha curcas]
TE040605(Helitron)	2028	Manes_11G073600	3.73877	0.0766425	0.92146	0.999771	PREDICTED: DNA cross-link repair protein SNM1 [Jatropha curcas]
TE040612(Helitron)	126	Manes_11G073900	0.000822283	1.03395	0.305814	0.999771	DEAD/DEAH box helicase family protein [Populus trichocarpa]
TE040686(Helitron)	3958	Manes_11G074200	0.0301325	0	1	1	PREDICTED: B3 domain-containing protein At4g02870-like [Vitis vinifera]
TE040705(Helitron)	185	Manes_11G074300	0.0699566	0	1	1	DNA binding protein-like [Oryza sativa Japonica Group]
TE040707(RC/Helitron)	0	Manes_11G074400	0.0401653	0	1	1	PREDICTED: ATP-dependent DNA helicase PIF7-like, partial [Tarenaya hassleriana]
TE040750(Helitron)	939	Manes_11G074500	0.0765338	0	1	1	PREDICTED: ethylene-responsive transcription factor LEP [Jatropha curcas]
TE040755(Helitron)	2081	Manes_11G074500	0.0995357	0	1	1	PREDICTED: ethylene-responsive transcription factor LEP [Jatropha curcas]
TE040761(Helitron)	3749	Manes_11G074500	0.0217885	0	1	1	PREDICTED: ethylene-responsive transcription factor LEP [Jatropha curcas]
TE040796(Helitron)	2315	Manes_11G074700	5.64386	1.80852	0.0824205	0.999771	PREDICTED: calcium-binding mitochondrial carrier protein SCaMC-3-like [Jatropha curcas]
TE040802(Helitron)	1418	Manes_11G074700	0.161094	1.80852	0.0824205	0.999771	PREDICTED: calcium-binding mitochondrial carrier protein SCaMC-3-like [Jatropha curcas]
TE040897(Helitron)	791	Manes_11G074900	0.0721664	0	1	1	hypothetical protein MANES_11G074900 [Manihot esculenta]
TE040899(Helitron)	0	Manes_11G074800	0.11051	-0.0508641	0.850015	0.999771	PREDICTED: U2 small nuclear ribonucleoprotein B'' 2 [Ricinus communis]
TE040908(Helitron)	942	Manes_11G074900	0.0640493	0	1	1	hypothetical protein MANES_11G074900 [Manihot esculenta]
TE040912(Helitron)	1933	Manes_11G074900	0.239276	0	1	1	hypothetical protein MANES_11G074900 [Manihot esculenta]
TE040914(Helitron)	151	Manes_11G074800	0.06719	-0.0508641	0.850015	0.999771	PREDICTED: U2 small nuclear ribonucleoprotein B'' 2 [Ricinus communis]
TE040924(Helitron)	542	Manes_11G075000	0.000489132	-0.175614	0.789206	0.999771	PREDICTED: histidine biosynthesis bifunctional protein hisIE, chloroplastic [Jatropha curcas]
TE040937(Helitron)	2278	Manes_11G075100	0.732828	-0.318733	0.346897	0.999771	PREDICTED: chalcone synthase 3 [Jatropha curcas]
TE040939(Helitron)	717	Manes_11G075100	0.157352	-0.318733	0.346897	0.999771	PREDICTED: chalcone synthase 3 [Jatropha curcas]
TE040955(Helitron)	1364	Manes_11G075200	0.000252816	0	1	1	chalcone synthase [Dysoxylum binectariferum]
TE040958(Helitron)	1142	Manes_11G075200	0.027182	0	1	1	chalcone synthase [Dysoxylum binectariferum]
TE041008(Helitron)	2373	Manes_11G075300	0.00903941	-0.110331	0.737384	0.999771	PREDICTED: chalcone synthase 3 [Jatropha curcas]
TE041098(Helitron)	2081	Manes_11G075400	0.0455093	0	1	1	PREDICTED: pentatricopeptide repeat-containing protein At5g66520 [Jatropha curcas]
TE041184(Helitron)	2309	Manes_11G075600	0.0171433	0	1	1	Retrovirus-related Pol polyprotein from transposon TNT 1-94 [Cajanus cajan]
TE041206(Helitron)	3206	Manes_11G075700	0.707525	1.82029	0.606291	0.999771	PREDICTED: receptor-like protein kinase HERK 1 isoform X2 [Jatropha curcas]
TE041222(Helitron)	557	Manes_11G075800	3.85798	0.326032	0.662598	0.999771	PREDICTED: UPF0496 protein At3g19330 [Ricinus communis]
TE041243(Helitron)	2458	Manes_11G075900	0.0180491	0.0419012	0.974715	0.999771	Disease resistance protein [Theobroma cacao]
TE041245(Helitron)	3071	Manes_11G075900	0.0282972	0.0419012	0.974715	0.999771	Disease resistance protein [Theobroma cacao]
TE041277(Helitron)	0	Manes_11G076100	0.054824	0.195859	0.337157	0.999771	Nuclear factor related to kappa-B-binding [Gossypium arboreum]
TE041363(Helitron)	2891	Manes_11G076200	0.00365069	0.26	0.630446	0.999771	PREDICTED: protein COFACTOR ASSEMBLY OF COMPLEX C SUBUNIT B CCB1, chloroplastic-like [Gossypium hirsutum]
TE041377(Helitron)	114	Manes_11G076300	2.73697	-0.494254	0.0446281	0.999771	PREDICTED: cytochrome b-c1 complex subunit Rieske-4, mitochondrial-like [Jatropha curcas]
TE041389(Helitron)	3767	Manes_11G076300	0.00900149	-0.494254	0.0446281	0.999771	PREDICTED: cytochrome b-c1 complex subunit Rieske-4, mitochondrial-like [Jatropha curcas]
TE041394(Helitron)	1373	Manes_11G076400	0.698344	0	1	1	hypothetical protein MANES_11G076400 [Manihot esculenta]
TE041396(Helitron)	1580	Manes_11G076400	0.0276443	0	1	1	hypothetical protein MANES_11G076400 [Manihot esculenta]
TE041506(Helitron)	3395	Manes_11G076600	0.0798931	0	1	1	PREDICTED: receptor-like protein 12 [Jatropha curcas]
TE041508(RC/Helitron)	2636	Manes_11G076600	0.0195063	0	1	1	PREDICTED: receptor-like protein 12 [Jatropha curcas]
TE041509(Helitron)	2740	Manes_11G076600	0.0593947	0	1	1	PREDICTED: receptor-like protein 12 [Jatropha curcas]
TE041512(Helitron)	1991	Manes_11G076600	5.64386	0	1	1	PREDICTED: receptor-like protein 12 [Jatropha curcas]
TE041515(Helitron)	761	Manes_11G076600	0.0885094	0	1	1	PREDICTED: receptor-like protein 12 [Jatropha curcas]
TE041516(Helitron)	98	Manes_11G076600	0.140812	0	1	1	PREDICTED: receptor-like protein 12 [Jatropha curcas]
TE041528(Helitron)	1888	Manes_11G076600	0.104697	0	1	1	PREDICTED: receptor-like protein 12 [Jatropha curcas]
TE041529(Helitron)	2211	Manes_11G076600	0.999753	0	1	1	PREDICTED: receptor-like protein 12 [Jatropha curcas]
TE041535(Helitron)	3916	Manes_11G076600	1.06402	0	1	1	PREDICTED: receptor-like protein 12 [Jatropha curcas]
TE041549(Helitron)	709	Manes_11G076700	0.119734	0.669279	0.571412	0.999771	PREDICTED: N-alpha-acetyltransferase MAK3 [Jatropha curcas]
TE041560(Helitron)	1863	Manes_11G076800	0.0100585	-0.240455	0.489104	0.999771	PREDICTED: midasin [Prunus mume]
TE041590(Helitron)	1016	Manes_11G077000	0.0155372	0.00784239	0.87719	0.999771	PREDICTED: RING finger protein 10 isoform X2 [Jatropha curcas]
TE041592(Helitron)	361	Manes_11G077000	0.037452	0.00784239	0.87719	0.999771	PREDICTED: RING finger protein 10 isoform X2 [Jatropha curcas]
TE041635(Helitron)	3617	Manes_11G077300	0.112429	0.425833	0.722925	0.999771	PREDICTED: zerumbone synthase [Ricinus communis]
TE041685(Helitron)	1332	Manes_11G077600	2.96394	-1.72698	0.535066	1	Contains weak similarity to LIP1 gene product gi|7297743 from Drosophila melanogaster genomic sequence gb|AE003629 and is a member of the Phosphoglycerate mutase PF|00300 family. ESTs gb|N38556, gb|Z25988, gb|Z18409 come from this gene [Arabidopsis thaliana]
TE041776(Helitron)	1289	Manes_11G077800	0.0220485	-0.46662	0.352651	0.999771	PREDICTED: 26S proteasome non-ATPase regulatory subunit 8 homolog A-like [Jatropha curcas]
TE041790(Helitron)	1326	Manes_11G077900	0.414677	-0.453563	0.101682	0.999771	PREDICTED: 30S ribosomal protein S6 alpha, chloroplastic [Jatropha curcas]
TE041830(Helitron)	1714	Manes_11G078000	0.0088795	0.320006	0.344458	0.999771	calcium-binding EF hand family protein [Populus trichocarpa]
TE041833(Helitron)	1460	Manes_11G078000	0.0268753	0.320006	0.344458	0.999771	calcium-binding EF hand family protein [Populus trichocarpa]
TE041893(Helitron)	366	Manes_11G078200	0.0469664	-0.373639	0.32876	0.999771	PREDICTED: V-type proton ATPase subunit C [Gossypium raimondii]
TE042061(Helitron)	1546	MSTRG.20901	0.0769285	10.9094	0.259073	1	hypothetical protein MANES_S055200 [Manihot esculenta]
TE042102(Helitron)	0	Manes_11G078500	0.0550068	-0.983512	0.637098	1	PREDICTED: histone H2A.Z-specific chaperone CHZ1 [Jatropha curcas]
TE042126(Helitron)	2236	Manes_11G078600	0.0445041	0.0422176	0.949671	0.999771	PREDICTED: protein AUXIN SIGNALING F-BOX 2-like [Jatropha curcas]
TE042130(Helitron)	1968	Manes_11G078600	0.0339419	0.0422176	0.949671	0.999771	PREDICTED: protein AUXIN SIGNALING F-BOX 2-like [Jatropha curcas]
TE042135(Helitron)	0	Manes_11G078600	0.399455	0.0422176	0.949671	0.999771	PREDICTED: protein AUXIN SIGNALING F-BOX 2-like [Jatropha curcas]
TE042158(Helitron)	1855	Manes_11G078800	0.00471837	1.19555	0.671178	1	PREDICTED: GEM-like protein 5 [Jatropha curcas]
TE042166(Helitron)	90	Manes_11G078900	3.47249	-0.0505727	0.595549	0.999771	PREDICTED: translocon-associated protein subunit beta [Jatropha curcas]
TE042290(Helitron)	2375	Manes_11G079300	0.245924	0	1	1	chalcone synthase [Dysoxylum binectariferum]
TE042341(Helitron)	0	Manes_11G079500	0.585225	0.439857	0.389409	0.999771	PREDICTED: protein FAM214A-like [Gossypium arboreum]
TE042448(Helitron)	3055	Manes_11G079800	0.0241881	0.140568	0.573775	0.999771	Hydroxyproline-rich glycoprotein family protein [Theobroma cacao]
TE042450(Helitron)	1213	Manes_11G079800	0.0591741	0.140568	0.573775	0.999771	Hydroxyproline-rich glycoprotein family protein [Theobroma cacao]
TE042540(Helitron)	2336	Manes_11G080000	0.100526	0	1	1	BnaA07g36640D [Brassica napus]
TE042550(Helitron)	3644	MSTRG.20920	0.0307787	0.664524	0.200522	0.999771	NAC domain-containing protein 83-like [Manihot esculenta]
TE042650(Helitron)	0	Manes_11G080100	0.0455587	-0.430634	0.909256	0.999771	PREDICTED: glycerophosphodiester phosphodiesterase GDPD1, chloroplastic-like [Jatropha curcas]
TE042689(Helitron)	2045	Manes_11G080300	0.11124	0.908284	0.521547	0.999771	hypothetical protein MANES_11G080300 [Manihot esculenta]
TE042756(Helitron)	631	Manes_11G080600	3.06178	0	1	1	PREDICTED: serine/threonine-protein kinase CDL1 isoform X2 [Ricinus communis]
TE042799(Helitron)	2930	Manes_11G080700	0.0357891	0	1	1	PREDICTED: glycerol kinase [Gossypium arboreum]
TE043103(Helitron)	1359	Manes_11G081200	2.14839	0.681939	0.188612	0.999771	PREDICTED: tRNA-dihydrouridine(47) synthase [NAD(P)(+)]-like [Ricinus communis]
TE043108(Helitron)	103	Manes_11G081200	0.217591	0.681939	0.188612	0.999771	PREDICTED: tRNA-dihydrouridine(47) synthase [NAD(P)(+)]-like [Ricinus communis]
TE043230(Helitron)	3795	Manes_11G081400	0.305892	-0.00793236	0.922583	0.999771	PREDICTED: protein BASIC PENTACYSTEINE4 [Ricinus communis]
TE043269(Helitron)	651	Manes_11G081500	0.172452	0.196186	0.613379	0.999771	PREDICTED: V-type proton ATPase subunit c4 [Ricinus communis]
TE043387(Helitron)	0	Manes_11G081800	3.30012	0	1	1	hypothetical protein MANES_11G081800 [Manihot esculenta]
TE043513(Helitron)	392	Manes_11G082100	0.0211849	0.232792	0.754359	0.999771	PREDICTED: B-box zinc finger protein 19 isoform X2 [Ricinus communis]
TE043518(Helitron)	2034	Manes_11G082100	0.0826319	0.232792	0.754359	0.999771	PREDICTED: B-box zinc finger protein 19 isoform X2 [Ricinus communis]
TE043546(Helitron)	3456	MSTRG.20961	0.8746	-0.292032	0.369699	0.999771	hypothetical protein MANES_S055200 [Manihot esculenta]
TE043553(Helitron)	609	MSTRG.20961	0.00920101	-0.292032	0.369699	0.999771	hypothetical protein MANES_S055200 [Manihot esculenta]
TE043638(Helitron)	356	Manes_11G082500	0.129758	0.375115	0.577877	0.999771	PREDICTED: protein CHROMATIN REMODELING 35-like isoform X1 [Ricinus communis]
TE043639(Helitron)	661	Manes_11G082500	0.0733147	0.375115	0.577877	0.999771	PREDICTED: protein CHROMATIN REMODELING 35-like isoform X1 [Ricinus communis]
TE043699(Helitron)	2608	Manes_11G082700	0.0875668	0	1	1	PREDICTED: dirigent protein 23-like [Jatropha curcas]
TE043706(Helitron)	2413	Manes_11G082600	0.538054	0.230408	0.24247	0.999771	PREDICTED: translocase of chloroplast 120, chloroplastic-like [Jatropha curcas]
TE043707(Helitron)	2677	Manes_11G082600	0.0247604	0.230408	0.24247	0.999771	PREDICTED: translocase of chloroplast 120, chloroplastic-like [Jatropha curcas]
TE043710(Helitron)	36	Manes_11G082700	4.32193	0	1	1	PREDICTED: dirigent protein 23-like [Jatropha curcas]
TE044009(Helitron)	3757	Manes_11G083000	2.94486	0.284878	0.184705	0.999771	PREDICTED: transcription factor TCP20 [Jatropha curcas]
TE044012(Helitron)	2183	Manes_11G083000	0.0656462	0.284878	0.184705	0.999771	PREDICTED: transcription factor TCP20 [Jatropha curcas]
TE044044(Helitron)	0	Manes_11G083200	2.63227	0.0139392	0.957615	0.999771	PREDICTED: cation/H(+) antiporter 15 [Ricinus communis]
TE044045(Helitron)	0	Manes_11G083200	0.223791	0.0139392	0.957615	0.999771	PREDICTED: cation/H(+) antiporter 15 [Ricinus communis]
TE044048(Helitron)	270	Manes_11G083200	0.341598	0.0139392	0.957615	0.999771	PREDICTED: cation/H(+) antiporter 15 [Ricinus communis]
TE044053(Helitron)	2563	Manes_11G083200	0.00306507	0.0139392	0.957615	0.999771	PREDICTED: cation/H(+) antiporter 15 [Ricinus communis]
TE044073(Helitron)	2005	Manes_11G083400	0.0142429	0	1	1	PREDICTED: major pollen allergen Ole e 1 isoform X1 [Ricinus communis]
TE044076(Helitron)	1369	Manes_11G083400	0.70044	0	1	1	PREDICTED: major pollen allergen Ole e 1 isoform X1 [Ricinus communis]
TE044087(Helitron)	1787	Manes_11G083500	0.2542	0	1	1	PREDICTED: DELLA protein RGL1 [Ricinus communis]
TE044096(Helitron)	0	Manes_11G083600	0.0654361	0.387604	0.780534	0.999771	PREDICTED: membrane-anchored ubiquitin-fold protein 4 [Jatropha curcas]
TE044101(Helitron)	1865	Manes_11G083600	0.007922	0.387604	0.780534	0.999771	PREDICTED: membrane-anchored ubiquitin-fold protein 4 [Jatropha curcas]
TE044107(Helitron)	1603	Manes_11G083700	0.0198598	0	1	1	RNase H domain-containing protein [Arabidopsis thaliana]
TE044123(Helitron)	1919	Manes_11G083800	0.0865637	0	1	1	PREDICTED: glutaredoxin-C1-like [Jatropha curcas]
TE044129(Helitron)	3381	Manes_11G083800	6.05961	0	1	1	PREDICTED: glutaredoxin-C1-like [Jatropha curcas]
TE044162(Helitron)	0	Manes_11G084100	0.0176432	0	1	1	Transposon TX1 uncharacterized, partial [Cajanus cajan]
TE044270(Helitron)	1772	Manes_11G084300	0.142255	0.211504	0.931608	1	PREDICTED: AAA-ATPase At3g50940 [Ricinus communis]
TE044271(Helitron)	79	Manes_11G084300	2.32193	0.211504	0.931608	1	PREDICTED: AAA-ATPase At3g50940 [Ricinus communis]
TE044276(Helitron)	0	Manes_11G084400	0.369733	0.934808	0.104266	0.999771	PREDICTED: bifunctional dihydrofolate reductase-thymidylate synthase 1 [Jatropha curcas]
TE044277(Helitron)	3151	Manes_11G084300	0.0153343	0.211504	0.931608	1	PREDICTED: AAA-ATPase At3g50940 [Ricinus communis]
[truncated: 23,620 more rows]
