# Supplementary material for: DNA Methylome and LncRNAome Analysis Provide Insights Into Mechanisms of Genome-Dosage Effects in Autotetraploid Cassava
Source: Front Plant Sci. 2022 Jul 4;13:915056. doi: 10.3389/fpls.2022.915056 (PMC9289687; doi:10.3389/fpls.2022.915056)
Supplement: Supplementary file 14 [file Table_7.xlsx]

## Sheet: 工作表1
Table S7. The annotation of the hypermethylation CHH level of class II TEs related to the distance from the closest PCGs which were not significant expressed between 2x and 4x cassava.
TE	dist (bp)	mRNA	meth_diff	log2(fc)	PValue	FDR	Description
TE000008(Helitron)	750	Manes_10G000200	2.20163	0	1	1	protein ROH1 [Arabidopsis thaliana]
TE000017(Helitron)	0	Manes_10G000300	0.73998	0	1	1	superoxide dismutase (manganese) [Hevea brasiliensis]
TE000019(Helitron)	0	Manes_10G000300	1.66237	0	1	1	superoxide dismutase (manganese) [Hevea brasiliensis]
TE000025(Helitron)	537	Manes_10G000600	0.129746	0.278037	0.64304	0.999771	PREDICTED: reticulon-like protein B16 isoform X1 [Jatropha curcas]
TE000028(Helitron)	338	Manes_10G000700	3.57289	0	1	1	PREDICTED: macro domain-containing protein XAC3343 [Ricinus communis]
TE000030(Helitron)	1962	Manes_10G000600	1.28518	0.278037	0.64304	0.999771	PREDICTED: reticulon-like protein B16 isoform X1 [Jatropha curcas]
TE000031(Helitron)	270	Manes_10G000700	0.498257	0	1	1	PREDICTED: macro domain-containing protein XAC3343 [Ricinus communis]
TE000036(Helitron)	723	Manes_10G000800	0.837644	-8.17991	0.341212	1	PREDICTED: macro domain-containing protein XAC3343 [Ricinus communis]
TE000081(Helitron)	0	Manes_10G001600	2.19849	-0.685267	0.506886	0.999771	PREDICTED: pollen-specific leucine-rich repeat extensin-like protein 1 [Nicotiana tabacum]
TE000102(Helitron)	660	Manes_10G002000	0.980868	0.112818	0.68649	0.999771	PREDICTED: probable inactive serine/threonine-protein kinase scy1 isoform X1 [Jatropha curcas]
TE000115(Helitron)	3169	Manes_10G002100	3.28096	0	1	1	WRKY transcription factor 78 [Manihot esculenta]
TE000120(Helitron)	2167	Manes_10G002000	1.45448	0.112818	0.68649	0.999771	PREDICTED: probable inactive serine/threonine-protein kinase scy1 isoform X1 [Jatropha curcas]
TE000123(Helitron)	0	Manes_10G002200	0.900825	-0.612339	0.457318	0.999771	WRKY transcription factor 59 [Manihot esculenta]
TE000124(Helitron)	1819	Manes_10G002100	0.887525	0	1	1	WRKY transcription factor 78 [Manihot esculenta]
TE000127(Helitron)	137	Manes_10G002200	0.38109	-0.612339	0.457318	0.999771	WRKY transcription factor 59 [Manihot esculenta]
TE000128(Helitron)	207	Manes_10G002200	0.163977	-0.612339	0.457318	0.999771	WRKY transcription factor 59 [Manihot esculenta]
TE000130(Helitron)	572	Manes_10G002200	1.53019	-0.612339	0.457318	0.999771	WRKY transcription factor 59 [Manihot esculenta]
TE000142(Helitron)	460	Manes_10G002300	0.0261907	0.0748232	0.907002	0.999771	PREDICTED: F-box/FBD/LRR-repeat protein At5g56420-like [Populus euphratica]
TE000146(Helitron)	617	Manes_10G002400	0.0452442	0	1	1	hypothetical protein MANES_10G002400 [Manihot esculenta]
TE000170(Helitron)	101	Manes_10G002800	0.175301	0.664465	0.756439	0.999771	Ubiquinol-cytochrome c reductase complex 6.7 kDa protein [Theobroma cacao]
TE000176(Helitron)	3759	Manes_10G003000	0.929611	1.13489	0.385635	0.999771	Voltage-dependent T-type calcium channel subunit alpha-1I [Dorcoceras hygrometricum]
TE000177(Helitron)	244	Manes_10G002800	0.604321	0.664465	0.756439	0.999771	Ubiquinol-cytochrome c reductase complex 6.7 kDa protein [Theobroma cacao]
TE000181(Helitron)	2982	Manes_10G003000	0.605046	1.13489	0.385635	0.999771	Voltage-dependent T-type calcium channel subunit alpha-1I [Dorcoceras hygrometricum]
TE000184(Helitron)	163	Manes_10G003000	0.12588	1.13489	0.385635	0.999771	Voltage-dependent T-type calcium channel subunit alpha-1I [Dorcoceras hygrometricum]
TE000194(Helitron)	0	Manes_10G003100	1.55704	0.166824	0.524362	0.999771	PREDICTED: E3 ubiquitin-protein ligase SHPRH [Jatropha curcas]
TE000205(Helitron)	0	Manes_10G003100	0.23427	0.166824	0.524362	0.999771	PREDICTED: E3 ubiquitin-protein ligase SHPRH [Jatropha curcas]
TE000212(Helitron)	0	Manes_10G003100	0.340631	0.166824	0.524362	0.999771	PREDICTED: E3 ubiquitin-protein ligase SHPRH [Jatropha curcas]
TE000214(Helitron)	0	Manes_10G003100	0.723291	0.166824	0.524362	0.999771	PREDICTED: E3 ubiquitin-protein ligase SHPRH [Jatropha curcas]
TE000216(Helitron)	0	Manes_10G003100	0.249085	0.166824	0.524362	0.999771	PREDICTED: E3 ubiquitin-protein ligase SHPRH [Jatropha curcas]
TE000218(Helitron)	83	Manes_10G003100	0.694123	0.166824	0.524362	0.999771	PREDICTED: E3 ubiquitin-protein ligase SHPRH [Jatropha curcas]
TE000220(Helitron)	1515	Manes_10G003300	1.60288	0	1	1	hypothetical protein MANES_10G003300 [Manihot esculenta]
TE000232(Helitron)	2322	Manes_10G003500	0.0350432	0.123148	0.996907	0.999771	PREDICTED: LOW QUALITY PROTEIN: protein NETWORKED 4A [Jatropha curcas]
TE000234(Helitron)	3379	Manes_10G003500	0.113346	0.123148	0.996907	0.999771	PREDICTED: LOW QUALITY PROTEIN: protein NETWORKED 4A [Jatropha curcas]
TE000278(Helitron)	0	Manes_10G004100	0.0118387	10.11	-0.0375601	0.871109	-
TE000340(Helitron)	27	Manes_10G004400	0.868498	-0.266984	0.374658	0.999771	PREDICTED: acetyltransferase NSI [Populus euphratica]
TE000358(Helitron)	2984	Manes_10G004500	1.81284	0	1	1	hypothetical protein MANES_10G004500 [Manihot esculenta]
TE000378(Helitron)	2652	Manes_10G004600	0.59368	0	1	1	hypothetical protein MANES_10G004600 [Manihot esculenta]
TE000381(Helitron)	2021	Manes_10G004600	0.120638	0	1	1	hypothetical protein MANES_10G004600 [Manihot esculenta]
TE000386(Helitron)	806	Manes_10G004600	1.59258	0	1	1	hypothetical protein MANES_10G004600 [Manihot esculenta]
TE000392(Helitron)	201	Manes_10G004700	0.789546	-0.0584282	0.887653	0.999771	PREDICTED: potassium transporter 2 [Jatropha curcas]
TE000404(Helitron)	274	Manes_10G004800	0.0742081	-0.13111	0.675608	0.999771	Potassium transporter 2 [Gossypium arboreum]
TE000412(Helitron)	0	Manes_10G005100	0.102928	-5.1964	0.826267	1	PREDICTED: adenine/guanine permease AZG1-like [Gossypium hirsutum]
TE000420(Helitron)	2937	Manes_10G005500	3.52903	1.30415	0.304208	0.999771	PREDICTED: WEB family protein At2g40480 isoform X2 [Ricinus communis]
TE000429(Helitron)	1167	Manes_10G005600	0.84944	-0.337633	0.691233	0.999771	PREDICTED: probable LIM domain-containing serine/threonine-protein kinase DDB_G0286997 [Gossypium hirsutum]
TE000436(Helitron)	3830	Manes_10G005800	0.775077	-1.80859	0.0777011	0.999771	PREDICTED: peroxidase 4-like [Jatropha curcas]
TE000439(Helitron)	1778	Manes_10G005700	0.190535	1.02748	0.699121	1	PREDICTED: LOB domain-containing protein 15 [Ricinus communis]
TE000452(Helitron)	0	Manes_10G005800	0.133467	-1.80859	0.0777011	0.999771	PREDICTED: peroxidase 4-like [Jatropha curcas]
TE000454(Helitron)	0	Manes_10G005800	0.767369	-1.80859	0.0777011	0.999771	PREDICTED: peroxidase 4-like [Jatropha curcas]
TE000457(Helitron)	0	Manes_10G005800	0.118644	-1.80859	0.0777011	0.999771	PREDICTED: peroxidase 4-like [Jatropha curcas]
TE000459(Helitron)	908	Manes_10G005800	1.7889	-1.80859	0.0777011	0.999771	PREDICTED: peroxidase 4-like [Jatropha curcas]
TE000460(Helitron)	1132	Manes_10G005900	0.711677	0.439938	0.480468	0.999771	PREDICTED: protein NRT1/ PTR FAMILY 5.1 [Ricinus communis]
TE000462(Helitron)	378	Manes_10G005900	0.146841	0.439938	0.480468	0.999771	PREDICTED: protein NRT1/ PTR FAMILY 5.1 [Ricinus communis]
TE000463(Helitron)	0	Manes_10G005900	1.09535	0.439938	0.480468	0.999771	PREDICTED: protein NRT1/ PTR FAMILY 5.1 [Ricinus communis]
TE000464(Helitron)	0	Manes_10G005900	1.7033	0.439938	0.480468	0.999771	PREDICTED: protein NRT1/ PTR FAMILY 5.1 [Ricinus communis]
TE000465(Helitron)	0	Manes_10G005900	0.10987	0.439938	0.480468	0.999771	PREDICTED: protein NRT1/ PTR FAMILY 5.1 [Ricinus communis]
TE000473(Helitron)	257	Manes_10G005900	1.01975	0.439938	0.480468	0.999771	PREDICTED: protein NRT1/ PTR FAMILY 5.1 [Ricinus communis]
TE000474(Helitron)	528	Manes_10G005900	0.794283	0.439938	0.480468	0.999771	PREDICTED: protein NRT1/ PTR FAMILY 5.1 [Ricinus communis]
TE000484(Helitron)	3448	Manes_10G005900	0.161002	0.439938	0.480468	0.999771	PREDICTED: protein NRT1/ PTR FAMILY 5.1 [Ricinus communis]
TE000513(Helitron)	314	Manes_10G006400	0.159967	-6.05889	0.826267	1	PREDICTED: BTB/POZ domain-containing protein At3g56230 [Ricinus communis]
TE000518(Helitron)	151	Manes_10G006600	0.944858	-0.121457	0.684889	0.999771	PREDICTED: alpha-soluble NSF attachment protein 2 [Jatropha curcas]
TE000543(Helitron)	1036	Manes_10G007000	0.148866	0.544055	0.760134	0.999771	PREDICTED: staphylococcal-like nuclease CAN2 [Ricinus communis]
TE000545(Helitron)	986	Manes_10G007000	0.115625	0.544055	0.760134	0.999771	PREDICTED: staphylococcal-like nuclease CAN2 [Ricinus communis]
TE000550(Helitron)	2041	Manes_10G007000	1.40891	0.544055	0.760134	0.999771	PREDICTED: staphylococcal-like nuclease CAN2 [Ricinus communis]
TE000560(Helitron)	0	Manes_10G007200	0.237416	0.236521	0.226637	0.999771	PREDICTED: protein RETICULATA-RELATED 6, chloroplastic [Ricinus communis]
TE000570(Helitron)	680	Manes_10G007300	0.431767	-0.546664	0.178507	0.999771	PREDICTED: biotin carboxyl carrier protein of acetyl-CoA carboxylase, chloroplastic [Jatropha curcas]
TE000578(Helitron)	2578	Manes_10G007600	1.05386	0.0361597	0.995677	0.999771	PREDICTED: probably inactive leucine-rich repeat receptor-like protein kinase IMK2 [Populus euphratica]
TE000579(Helitron)	2997	Manes_10G007500	0.36467	0.158168	0.708428	0.999771	PREDICTED: PRA1 family protein B1-like [Nicotiana tabacum]
TE000581(Helitron)	1627	Manes_10G007600	0.526454	0.0361597	0.995677	0.999771	PREDICTED: probably inactive leucine-rich repeat receptor-like protein kinase IMK2 [Populus euphratica]
TE000589(Helitron)	274	Manes_10G007700	0.943889	0	1	1	PREDICTED: cation/H(+) antiporter 15 [Ricinus communis]
TE000602(Helitron)	3325	Manes_10G007800	6.33191	-0.2205	0.565533	0.999771	PREDICTED: SNF2 domain-containing protein CLASSY 1-like [Jatropha curcas]
TE000608(Helitron)	1158	Manes_10G007800	3.83794	-0.2205	0.565533	0.999771	PREDICTED: SNF2 domain-containing protein CLASSY 1-like [Jatropha curcas]
TE000622(Helitron)	480	Manes_10G007900	0.837943	-0.173332	0.920186	0.999771	PREDICTED: abscisic acid receptor PYL4 [Jatropha curcas]
TE000637(Helitron)	1816	Manes_10G008000	0.478642	0.716207	0.43283	0.999771	PREDICTED: protein trichome birefringence-like 33 [Ricinus communis]
TE000640(Helitron)	2409	Manes_10G008100	1.73985	0.196979	0.655205	0.999771	autophagy-related protein [Medicago truncatula]
TE000652(RC/Helitron)	0	Manes_10G008200	1.30168	0.101377	0.911992	0.999771	PREDICTED: disease resistance protein RGA2-like [Jatropha curcas]
TE000655(Helitron)	1541	Manes_10G008500	2.10434	1.58496	0.459696	1	PREDICTED: cytosolic endo-beta-N-acetylglucosaminidase 1 isoform X2 [Ricinus communis]
TE000657(Helitron)	1324	Manes_10G008500	0.691555	1.58496	0.459696	1	PREDICTED: cytosolic endo-beta-N-acetylglucosaminidase 1 isoform X2 [Ricinus communis]
TE000658(Helitron)	1235	Manes_10G008400	1.63227	-0.135375	0.687872	0.999771	ARM repeat superfamily protein [Theobroma cacao]
TE000664(Helitron)	2849	Manes_10G008600	0.285152	0.817359	0.138568	0.999771	PREDICTED: probable inactive receptor-like protein kinase At1g65250 [Vitis vinifera]
TE000666(Helitron)	2653	Manes_10G008600	0.974313	0.817359	0.138568	0.999771	PREDICTED: probable inactive receptor-like protein kinase At1g65250 [Vitis vinifera]
TE000667(Helitron)	2267	Manes_10G008600	0.272253	0.817359	0.138568	0.999771	PREDICTED: probable inactive receptor-like protein kinase At1g65250 [Vitis vinifera]
TE000682(Helitron)	3610	Manes_10G008600	0.55849	0.817359	0.138568	0.999771	PREDICTED: probable inactive receptor-like protein kinase At1g65250 [Vitis vinifera]
TE000688(Helitron)	440	Manes_10G008800	0.338802	0	1	1	PREDICTED: LOB domain-containing protein 12 [Ricinus communis]
TE000691(Helitron)	1072	Manes_10G008800	0.989353	0	1	1	PREDICTED: LOB domain-containing protein 12 [Ricinus communis]
TE000695(Helitron)	2512	Manes_10G008800	0.875549	0	1	1	PREDICTED: LOB domain-containing protein 12 [Ricinus communis]
TE000711(Helitron)	1014	Manes_10G009000	0.735522	0.242115	0.370116	0.999771	PREDICTED: multiple inositol polyphosphate phosphatase 1 [Ricinus communis]
TE000718(Helitron)	220	Manes_10G009100	3	-7.51833	0.689939	1	hypothetical protein MANES_10G009100 [Manihot esculenta]
TE000760(Helitron)	1265	Manes_10G009900	0.0120728	-0.00857615	0.878589	0.999771	PREDICTED: sorting and assembly machinery component 50 homolog [Jatropha curcas]
TE000765(Helitron)	1744	Manes_10G010000	3.22882	0	1	1	PREDICTED: GDSL esterase/lipase At2g40250 [Jatropha curcas]
TE000776(Helitron)	380	Manes_10G010000	1.12029	0	1	1	PREDICTED: GDSL esterase/lipase At2g40250 [Jatropha curcas]
TE000783(Helitron)	1032	Manes_10G010100	0.271784	0.863498	0.693096	0.999771	UDP-glucose pyrophosphorylase 3 isoform 3, partial [Theobroma cacao]
TE000793(Helitron)	2121	Manes_10G010300	0.887525	0.321928	0.987066	1	PREDICTED: ethylene-responsive transcription factor ABI4 [Jatropha curcas]
TE000794(Helitron)	1430	MSTRG.18612	0.292716	0.342154	0.211675	0.999771	-
TE000799(Helitron)	0	Manes_10G010500	0.197747	-0.0361429	0.677097	0.999771	PREDICTED: clathrin heavy chain 1 isoform X1 [Jatropha curcas]
TE000802(Helitron)	0	Manes_10G010500	0.252571	-0.0361429	0.677097	0.999771	PREDICTED: clathrin heavy chain 1 isoform X1 [Jatropha curcas]
TE000803(Helitron)	0	Manes_10G010500	0.0197249	-0.0361429	0.677097	0.999771	PREDICTED: clathrin heavy chain 1 isoform X1 [Jatropha curcas]
TE000810(Helitron)	2921	Manes_10G010600	1.50593	-0.277534	0.670889	0.999771	PREDICTED: probable protein phosphatase 2C 25 [Jatropha curcas]
TE000813(Helitron)	1500	Manes_10G010600	2.37317	-0.277534	0.670889	0.999771	PREDICTED: probable protein phosphatase 2C 25 [Jatropha curcas]
TE000817(Helitron)	0	Manes_10G010600	0.0305883	-0.277534	0.670889	0.999771	PREDICTED: probable protein phosphatase 2C 25 [Jatropha curcas]
TE000818(Helitron)	0	Manes_10G010600	0.958913	-0.277534	0.670889	0.999771	PREDICTED: probable protein phosphatase 2C 25 [Jatropha curcas]
TE000819(Helitron)	0	Manes_10G010600	1.41981	-0.277534	0.670889	0.999771	PREDICTED: probable protein phosphatase 2C 25 [Jatropha curcas]
TE000821(Helitron)	760	Manes_10G010600	0.577767	-0.277534	0.670889	0.999771	PREDICTED: probable protein phosphatase 2C 25 [Jatropha curcas]
TE000825(Helitron)	2344	Manes_10G010600	1.73697	-0.277534	0.670889	0.999771	PREDICTED: probable protein phosphatase 2C 25 [Jatropha curcas]
TE000839(Helitron)	1565	Manes_10G010800	1.33347	0	1	1	PREDICTED: protein trichome birefringence-like 30 [Jatropha curcas]
TE000843(Helitron)	1160	Manes_10G010900	2.20945	-0.310827	0.55771	0.999771	PREDICTED: protein ESKIMO 1-like [Jatropha curcas]
TE000844(Helitron)	1189	Manes_10G010900	2.72518	-0.310827	0.55771	0.999771	PREDICTED: protein ESKIMO 1-like [Jatropha curcas]
TE000851(Helitron)	1741	Manes_10G011000	0.235887	-0.0618053	0.873729	0.999771	PREDICTED: protein trichome birefringence-like 28 isoform X1 [Ricinus communis]
TE000861(Helitron)	468	Manes_10G011100	0.27295	1.31034	0.556492	1	PREDICTED: protein ESKIMO 1-like isoform X1 [Populus euphratica]
TE000873(Helitron)	3376	Manes_10G011400	0.836501	-0.472068	0.838822	1	PREDICTED: N-(5'-phosphoribosyl)anthranilate isomerase 1, chloroplastic isoform X2 [Ricinus communis]
TE000876(Helitron)	2955	Manes_10G011400	2.3599	-0.472068	0.838822	1	PREDICTED: N-(5'-phosphoribosyl)anthranilate isomerase 1, chloroplastic isoform X2 [Ricinus communis]
TE000884(Helitron)	897	Manes_10G011500	1.30312	0	1	1	PREDICTED: cystathionine gamma-synthase 1, chloroplastic-like [Malus domestica]
TE000885(Helitron)	1737	Manes_10G011400	0.387622	-0.472068	0.838822	1	PREDICTED: N-(5'-phosphoribosyl)anthranilate isomerase 1, chloroplastic isoform X2 [Ricinus communis]
TE000894(Helitron)	0	Manes_10G011700	1.0269	-0.131358	0.257212	0.999771	PREDICTED: zinc finger CCCH domain-containing protein 29 [Jatropha curcas]
TE000896(Helitron)	512	Manes_10G011700	2.77981	-0.131358	0.257212	0.999771	PREDICTED: zinc finger CCCH domain-containing protein 29 [Jatropha curcas]
TE000902(Helitron)	2905	Manes_10G011800	0.0644667	-0.0728484	0.604625	0.999771	PREDICTED: flavonol synthase/flavanone 3-hydroxylase [Jatropha curcas]
TE000906(Helitron)	1166	Manes_10G011800	0.460312	-0.0728484	0.604625	0.999771	PREDICTED: flavonol synthase/flavanone 3-hydroxylase [Jatropha curcas]
TE000919(Helitron)	1992	Manes_10G011900	0.149421	0.0379392	0.987568	0.999771	PREDICTED: probable serine/threonine-protein kinase dyrk1 isoform X1 [Jatropha curcas]
TE000925(Helitron)	0	Manes_10G011900	0.40632	0.0379392	0.987568	0.999771	PREDICTED: probable serine/threonine-protein kinase dyrk1 isoform X1 [Jatropha curcas]
TE000961(Helitron)	0	Manes_10G012100	0.30355	0.241008	0.809823	0.999771	serine/threonine-protein kinase [Acacia mangium]
TE000968(Helitron)	1140	Manes_10G012200	1.64046	-1.49097	0.365077	0.999771	PREDICTED: NF-X1-type zinc finger protein NFXL2 [Ricinus communis]
TE000976(Helitron)	0	Manes_10G012400	0.468999	1.94111	0.401971	1	PREDICTED: serine/threonine-protein kinase CDG1-like [Jatropha curcas]
TE000982(Helitron)	0	Manes_10G012500	0.996407	-0.0252794	0.943384	0.999771	PREDICTED: L-type lectin-domain containing receptor kinase V.7, partial [Ricinus communis]
TE000984(Helitron)	0	Manes_10G012500	0.812914	-0.0252794	0.943384	0.999771	PREDICTED: L-type lectin-domain containing receptor kinase V.7, partial [Ricinus communis]
TE001004(Helitron)	1840	Manes_10G012600	0.330488	0.121926	0.88626	0.999771	PREDICTED: L-type lectin-domain containing receptor kinase V.7, partial [Ricinus communis]
TE001008(Helitron)	3503	Manes_10G012700	0.148599	0.379397	0.597785	0.999771	PREDICTED: phosphoinositide phospholipase C 2-like [Jatropha curcas]
TE001010(Helitron)	0	Manes_10G012600	0.444522	0.121926	0.88626	0.999771	PREDICTED: L-type lectin-domain containing receptor kinase V.7, partial [Ricinus communis]
TE001013(Helitron)	662	Manes_10G012700	0.321928	0.379397	0.597785	0.999771	PREDICTED: phosphoinositide phospholipase C 2-like [Jatropha curcas]
TE001015(Helitron)	476	Manes_10G012600	1.56758	0.121926	0.88626	0.999771	PREDICTED: L-type lectin-domain containing receptor kinase V.7, partial [Ricinus communis]
TE001041(Helitron)	1449	Manes_10G013000	2.83794	-0.131835	0.790608	0.999771	PREDICTED: protein EARLY FLOWERING 4 [Jatropha curcas]
TE001043(Helitron)	3824	Manes_10G012900	0.0936425	-1.49476	0.461963	1	PREDICTED: peptidyl-prolyl cis-trans isomerase CYP20-1-like isoform X1 [Jatropha curcas]
TE001049(Helitron)	3385	Manes_10G013100	0.444927	2.40439	0.317776	1	hypothetical protein MANES_10G013100 [Manihot esculenta]
TE001050(Helitron)	3567	Manes_10G013200	0.053289	-0.823832	0.120641	0.999771	PREDICTED: GDSL esterase/lipase CPRD49 isoform X1 [Jatropha curcas]
TE001053(Helitron)	308	Manes_10G013100	0.00752513	2.40439	0.317776	1	hypothetical protein MANES_10G013100 [Manihot esculenta]
TE001057(Helitron)	2559	Manes_10G013100	0.031413	2.40439	0.317776	1	hypothetical protein MANES_10G013100 [Manihot esculenta]
TE001058(Helitron)	0	Manes_10G013200	0.937763	-0.823832	0.120641	0.999771	PREDICTED: GDSL esterase/lipase CPRD49 isoform X1 [Jatropha curcas]
TE001083(Helitron)	68	Manes_10G013400	0.0656614	0.904926	0.447776	0.999771	PREDICTED: elongator complex protein 4 isoform X2 [Ricinus communis]
TE001099(Helitron)	3503	Manes_10G013500	0.24664	0.123382	0.926533	0.999771	Alpha/beta hydrolase related protein [Theobroma cacao]
TE001101(Helitron)	1611	Manes_10G013500	1.57509	0.123382	0.926533	0.999771	Alpha/beta hydrolase related protein [Theobroma cacao]
TE001102(Helitron)	1099	Manes_10G013500	0.928917	0.123382	0.926533	0.999771	Alpha/beta hydrolase related protein [Theobroma cacao]
TE001119(Helitron)	0	Manes_10G013600	0.112193	0.0857299	0.822911	0.999771	PREDICTED: nuclear pore complex protein NUP88 [Jatropha curcas]
TE001142(Helitron)	339	Manes_10G013900	0.0358452	0.424333	0.309431	0.999771	PREDICTED: arginyl-tRNA--protein transferase 2-like isoform X1 [Jatropha curcas]
TE001148(Helitron)	0	Manes_10G013900	1.51679	0.424333	0.309431	0.999771	PREDICTED: arginyl-tRNA--protein transferase 2-like isoform X1 [Jatropha curcas]
TE001153(Helitron)	1245	Manes_10G014000	0.127841	-0.109272	0.605502	0.999771	PREDICTED: mucin-5B [Jatropha curcas]
TE001157(Helitron)	2435	Manes_10G013900	0.444854	0.424333	0.309431	0.999771	PREDICTED: arginyl-tRNA--protein transferase 2-like isoform X1 [Jatropha curcas]
TE001159(Helitron)	0	Manes_10G014000	1.19018	-0.109272	0.605502	0.999771	PREDICTED: mucin-5B [Jatropha curcas]
TE001166(Helitron)	1044	Manes_10G014200	2.32193	-0.0750334	0.799554	0.999771	PREDICTED: dihydrofolate reductase-like isoform X1 [Jatropha curcas]
TE001169(Helitron)	0	Manes_10G014300	1.47249	-6.59495	0.271843	1	PREDICTED: probable LRR receptor-like serine/threonine-protein kinase At3g47570 [Jatropha curcas]
TE001189(DNA/hAT-hobo)	0	Manes_10G014800	1.922	8.17991	0.47744	1	WIYLD domain-containing protein [Cynara cardunculus var. scolymus] [Cynara cardunculus]
TE001201(Helitron)	2228	Manes_10G014900	4.64386	0	1	1	DUF724 family protein [Medicago truncatula]
TE001223(Helitron)	1330	Manes_10G015300	0.590535	-0.197989	0.727623	0.999771	PREDICTED: auxin transporter-like protein 2 [Ricinus communis]
TE001243(Helitron)	3311	Manes_10G015300	1.14355	-0.197989	0.727623	0.999771	PREDICTED: auxin transporter-like protein 2 [Ricinus communis]
TE001279(Helitron)	0	Manes_10G015600	1.47671	-0.539905	0.0506968	0.999771	PREDICTED: LRR receptor-like serine/threonine-protein kinase EFR [Nelumbo nucifera]
TE001285(Helitron)	842	Manes_10G015600	0.505891	-0.539905	0.0506968	0.999771	PREDICTED: LRR receptor-like serine/threonine-protein kinase EFR [Nelumbo nucifera]
TE001291(Helitron)	503	Manes_10G015800	2.83794	-4.54432	0.689939	1	PREDICTED: LRR receptor-like serine/threonine-protein kinase EFR [Nelumbo nucifera]
TE001299(Helitron)	3930	Manes_10G015900	0.168682	-0.113711	0.621076	0.999771	PREDICTED: LRR receptor-like serine/threonine-protein kinase EFR [Nelumbo nucifera]
TE001302(Helitron)	3354	Manes_10G015900	0.970684	-0.113711	0.621076	0.999771	PREDICTED: LRR receptor-like serine/threonine-protein kinase EFR [Nelumbo nucifera]
TE001357(Helitron)	1541	Manes_10G016100	4.85121	-0.310639	0.0849453	0.999771	PREDICTED: 60S acidic ribosomal protein P0-like [Gossypium hirsutum]
TE001367(Helitron)	1364	Manes_10G016200	0.739848	-0.510075	0.3786	0.999771	PREDICTED: nematode resistance protein-like HSPRO2 [Jatropha curcas]
TE001384(Helitron)	3510	Manes_10G016300	0.117228	-0.346756	0.500467	0.999771	Tetratricopeptide-like helical [Cynara cardunculus var. scolymus] [Cynara cardunculus]
TE001407(Helitron)	3015	Manes_10G016400	0.235286	-0.0745103	0.703786	0.999771	PREDICTED: glycosyltransferase family 64 protein C4 [Jatropha curcas]
TE001408(Helitron)	2834	Manes_10G016600	0.350386	-0.279808	0.223636	0.999771	probable aquaporin PIP-type 7a [Jatropha curcas]
TE001420(Helitron)	0	Manes_10G016700	0.735522	0	1	1	PREDICTED: WUSCHEL-related homeobox 7 [Ricinus communis]
TE001426(Helitron)	550	Manes_10G016900	0.277534	-5.82443	0.673272	1	PREDICTED: uncharacterized acetyltransferase At3g50280 [Jatropha curcas]
TE001433(Helitron)	1853	Manes_10G017000	1.59323	-0.0881251	0.61783	0.999771	PREDICTED: wiskott-Aldrich syndrome protein family member 2 [Jatropha curcas]
TE001439(Helitron)	2842	Manes_10G017200	1.48543	0	1	1	hypothetical protein MANES_10G017200 [Manihot esculenta]
TE001448(Helitron)	2613	Manes_10G017400	0.185867	-0.25046	0.570171	0.999771	PREDICTED: peroxisomal nicotinamide adenine dinucleotide carrier isoform X1 [Jatropha curcas]
TE001449(Helitron)	0	Manes_10G017300	0.312893	0	1	1	hypothetical protein MANES_10G017300 [Manihot esculenta]
TE001450(Helitron)	231	Manes_10G017300	0.228169	0	1	1	hypothetical protein MANES_10G017300 [Manihot esculenta]
TE001462(Helitron)	0	Manes_10G017400	2.39548	-0.25046	0.570171	0.999771	PREDICTED: peroxisomal nicotinamide adenine dinucleotide carrier isoform X1 [Jatropha curcas]
TE001472(Helitron)	894	Manes_10G017600	4.32193	0	1	1	PREDICTED: probable signal peptidase complex subunit 2 [Ricinus communis]
TE001473(Helitron)	1517	Manes_10G017600	0.854149	0	1	1	PREDICTED: probable signal peptidase complex subunit 2 [Ricinus communis]
TE001488(Helitron)	1012	Manes_10G017800	0.900464	0.0611308	0.913096	0.999771	Translation initiation factor 2 subunit gamma [Gossypium arboreum]
TE001529(Helitron)	1393	Manes_10G017900	1.22891	0.194853	0.313527	0.999771	coronatine-insensitive 1 [Hevea brasiliensis]
TE001545(Helitron)	3630	Manes_10G018600	0.134656	-0.144261	0.630244	0.999771	PREDICTED: LIM domain-containing protein WLIM2b [Ricinus communis]
TE001547(Helitron)	3340	Manes_10G018600	3.06178	-0.144261	0.630244	0.999771	PREDICTED: LIM domain-containing protein WLIM2b [Ricinus communis]
TE001549(Helitron)	1793	Manes_10G018600	0.316803	-0.144261	0.630244	0.999771	PREDICTED: LIM domain-containing protein WLIM2b [Ricinus communis]
TE001552(Helitron)	570	Manes_10G018600	0.0888221	-0.144261	0.630244	0.999771	PREDICTED: LIM domain-containing protein WLIM2b [Ricinus communis]
TE001558(Helitron)	56	Manes_10G018900	3.09296	-0.0882578	0.480064	0.999771	PREDICTED: protein ASPARTIC PROTEASE IN GUARD CELL 1 [Ricinus communis]
TE001559(Helitron)	376	Manes_10G018600	1.88753	-0.144261	0.630244	0.999771	PREDICTED: LIM domain-containing protein WLIM2b [Ricinus communis]
TE001575(Helitron)	309	Manes_10G019400	0.758699	-0.162652	0.463055	0.999771	PREDICTED: probable sugar phosphate/phosphate translocator At3g11320 [Jatropha curcas]
TE001577(Helitron)	0	Manes_10G019400	0.467279	-0.162652	0.463055	0.999771	PREDICTED: probable sugar phosphate/phosphate translocator At3g11320 [Jatropha curcas]
TE001585(Helitron)	0	Manes_10G019500	0.458663	-0.224456	0.685631	0.999771	PREDICTED: proline transporter 2 [Ricinus communis]
TE001597(Helitron)	3981	Manes_10G019500	0.736966	-0.224456	0.685631	0.999771	PREDICTED: proline transporter 2 [Ricinus communis]
TE001605(Helitron)	0	Manes_10G019600	1.699	0.0103512	0.955001	0.999771	PREDICTED: L-type lectin-domain containing receptor kinase S.4-like [Jatropha curcas]
TE001620(Helitron)	1787	Manes_10G019600	0.162073	0.0103512	0.955001	0.999771	PREDICTED: L-type lectin-domain containing receptor kinase S.4-like [Jatropha curcas]
TE001630(Helitron)	28	Manes_10G019800	2.61115	-1.42809	0.458181	1	PREDICTED: E3 ubiquitin-protein ligase MARCH8-like [Jatropha curcas]
TE001638(Helitron)	1189	Manes_10G019800	0.455563	-1.42809	0.458181	1	PREDICTED: E3 ubiquitin-protein ligase MARCH8-like [Jatropha curcas]
TE001642(Helitron)	940	Manes_10G019900	1.63227	0	1	1	Emb:CAB81597.1 [Theobroma cacao]
TE001651(Helitron)	1828	Manes_10G020100	0.736966	-1.16955	0.179437	0.999771	PREDICTED: 18.1 kDa class I heat shock protein [Ricinus communis]
TE001653(Helitron)	3159	Manes_10G020000	3.75311	-8.84549	0.149384	1	HSP18.1B [Citrullus lanatus]
TE001708(Helitron)	87	Manes_10G020400	1.53051	-0.204798	0.210379	0.999771	PREDICTED: 7-deoxyloganetic acid glucosyltransferase-like [Populus euphratica]
TE001714(Helitron)	1248	Manes_10G020400	2.926	-0.204798	0.210379	0.999771	PREDICTED: 7-deoxyloganetic acid glucosyltransferase-like [Populus euphratica]
TE001717(Helitron)	1685	Manes_10G020400	0.476814	-0.204798	0.210379	0.999771	PREDICTED: 7-deoxyloganetic acid glucosyltransferase-like [Populus euphratica]
TE001735(Helitron)	2966	Manes_10G020600	0.0825117	-0.261946	0.574874	0.999771	PREDICTED: 18.1 kDa class I heat shock protein-like [Populus euphratica]
TE001748(Helitron)	0	Manes_10G020800	1.73697	-0.018412	0.94455	0.999771	PREDICTED: G-box-binding factor isoform X1 [Jatropha curcas]
TE001812(Helitron)	3808	Manes_10G020900	1.87839	0	1	1	PREDICTED: receptor-like protein 12 [Jatropha curcas]
TE001822(Helitron)	0	Manes_10G020900	0.210548	0	1	1	PREDICTED: receptor-like protein 12 [Jatropha curcas]
TE001826(Helitron)	0	Manes_10G020900	1.10134	0	1	1	PREDICTED: receptor-like protein 12 [Jatropha curcas]
TE001837(Helitron)	2910	Manes_10G020900	1.55913	0	1	1	PREDICTED: receptor-like protein 12 [Jatropha curcas]
TE001872(Helitron)	2585	Manes_10G021200	0.862496	-2.72163	0.0806821	0.999771	PREDICTED: suppressor protein SRP40-like [Malus domestica]
TE001877(Helitron)	1999	Manes_10G021200	3	-2.72163	0.0806821	0.999771	PREDICTED: suppressor protein SRP40-like [Malus domestica]
TE001892(Helitron)	2601	Manes_10G021300	0.0970824	0	1	1	hypothetical protein MANES_10G021300 [Manihot esculenta]
TE001896(Helitron)	1295	Manes_10G021300	0.221056	0	1	1	hypothetical protein MANES_10G021300 [Manihot esculenta]
TE001914(Helitron)	1333	Manes_10G021400	1.85839	0	1	1	PREDICTED: cucumisin [Ricinus communis]
TE001918(Helitron)	1058	Manes_10G021600	0.578704	0	1	1	PREDICTED: cucumisin-like [Populus euphratica]
TE001921(Helitron)	254	Manes_10G021700	0.152003	0	1	1	PREDICTED: cucumisin [Ricinus communis]
TE001961(Helitron)	0	Manes_10G022100	0.451913	0.0513618	0.945767	0.999771	PREDICTED: protein FAR1-RELATED SEQUENCE 4 isoform X2 [Ricinus communis]
TE001972(Helitron)	444	Manes_10G022200	1.25298	0.296882	0.76428	0.999771	PREDICTED: protein DA1-related 2 [Ricinus communis]
TE001977(Helitron)	1112	Manes_10G022200	0.423479	0.296882	0.76428	0.999771	PREDICTED: protein DA1-related 2 [Ricinus communis]
TE001979(Helitron)	2799	Manes_10G022200	0.425764	0.296882	0.76428	0.999771	PREDICTED: protein DA1-related 2 [Ricinus communis]
TE002005(RC?/Helitron?)	0	Manes_10G022400	1.0121	-0.00538069	0.90571	0.999771	PREDICTED: protein NEDD1 [Jatropha curcas]
TE002006(RC?/Helitron?)	0	Manes_10G022400	1.08406	-0.00538069	0.90571	0.999771	PREDICTED: protein NEDD1 [Jatropha curcas]
TE002022(Helitron)	3357	Manes_10G022700	0.142729	0	1	1	hypothetical protein MANES_10G022700 [Manihot esculenta]
TE002031(Helitron)	0	Manes_10G022900	2.01792	0.0650635	0.933778	0.999771	PREDICTED: folylpolyglutamate synthase [Jatropha curcas]
TE002033(Helitron)	956	Manes_10G023100	0.767799	0.270854	0.720372	0.999771	Disease resistance protein RPP8 [Theobroma cacao]
TE002035(RC/Helitron)	0	Manes_10G023100	0.172837	0.270854	0.720372	0.999771	Disease resistance protein RPP8 [Theobroma cacao]
TE002039(RC/Helitron)	0	Manes_10G023200	0.533348	0	1	1	PREDICTED: probable disease resistance protein At1g58602 [Ricinus communis]
TE002043(Helitron)	2960	Manes_10G023100	0.668018	0.270854	0.720372	0.999771	Disease resistance protein RPP8 [Theobroma cacao]
TE002044(Helitron)	3374	Manes_10G023100	2.88753	0.270854	0.720372	0.999771	Disease resistance protein RPP8 [Theobroma cacao]
TE002045(Helitron)	1791	Manes_10G023200	2.94403	0	1	1	PREDICTED: probable disease resistance protein At1g58602 [Ricinus communis]
TE002072(Helitron)	2668	Manes_10G023300	0.223134	0	1	1	Disease resistance protein RPP8 [Theobroma cacao]
TE002074(RC/Helitron)	0	Manes_10G023300	0.878159	0	1	1	Disease resistance protein RPP8 [Theobroma cacao]
TE002077(Helitron)	38	Manes_10G023400	0.457429	-0.302374	0.19165	0.999771	PREDICTED: folylpolyglutamate synthase [Ricinus communis]
TE002083(Helitron)	3809	Manes_10G023700	1.25298	-0.0732136	0.795687	0.999771	PREDICTED: PRA1 family protein A3 [Ricinus communis]
TE002084(Helitron)	796	Manes_10G023600	2.32193	0.101017	0.821808	0.999771	PREDICTED: probable glycosyltransferase At5g20260 [Jatropha curcas]
TE002089(Helitron)	3298	Manes_10G023600	0.645837	0.101017	0.821808	0.999771	PREDICTED: probable glycosyltransferase At5g20260 [Jatropha curcas]
TE002113(Helitron)	2768	Manes_10G023900	0.0907264	0.128898	0.920923	0.999771	PREDICTED: receptor-like protein 12 [Populus euphratica]
TE002118(Helitron)	767	Manes_10G023900	1.07663	0.128898	0.920923	0.999771	PREDICTED: receptor-like protein 12 [Populus euphratica]
TE002134(Helitron)	1825	Manes_10G023900	0.541729	0.128898	0.920923	0.999771	PREDICTED: receptor-like protein 12 [Populus euphratica]
TE002155(Helitron)	3997	Manes_10G024000	3.10124	-0.536053	0.695113	1	PREDICTED: receptor-like protein 12 [Jatropha curcas]
TE002208(Helitron)	3485	Manes_10G024200	1.41597	0	1	1	PREDICTED: lysine histidine transporter-like 8 [Jatropha curcas]
TE002221(Helitron)	494	Manes_10G024400	1.5142	-0.0198085	0.89396	0.999771	PREDICTED: receptor-like protein 12 [Jatropha curcas]
TE002225(Helitron)	0	Manes_10G024400	0.403897	-0.0198085	0.89396	0.999771	PREDICTED: receptor-like protein 12 [Jatropha curcas]
TE002283(Helitron)	1872	Manes_10G024600	0.274469	0	1	1	PREDICTED: PRA1 family protein A3 [Ricinus communis]
TE002303(Helitron)	340	Manes_10G024700	1.11319	0.0695881	0.899703	0.999771	PREDICTED: protein YIPF1 homolog isoform X1 [Ricinus communis]
TE002330(Helitron)	0	Manes_10G024900	0.241008	-6.49185	0.689939	1	PREDICTED: CASP-like protein 5B2 [Jatropha curcas]
TE002331(Helitron)	1423	Manes_10G025000	2.73697	-0.176281	0.475619	0.999771	PREDICTED: probable mannose-1-phosphate guanylyltransferase 1 [Ricinus communis]
TE002333(Helitron)	498	Manes_10G025000	0.19553	-0.176281	0.475619	0.999771	PREDICTED: probable mannose-1-phosphate guanylyltransferase 1 [Ricinus communis]
TE002334(RC/Helitron)	0	Manes_10G025000	0.63616	-0.176281	0.475619	0.999771	PREDICTED: probable mannose-1-phosphate guanylyltransferase 1 [Ricinus communis]
TE002335(Helitron)	67	Manes_10G025000	0.502562	-0.176281	0.475619	0.999771	PREDICTED: probable mannose-1-phosphate guanylyltransferase 1 [Ricinus communis]
TE002364(Helitron)	1291	Manes_10G025100	0.715544	-0.807355	0.8276	1	PREDICTED: caffeoyl-CoA O-methyltransferase isoform X1 [Ricinus communis]
TE002373(Helitron)	2262	Manes_10G025100	1.24684	-0.807355	0.8276	1	PREDICTED: caffeoyl-CoA O-methyltransferase isoform X1 [Ricinus communis]
TE002384(Helitron)	1038	Manes_10G025500	0.241785	-0.3294	0.382149	0.999771	PREDICTED: ultraviolet-B receptor UVR8 isoform X2 [Jatropha curcas]
TE002411(Helitron)	1122	Manes_10G026000	0.503631	0.687886	0.698943	0.999771	PREDICTED: BTB/POZ and MATH domain-containing protein 3 isoform X1 [Jatropha curcas]
TE002412(Helitron)	593	Manes_10G025900	0.0689474	0	1	1	Cytoplasmic tRNA 2-thiolation protein 1 [Theobroma cacao]
TE002414(Helitron)	1219	Manes_10G026100	5.64386	0	1	1	PREDICTED: BTB/POZ and MATH domain-containing protein 3 isoform X2 [Jatropha curcas]
TE002425(Helitron)	0	Manes_10G026200	0.138158	0.131362	0.916867	0.999771	PREDICTED: probable methyltransferase PMT11 [Ricinus communis]
TE002429(Helitron)	3749	Manes_10G026200	0.939725	0.131362	0.916867	0.999771	PREDICTED: probable methyltransferase PMT11 [Ricinus communis]
TE002431(Helitron)	722	Manes_10G026300	0.105124	0.756641	0.206532	0.999771	PREDICTED: poly(A) RNA polymerase GLD2 [Jatropha curcas]
TE002468(Helitron)	908	Manes_10G026400	1.74416	0.438335	0.181249	0.999771	PREDICTED: protein phosphatase 2C 37 [Jatropha curcas]
TE002471(Helitron)	134	Manes_10G026500	2.18587	6.64386	0.628036	1	PREDICTED: tropinone reductase homolog At5g06060-like [Jatropha curcas]
TE002481(Helitron)	0	Manes_10G026600	1.53416	-0.468072	0.406614	0.999771	PREDICTED: tropinone reductase homolog At5g06060-like [Jatropha curcas]
TE002484(Helitron)	452	Manes_10G026600	0.516406	-0.468072	0.406614	0.999771	PREDICTED: tropinone reductase homolog At5g06060-like [Jatropha curcas]
TE002554(Helitron)	138	Manes_10G026900	0.133816	0.0720515	0.903379	0.999771	fringe-related family protein [Populus trichocarpa]
TE002562(Helitron)	3191	Manes_10G026900	0.60168	0.0720515	0.903379	0.999771	fringe-related family protein [Populus trichocarpa]
TE002590(Helitron)	429	Manes_10G027100	0.977687	0	1	1	hypothetical protein MANES_10G027100 [Manihot esculenta]
TE002601(Helitron)	387	Manes_10G027200	0.0514282	-0.408085	0.887444	1	PREDICTED: poly(A)-specific ribonuclease PARN isoform X1 [Jatropha curcas]
TE002602(Helitron)	1367	Manes_10G027200	4.64386	-0.408085	0.887444	1	PREDICTED: poly(A)-specific ribonuclease PARN isoform X1 [Jatropha curcas]
TE002608(Helitron)	839	Manes_10G027300	0.377201	0.0280477	0.980833	0.999771	PREDICTED: probable phosphoribosylformylglycinamidine synthase, chloroplastic/mitochondrial [Ricinus communis]
TE002618(Helitron)	502	Manes_10G027600	0.84922	-0.656199	0.00325523	0.563321	PREDICTED: ribulose bisphosphate carboxylase/oxygenase activase 2, chloroplastic isoform X1 [Ricinus communis]
TE002629(Helitron)	3051	Manes_10G027800	1.02147	-0.0313263	0.905128	0.999771	PREDICTED: pumilio homolog 1-like isoform X1 [Jatropha curcas]
TE002639(Helitron)	2348	Manes_10G027800	1.07439	-0.0313263	0.905128	0.999771	PREDICTED: pumilio homolog 1-like isoform X1 [Jatropha curcas]
TE002663(Helitron)	1220	Manes_10G027900	0.302563	0.0355416	0.992026	0.999771	PREDICTED: E3 ubiquitin-protein ligase RING1-like [Jatropha curcas]
TE002675(Helitron)	3555	Manes_10G028100	3.32193	-0.173961	0.447295	0.999771	PREDICTED: aspartic proteinase PCS1 [Ricinus communis]
TE002679(Helitron)	2021	Manes_10G028100	0.294667	-0.173961	0.447295	0.999771	PREDICTED: aspartic proteinase PCS1 [Ricinus communis]
TE002681(Helitron)	0	Manes_10G028200	1.88753	0	1	1	hypothetical protein MANES_10G028200 [Manihot esculenta]
TE002696(RC/Helitron)	0	Manes_10G028400	0.504988	0.557577	0.122845	0.999771	PREDICTED: probable disease resistance protein At4g27220 [Populus euphratica]
TE002714(RC/Helitron)	0	MSTRG.18806	1.56852	-0.33129	0.553336	0.999771	probable disease resistance protein At4g27220 [Hevea brasiliensis]
TE002715(Helitron)	0	Manes_10G028600	0.514573	0.117722	0.717013	0.999771	PREDICTED: probable disease resistance protein At4g27220 [Populus euphratica]
TE002720(Helitron)	0	Manes_10G028600	0.647698	0.117722	0.717013	0.999771	PREDICTED: probable disease resistance protein At4g27220 [Populus euphratica]
TE002732(Helitron)	3209	Manes_10G028700	3.1416	0	1	1	rotundifolia-like protein [Medicago truncatula]
TE002739(Helitron)	1572	Manes_10G028700	0.339247	0	1	1	rotundifolia-like protein [Medicago truncatula]
TE002778(Helitron)	1043	Manes_10G028900	1.37851	0	1	1	PREDICTED: cyclin-dependent protein kinase inhibitor SMR2 [Nelumbo nucifera]
TE002782(Helitron)	1842	Manes_10G028900	0.0306085	0	1	1	PREDICTED: cyclin-dependent protein kinase inhibitor SMR2 [Nelumbo nucifera]
TE002810(Helitron)	1510	Manes_10G029300	1.82782	0.0302735	0.988386	0.999771	PREDICTED: telomere repeat-binding protein 4 isoform X3 [Jatropha curcas]
TE002815(Helitron)	668	Manes_10G029300	0.354396	0.0302735	0.988386	0.999771	PREDICTED: telomere repeat-binding protein 4 isoform X3 [Jatropha curcas]
TE002848(Helitron)	735	Manes_10G029400	0.594008	-0.540568	0.576484	0.999771	PREDICTED: expansin-A4 [Nelumbo nucifera]
TE002880(Helitron)	721	Manes_10G029600	4.09592	-0.0324215	0.836912	0.999771	PREDICTED: serine/arginine-rich SC35-like splicing factor SCL30 [Gossypium raimondii]
TE002955(Helitron)	439	Manes_10G030200	0.830599	0	1	1	PREDICTED: glucan endo-1,3-beta-glucosidase [Ricinus communis]
TE002960(Helitron)	1796	Manes_10G030200	0.906891	0	1	1	PREDICTED: glucan endo-1,3-beta-glucosidase [Ricinus communis]
TE002965(Helitron)	2618	Manes_10G030300	1.56294	0.283221	0.651717	0.999771	BnaC04g25510D [Brassica napus]
TE002967(Helitron)	2430	Manes_10G030300	3.47249	0.283221	0.651717	0.999771	BnaC04g25510D [Brassica napus]
TE002977(Helitron)	219	Manes_10G030300	2.47681	0.283221	0.651717	0.999771	BnaC04g25510D [Brassica napus]
TE002982(Helitron)	376	Manes_10G030400	0.838882	0.106915	0.987066	1	PREDICTED: dolichyl-phosphate beta-glucosyltransferase [Jatropha curcas]
TE003041(Helitron)	104	Manes_10G030900	2.05889	0.472652	0.302184	0.999771	PREDICTED: very-long-chain enoyl-CoA reductase [Ricinus communis]
TE003055(Helitron)	569	Manes_10G031100	3.52e-15	-7.59495	0.466198	1	DC1 domain-containing family protein [Populus trichocarpa]
TE003061(Helitron)	203	Manes_10G031100	2.25298	-7.59495	0.466198	1	DC1 domain-containing family protein [Populus trichocarpa]
TE003064(Helitron)	1639	Manes_10G031100	0.281611	-7.59495	0.466198	1	DC1 domain-containing family protein [Populus trichocarpa]
TE003102(Helitron)	3300	Manes_10G031300	0.11383	0	1	1	PREDICTED: B3 domain-containing protein Os03g0620400-like [Jatropha curcas]
TE003104(Helitron)	1563	Manes_10G031300	3.05745	0	1	1	PREDICTED: B3 domain-containing protein Os03g0620400-like [Jatropha curcas]
TE003120(Helitron)	1935	Manes_10G031500	1.5025	1.03535	0.677911	0.999771	PREDICTED: geranylgeranyl transferase type-1 subunit beta [Jatropha curcas]
TE003121(Helitron)	1675	Manes_10G031600	0.234465	0.0278634	0.996662	0.999771	PREDICTED: ethylene-responsive transcription factor 3-like [Jatropha curcas]
TE003132(Helitron)	2473	Manes_10G031600	0.0237296	0.0278634	0.996662	0.999771	PREDICTED: ethylene-responsive transcription factor 3-like [Jatropha curcas]
TE003173(Helitron)	1480	Manes_10G031700	0.170136	0	1	1	PREDICTED: RING-H2 finger protein ATL52 [Ricinus communis]
TE003185(Helitron)	1382	Manes_10G031800	0.690007	-0.199966	0.215297	0.999771	FYD [Theobroma cacao]
TE003191(Helitron)	75	Manes_10G031800	0.942775	-0.199966	0.215297	0.999771	FYD [Theobroma cacao]
TE003193(Helitron)	2073	Manes_10G032000	3.29646	-0.468755	0.00830516	0.830104	PREDICTED: probable mediator of RNA polymerase II transcription subunit 37c [Jatropha curcas]
TE003205(Helitron)	2162	Manes_10G032000	0.175071	-0.468755	0.00830516	0.830104	PREDICTED: probable mediator of RNA polymerase II transcription subunit 37c [Jatropha curcas]
TE003210(Helitron)	3250	Manes_10G032000	3.83794	-0.468755	0.00830516	0.830104	PREDICTED: probable mediator of RNA polymerase II transcription subunit 37c [Jatropha curcas]
TE003220(Helitron)	2312	Manes_10G032100	0.227005	-0.116262	0.615151	0.999771	PREDICTED: ubiquitin-conjugating enzyme E2 14 [Populus euphratica]
TE003224(Helitron)	743	Manes_10G032100	1.50678	-0.116262	0.615151	0.999771	PREDICTED: ubiquitin-conjugating enzyme E2 14 [Populus euphratica]
TE003238(Helitron)	534	Manes_10G032200	0.176558	-0.225161	0.548382	0.999771	PREDICTED: CASP-like protein 4C1 [Vitis vinifera]
TE003242(Helitron)	3967	Manes_10G032200	0.224776	-0.225161	0.548382	0.999771	PREDICTED: CASP-like protein 4C1 [Vitis vinifera]
TE003244(Helitron)	372	Manes_10G032400	0.0995357	-7.40939	0.341212	1	PREDICTED: meiotic recombination protein SPO11-2 [Jatropha curcas]
TE003249(Helitron)	1095	Manes_10G032400	0.309426	-7.40939	0.341212	1	PREDICTED: meiotic recombination protein SPO11-2 [Jatropha curcas]
TE003260(Helitron)	2944	Manes_10G032500	1.37661	-0.576682	0.0977979	0.999771	PREDICTED: UDP-glucuronic acid decarboxylase 6 [Ricinus communis]
TE003261(Helitron)	0	Manes_10G032600	0.152003	0.258841	0.603943	0.999771	PREDICTED: probable methionine--tRNA ligase, mitochondrial [Jatropha curcas]
TE003283(Helitron)	2363	Manes_10G032700	0.829196	-0.13878	0.519213	0.999771	PREDICTED: ACT domain-containing protein ACR9 [Jatropha curcas]
TE003297(Helitron)	1496	Manes_10G032900	0.00622792	-1.06012	0.583974	0.999771	enoyl-CoA hydratase/isomerase family protein [Populus trichocarpa]
TE003299(Helitron)	1013	Manes_10G033000	1.88753	-0.0707345	0.64172	0.999771	BnaA01g30480D [Brassica napus]
TE003310(Helitron)	0	Manes_10G033000	2.12867	-0.0707345	0.64172	0.999771	BnaA01g30480D [Brassica napus]
TE003323(Helitron)	0	Manes_10G033200	2.51134	-1.86911	0.230811	1	PREDICTED: B3 domain-containing transcription factor VRN1, partial [Ricinus communis]
TE003325(Helitron)	0	Manes_10G033200	0.200174	-1.86911	0.230811	1	PREDICTED: B3 domain-containing transcription factor VRN1, partial [Ricinus communis]
TE003364(Helitron)	157	Manes_10G033500	0.668018	-8.74819	0.112392	1	PREDICTED: B3 domain-containing protein At5g18000 [Ricinus communis]
TE003380(Helitron)	1270	Manes_10G033800	0.49114	0	1	1	PREDICTED: 21 kDa protein [Ricinus communis]
TE003387(Helitron)	0	Manes_10G033900	1.20789	0	1	1	PREDICTED: transcription factor bHLH133 isoform X2 [Ricinus communis]
TE003400(Helitron)	2530	Manes_10G034000	0.450928	-0.139773	0.880859	0.999771	PREDICTED: 40S ribosomal protein S15a-1 [Jatropha curcas]
TE003410(Helitron)	1706	Manes_10G034100	0.552434	0	1	1	hypothetical protein MANES_10G034100 [Manihot esculenta]
TE003414(Helitron)	410	Manes_10G034200	1.06178	0	1	1	PREDICTED: scopoletin glucosyltransferase [Ricinus communis]
TE003459(Helitron)	1730	Manes_10G034600	2	0	1	1	PREDICTED: WAT1-related protein At2g39510 [Jatropha curcas]
TE003464(Helitron)	0	Manes_10G034600	0.0257887	0	1	1	PREDICTED: WAT1-related protein At2g39510 [Jatropha curcas]
TE003490(Helitron)	2719	Manes_10G034900	0.0706116	0.13294	0.635467	0.999771	ABC transporter family protein [Hevea brasiliensis]
TE003491(Helitron)	0	Manes_10G034800	0.359467	1.23195	0.712723	1	PREDICTED: photosynthetic NDH subunit of lumenal location 1, chloroplastic, partial [Ricinus communis]
TE003493(Helitron)	1680	Manes_10G034900	0.724247	0.13294	0.635467	0.999771	ABC transporter family protein [Hevea brasiliensis]
TE003495(Helitron)	629	Manes_10G034800	0.394159	1.23195	0.712723	1	PREDICTED: photosynthetic NDH subunit of lumenal location 1, chloroplastic, partial [Ricinus communis]
TE003505(Helitron)	0	Manes_10G034900	0.216987	0.13294	0.635467	0.999771	ABC transporter family protein [Hevea brasiliensis]
TE003519(Helitron)	1272	Manes_10G034900	0.555777	0.13294	0.635467	0.999771	ABC transporter family protein [Hevea brasiliensis]
TE003551(Helitron)	1026	Manes_10G035100	0.669209	0.128733	0.688051	0.999771	F-box family protein [Populus trichocarpa]
TE003553(Helitron)	401	Manes_10G035100	0.136627	0.128733	0.688051	0.999771	F-box family protein [Populus trichocarpa]
TE003554(Helitron)	55	Manes_10G035100	4.04076	0.128733	0.688051	0.999771	F-box family protein [Populus trichocarpa]
TE003582(Helitron)	1454	Manes_10G035300	0.422691	0	1	1	PREDICTED: pectinesterase-like [Daucus carota subsp. sativus] [Daucus carota]
TE003586(Helitron)	2770	Manes_10G035300	0.13047	0	1	1	PREDICTED: pectinesterase-like [Daucus carota subsp. sativus] [Daucus carota]
TE003589(Helitron)	2027	Manes_10G035500	0.0236465	0	1	1	Pectinesterase 2 [Cajanus cajan]
TE003590(Helitron)	930	Manes_10G035400	1.48903	0	1	1	PREDICTED: cell wall / vacuolar inhibitor of fructosidase 2-like [Phoenix dactylifera]
TE003592(Helitron)	187	Manes_10G035400	1.55575	0	1	1	PREDICTED: cell wall / vacuolar inhibitor of fructosidase 2-like [Phoenix dactylifera]
TE003594(Helitron)	948	Manes_10G035600	1.8288	0	1	1	PREDICTED: pectinesterase 2-like [Citrus sinensis]
TE003597(Helitron)	187	Manes_10G035700	0.151479	0	1	1	PREDICTED: cell wall / vacuolar inhibitor of fructosidase 2-like [Phoenix dactylifera]
TE003598(Helitron)	566	Manes_10G035800	0.184197	-0.104788	0.826679	0.999771	PREDICTED: protein COFACTOR ASSEMBLY OF COMPLEX C SUBUNIT B CCB3, chloroplastic isoform X2 [Ricinus communis]
TE003642(Helitron)	0	Manes_10G036100	0.178992	0	1	1	PREDICTED: proline-rich receptor-like protein kinase PERK10 [Cucumis sativus]
TE003653(Helitron)	1339	Manes_10G036200	1.68428	0	1	1	PREDICTED: zinc finger protein ZAT11 [Ricinus communis]
TE003691(Helitron)	621	Manes_10G036300	3.05889	0	1	1	PREDICTED: exocyst complex component EXO70A1 [Ricinus communis]
TE003724(Helitron)	67	Manes_10G036400	1.13307	-0.126377	0.923317	0.999771	PREDICTED: caffeoylshikimate esterase [Ricinus communis]
TE003730(RC/Helitron)	0	Manes_10G036500	0.321928	-0.0717358	0.599098	0.999771	PREDICTED: splicing factor 3B subunit 3-like [Jatropha curcas]
TE003731(Helitron)	0	Manes_10G036500	0.473931	-0.0717358	0.599098	0.999771	PREDICTED: splicing factor 3B subunit 3-like [Jatropha curcas]
TE003740(Helitron)	1953	Manes_10G036900	0.553257	0	1	1	PREDICTED: WAT1-related protein At1g25270-like [Jatropha curcas]
TE003741(Helitron)	1951	Manes_10G036900	0.473413	0	1	1	PREDICTED: WAT1-related protein At1g25270-like [Jatropha curcas]
TE003757(Helitron)	1845	Manes_10G036900	0.232085	0	1	1	PREDICTED: WAT1-related protein At1g25270-like [Jatropha curcas]
TE003801(Helitron)	2394	Manes_10G037000	0.606708	0	1	1	PREDICTED: WAT1-related protein At1g68170-like [Jatropha curcas]
TE003806(Helitron)	2375	Manes_10G037100	0.582903	-0.969626	0.511499	0.999771	PREDICTED: WAT1-related protein At1g25270 [Ricinus communis]
TE003885(Helitron)	1910	Manes_10G037200	2.83794	-0.50927	0.149424	0.999771	PREDICTED: glutathione S-transferase DHAR2 [Ricinus communis]
TE003887(Helitron)	1016	Manes_10G037200	0.455187	-0.50927	0.149424	0.999771	PREDICTED: glutathione S-transferase DHAR2 [Ricinus communis]
TE003889(Helitron)	183	Manes_10G037200	0.120694	-0.50927	0.149424	0.999771	PREDICTED: glutathione S-transferase DHAR2 [Ricinus communis]
TE003901(Helitron)	0	Manes_10G037500	1.81964	-0.80215	0.311841	0.999771	sulfate transporter [Hevea brasiliensis]
TE003903(DNA/hAT-Ac)	0	Manes_10G037500	0.656081	-0.80215	0.311841	0.999771	sulfate transporter [Hevea brasiliensis]
TE003922(Helitron)	3333	Manes_10G037600	0.538269	-0.217265	0.191217	0.999771	PREDICTED: metal tolerance protein 11 [Ricinus communis]
TE003924(Helitron)	2932	Manes_10G037600	0.158391	-0.217265	0.191217	0.999771	PREDICTED: metal tolerance protein 11 [Ricinus communis]
TE003938(Helitron)	1502	Manes_10G037600	0.0221257	-0.217265	0.191217	0.999771	PREDICTED: metal tolerance protein 11 [Ricinus communis]
TE003940(Helitron)	2689	Manes_10G037600	0.489981	-0.217265	0.191217	0.999771	PREDICTED: metal tolerance protein 11 [Ricinus communis]
TE003996(Helitron)	1952	Manes_10G037700	3.73697	0.58736	0.159189	0.999771	PREDICTED: beta-hexosaminidase 1 [Jatropha curcas]
TE004012(Helitron)	0	Manes_10G037700	2.64962	0.58736	0.159189	0.999771	PREDICTED: beta-hexosaminidase 1 [Jatropha curcas]
TE004015(Helitron)	0	Manes_10G037700	1.04394	0.58736	0.159189	0.999771	PREDICTED: beta-hexosaminidase 1 [Jatropha curcas]
TE004019(Helitron)	0	Manes_10G037700	0.11097	0.58736	0.159189	0.999771	PREDICTED: beta-hexosaminidase 1 [Jatropha curcas]
TE004030(Helitron)	1418	Manes_10G037700	2.12763	0.58736	0.159189	0.999771	PREDICTED: beta-hexosaminidase 1 [Jatropha curcas]
TE004031(Helitron)	1514	Manes_10G037800	0.541143	-0.0268266	0.866758	0.999771	PREDICTED: protein-tyrosine-phosphatase MKP1 [Jatropha curcas]
TE004032(Helitron)	1411	Manes_10G037800	0.500194	-0.0268266	0.866758	0.999771	PREDICTED: protein-tyrosine-phosphatase MKP1 [Jatropha curcas]
TE004036(Helitron)	398	Manes_10G037900	1.31064	0.159433	0.885196	0.999771	hypothetical protein MANES_10G037900 [Manihot esculenta]
TE004042(Helitron)	468	Manes_10G038000	0.112787	7.16323	0.519115	1	DUF674 family protein [Medicago truncatula]
TE004066(Helitron)	2806	Manes_10G038200	2.58496	0.934905	0.138777	0.999771	PREDICTED: probable serine/threonine-protein kinase NAK isoform X1 [Ricinus communis]
TE004073(Helitron)	333	Manes_10G038200	1.89224	0.934905	0.138777	0.999771	PREDICTED: probable serine/threonine-protein kinase NAK isoform X1 [Ricinus communis]
TE004076(Helitron)	0	Manes_10G038200	0.526979	0.934905	0.138777	0.999771	PREDICTED: probable serine/threonine-protein kinase NAK isoform X1 [Ricinus communis]
TE004078(Helitron)	0	Manes_10G038200	0.280937	0.934905	0.138777	0.999771	PREDICTED: probable serine/threonine-protein kinase NAK isoform X1 [Ricinus communis]
TE004085(Helitron)	954	Manes_10G038200	0.454053	0.934905	0.138777	0.999771	PREDICTED: probable serine/threonine-protein kinase NAK isoform X1 [Ricinus communis]
TE004087(Helitron)	1559	Manes_10G038200	0.180456	0.934905	0.138777	0.999771	PREDICTED: probable serine/threonine-protein kinase NAK isoform X1 [Ricinus communis]
TE004092(Helitron)	2781	Manes_10G038300	0.957367	0.178803	0.965733	0.999771	PREDICTED: ankyrin repeat-containing protein At3g12360 [Jatropha curcas]
TE004095(Helitron)	1933	Manes_10G038300	0.2431	0.178803	0.965733	0.999771	PREDICTED: ankyrin repeat-containing protein At3g12360 [Jatropha curcas]
TE004131(Helitron)	1092	Manes_10G038500	1.15056	0	1	1	hypothetical protein MANES_10G038500 [Manihot esculenta]
TE004235(Helitron)	801	Manes_10G039200	2.64386	0.359959	0.092264	0.999771	Pax6 [Gossypium arboreum]
TE004257(Helitron)	908	Manes_10G039300	0.956279	-1.50201	0.67435	0.999771	Pax6 [Gossypium arboreum]
TE004258(Helitron)	515	Manes_10G039300	0.640104	-1.50201	0.67435	0.999771	Pax6 [Gossypium arboreum]
TE004279(Helitron)	0	Manes_10G039500	2.32193	0.0389941	0.974742	0.999771	PREDICTED: macrophage erythroblast attacher [Jatropha curcas]
TE004280(Helitron)	0	Manes_10G039500	0.0233889	12	0.0389941	0.974742	maea
TE004282(Helitron)	0	Manes_10G039500	2.92892	0.0389941	0.974742	0.999771	PREDICTED: macrophage erythroblast attacher [Jatropha curcas]
TE004289(Helitron)	0	Manes_10G039500	0.344804	0.0389941	0.974742	0.999771	PREDICTED: macrophage erythroblast attacher [Jatropha curcas]
TE004293(Helitron)	2155	Manes_10G039500	2.47249	0.0389941	0.974742	0.999771	PREDICTED: macrophage erythroblast attacher [Jatropha curcas]
TE004301(Helitron)	359	Manes_10G039700	0.0731551	0	1	1	Kinesin-4 -like protein [Gossypium arboreum]
TE004303(Helitron)	697	Manes_10G039700	0.216034	0	1	1	Kinesin-4 -like protein [Gossypium arboreum]
TE004310(Helitron)	2738	Manes_10G039700	0.739848	0	1	1	Kinesin-4 -like protein [Gossypium arboreum]
TE004318(Helitron)	3492	Manes_10G039900	0.891747	0.187781	0.392952	0.999771	PREDICTED: interaptin-like [Jatropha curcas]
TE004325(Helitron)	1789	Manes_10G039900	2.1692	0.187781	0.392952	0.999771	PREDICTED: interaptin-like [Jatropha curcas]
TE004326(Helitron)	2353	Manes_10G039800	0.0631938	0.0116213	0.910058	0.999771	dolichyl-phosphate beta-D-mannosyltransferase family protein [Populus trichocarpa]
TE004337(Helitron)	0	Manes_10G039900	0.262275	0.187781	0.392952	0.999771	PREDICTED: interaptin-like [Jatropha curcas]
TE004346(Helitron)	2664	Manes_10G039900	0.636157	0.187781	0.392952	0.999771	PREDICTED: interaptin-like [Jatropha curcas]
TE004372(Helitron)	661	Manes_10G040100	1.46193	0.299194	0.559156	0.999771	PREDICTED: CDP-diacylglycerol--glycerol-3-phosphate 3-phosphatidyltransferase 2-like [Jatropha curcas]
TE004376(Helitron)	563	Manes_10G040100	1.32193	0.299194	0.559156	0.999771	PREDICTED: CDP-diacylglycerol--glycerol-3-phosphate 3-phosphatidyltransferase 2-like [Jatropha curcas]
TE004415(Helitron)	0	Manes_10G040200	0.555162	-3.73697	0.826267	1	PREDICTED: TBC1 domain family member 10B-like isoform X1 [Jatropha curcas]
TE004418(Helitron)	472	Manes_10G040300	1	-0.392768	0.610247	0.999771	PREDICTED: serine/threonine-protein kinase CDL1 [Ricinus communis]
TE004419(Helitron)	2185	Manes_10G040200	0.606336	-3.73697	0.826267	1	PREDICTED: TBC1 domain family member 10B-like isoform X1 [Jatropha curcas]
TE004424(Helitron)	0	Manes_10G040300	0.08092	-0.392768	0.610247	0.999771	PREDICTED: serine/threonine-protein kinase CDL1 [Ricinus communis]
TE004432(Helitron)	0	Manes_10G040300	0.312677	-0.392768	0.610247	0.999771	PREDICTED: serine/threonine-protein kinase CDL1 [Ricinus communis]
TE004436(Helitron)	901	Manes_10G040300	0.320486	-0.392768	0.610247	0.999771	PREDICTED: serine/threonine-protein kinase CDL1 [Ricinus communis]
TE004437(Helitron)	1041	Manes_10G040300	1.06366	-0.392768	0.610247	0.999771	PREDICTED: serine/threonine-protein kinase CDL1 [Ricinus communis]
TE004462(Helitron)	1091	Manes_10G040500	1.06178	0.822386	0.0961797	0.999771	PREDICTED: protein TONNEAU 1a [Ricinus communis]
TE004503(Helitron)	2537	Manes_10G040700	0.90107	0	1	1	hypothetical protein MANES_10G040700 [Manihot esculenta]
TE004505(Helitron)	3444	Manes_10G040800	1.51602	0	1	1	hypothetical protein MANES_10G040800 [Manihot esculenta]
TE004506(Helitron)	1523	Manes_10G040700	4.18587	0	1	1	hypothetical protein MANES_10G040700 [Manihot esculenta]
TE004510(Helitron)	596	Manes_10G040700	0.398441	0	1	1	hypothetical protein MANES_10G040700 [Manihot esculenta]
TE004517(Helitron)	970	Manes_10G040800	1.05311	0	1	1	hypothetical protein MANES_10G040800 [Manihot esculenta]
TE004555(Helitron)	3302	Manes_10G041100	0.098477	-0.485535	0.144938	0.999771	PREDICTED: AP2-like ethylene-responsive transcription factor TOE3 isoform X1 [Jatropha curcas]
TE004576(Helitron)	762	Manes_10G041400	1.47249	0.0304137	0.984153	0.999771	class IV aminotransferase [Medicago truncatula]
TE004579(Helitron)	1181	Manes_10G041400	3.01217	0.0304137	0.984153	0.999771	class IV aminotransferase [Medicago truncatula]
TE004581(Helitron)	1609	Manes_10G041400	0.264546	0.0304137	0.984153	0.999771	class IV aminotransferase [Medicago truncatula]
TE004583(Helitron)	1904	Manes_10G041400	0.0179591	0.0304137	0.984153	0.999771	class IV aminotransferase [Medicago truncatula]
TE004591(Helitron)	1755	Manes_10G041500	0.344629	0.226051	0.57263	0.999771	nuclear transcription factor Y subunit B-1 [Vernicia fordii]
TE004597(Helitron)	0	Manes_10G041500	0.640104	0.226051	0.57263	0.999771	nuclear transcription factor Y subunit B-1 [Vernicia fordii]
TE004601(Helitron)	0	Manes_10G041500	0.632268	0.226051	0.57263	0.999771	nuclear transcription factor Y subunit B-1 [Vernicia fordii]
TE004626(Helitron)	2541	MSTRG.18917	0.23457	-0.0506748	0.838547	0.999771	hypothetical protein MANES_S058100 [Manihot esculenta]
TE004676(Helitron)	2403	Manes_10G041600	2.01971	-0.678072	0.765208	1	PREDICTED: RNA-binding protein 24 isoform X3 [Jatropha curcas]
TE004691(Helitron)	656	Manes_10G041600	2.29046	-0.678072	0.765208	1	PREDICTED: RNA-binding protein 24 isoform X3 [Jatropha curcas]
TE004703(Helitron)	3471	Manes_10G041600	3.18982	-0.678072	0.765208	1	PREDICTED: RNA-binding protein 24 isoform X3 [Jatropha curcas]
TE004722(Helitron)	2674	Manes_10G041700	3.05889	0.224857	0.555988	0.999771	dentin sialophosphoprotein [Populus trichocarpa]
TE004730(Helitron)	732	Manes_10G041700	1.19819	0.224857	0.555988	0.999771	dentin sialophosphoprotein [Populus trichocarpa]
TE004735(Helitron)	0	Manes_10G041700	0.0931865	0.224857	0.555988	0.999771	dentin sialophosphoprotein [Populus trichocarpa]
TE004736(Helitron)	2247	Manes_10G041700	0.762136	0.224857	0.555988	0.999771	dentin sialophosphoprotein [Populus trichocarpa]
TE004755(Helitron)	3736	Manes_10G042000	1.96203	0.991872	0.472994	0.999771	pentatricopeptide repeat-containing protein [Arabidopsis thaliana]
TE004766(Helitron)	2637	Manes_10G042100	1.01966	0.783376	0.448927	0.999771	PREDICTED: dentin sialophosphoprotein [Populus euphratica]
TE004793(Helitron)	3761	Manes_10G042400	1.87578	-9.51175	0.134511	1	hypothetical protein MANES_10G042400 [Manihot esculenta]
TE004805(Helitron)	29	Manes_10G042600	0.943416	-0.136021	0.846625	0.999771	complex 1 LYR-like protein [Medicago truncatula]
TE004812(Helitron)	157	Manes_10G042700	2.58496	0.655764	0.185352	0.999771	Ureidoglycolate hydrolases [Theobroma cacao]
TE004846(Helitron)	3858	Manes_10G042900	2.88427	0	1	1	PREDICTED: LOB domain-containing protein 1-like [Populus euphratica]
TE004857(Helitron)	389	Manes_10G042900	2.20607	0	1	1	PREDICTED: LOB domain-containing protein 1-like [Populus euphratica]
TE004862(Helitron)	3107	Manes_10G042900	0.321928	0	1	1	PREDICTED: LOB domain-containing protein 1-like [Populus euphratica]
TE004874(Helitron)	3286	Manes_10G043000	3.32193	0.485244	0.514751	0.999771	PREDICTED: ATP synthase subunit d, mitochondrial [Ricinus communis]
TE004894(Helitron)	2044	Manes_10G043100	0.175973	0.121623	0.539445	0.999771	mitochondrial substrate carrier family protein [Populus trichocarpa]
TE004896(Helitron)	2316	Manes_10G043100	0.0395179	0.121623	0.539445	0.999771	mitochondrial substrate carrier family protein [Populus trichocarpa]
TE004897(Helitron)	2569	Manes_10G043100	1.94435	0.121623	0.539445	0.999771	mitochondrial substrate carrier family protein [Populus trichocarpa]
TE004903(Helitron)	1763	Manes_10G043200	1.23068	-2.17991	0.467299	1	PREDICTED: mitochondrial import inner membrane translocase subunit TIM14-1 [Jatropha curcas]
TE004905(Helitron)	1553	Manes_10G043200	0.837943	-2.17991	0.467299	1	PREDICTED: mitochondrial import inner membrane translocase subunit TIM14-1 [Jatropha curcas]
TE004908(Helitron)	591	Manes_10G043200	1.24101	-2.17991	0.467299	1	PREDICTED: mitochondrial import inner membrane translocase subunit TIM14-1 [Jatropha curcas]
TE004909(Helitron)	0	Manes_10G043200	0.512881	-2.17991	0.467299	1	PREDICTED: mitochondrial import inner membrane translocase subunit TIM14-1 [Jatropha curcas]
TE004917(Helitron)	2032	Manes_10G043200	0.34073	-2.17991	0.467299	1	PREDICTED: mitochondrial import inner membrane translocase subunit TIM14-1 [Jatropha curcas]
TE004938(Helitron)	165	Manes_10G043400	0.156625	0	1	1	hypothetical protein MANES_10G043400 [Manihot esculenta]
TE005016(Helitron)	2462	Manes_10G043700	2.13417	0.116941	0.845443	0.999771	PREDICTED: nucleolar complex protein 2 homolog isoform X1 [Jatropha curcas]
TE005017(Helitron)	80	Manes_10G043600	1.02276	0	1	1	hypothetical protein MANES_10G043600 [Manihot esculenta]
TE005029(Helitron)	0	Manes_10G043700	0.0184492	0.116941	0.845443	0.999771	PREDICTED: nucleolar complex protein 2 homolog isoform X1 [Jatropha curcas]
TE005042(Helitron)	0	Manes_10G043800	4.04113	0	1	1	hypothetical protein MANES_10G043800 [Manihot esculenta]
TE005053(Helitron)	2083	Manes_10G043900	0.668991	0	1	1	hypothetical protein MANES_10G043900 [Manihot esculenta]
TE005070(Helitron)	3521	Manes_10G044000	0.0338557	0	1	1	hypothetical protein MANES_10G044000 [Manihot esculenta]
TE005077(Helitron)	699	Manes_10G044100	2.73697	0	1	1	hypothetical protein MANES_10G044100 [Manihot esculenta]
TE005107(Helitron)	2206	Manes_10G044200	0.718879	-0.575963	0.285992	0.999771	PREDICTED: beta-taxilin [Jatropha curcas]
TE005109(Helitron)	1383	Manes_10G044200	1.28132	-0.575963	0.285992	0.999771	PREDICTED: beta-taxilin [Jatropha curcas]
TE005127(Helitron)	0	Manes_10G044200	1.14713	-0.575963	0.285992	0.999771	PREDICTED: beta-taxilin [Jatropha curcas]
TE005132(Helitron)	1356	Manes_10G044200	0.842644	-0.575963	0.285992	0.999771	PREDICTED: beta-taxilin [Jatropha curcas]
TE005146(Helitron)	2033	Manes_10G044400	6.64386	0.109438	0.686354	0.999771	myb family transcription factor family protein [Populus trichocarpa]
TE005165(Helitron)	3940	Manes_10G044500	1.6009	0	1	1	PREDICTED: tetraspanin-6 [Ricinus communis]
TE005173(Helitron)	3445	Manes_10G044500	0.668018	0	1	1	PREDICTED: tetraspanin-6 [Ricinus communis]
TE005188(Helitron)	101	Manes_10G044500	0.62293	0	1	1	PREDICTED: tetraspanin-6 [Ricinus communis]
TE005190(Helitron)	352	Manes_10G044500	4.02975	0	1	1	PREDICTED: tetraspanin-6 [Ricinus communis]
TE005194(Helitron)	923	Manes_10G044500	1.34474	0	1	1	PREDICTED: tetraspanin-6 [Ricinus communis]
TE005207(Helitron)	3147	Manes_10G044500	0.00797218	0	1	1	PREDICTED: tetraspanin-6 [Ricinus communis]
TE005269(Helitron)	459	Manes_10G044700	2.35844	-0.470679	0.38784	0.999771	PREDICTED: probable ubiquitin-conjugating enzyme E2 C isoform X1 [Jatropha curcas]
TE005272(DNA/hAT-Tag1)	0	MSTRG.18941	0.31637	-0.205163	0.445939	0.999771	HAT transposon superfamily [Theobroma cacao]
TE005275(DNA/hAT-Tag1)	0	MSTRG.18941	0.537512	-0.205163	0.445939	0.999771	HAT transposon superfamily [Theobroma cacao]
TE005278(Helitron)	622	MSTRG.18941	0.805842	-0.205163	0.445939	0.999771	HAT transposon superfamily [Theobroma cacao]
TE005314(Helitron)	341	Manes_10G044800	0.98806	-1.43494	0.594903	1	PREDICTED: probable RNA-binding protein EIF1AD [Jatropha curcas]
TE005318(Helitron)	2129	Manes_10G045000	0.665133	-0.0830557	0.758713	0.999771	PREDICTED: ethylene receptor isoform X2 [Jatropha curcas]
TE005444(RC/Helitron)	3806	Manes_10G045200	1.49674	-0.149815	0.411882	0.999771	chorismate synthase [Hevea brasiliensis]
TE005446(Helitron)	3720	Manes_10G045200	4.64386	-0.149815	0.411882	0.999771	chorismate synthase [Hevea brasiliensis]
TE005454(Helitron)	1167	Manes_10G045200	0.334869	-0.149815	0.411882	0.999771	chorismate synthase [Hevea brasiliensis]
TE005472(Helitron)	1986	Manes_10G045200	0.258878	-0.149815	0.411882	0.999771	chorismate synthase [Hevea brasiliensis]
TE005485(Helitron)	1725	Manes_10G045300	0.359328	-0.261066	0.510482	0.999771	PREDICTED: patatin-like protein 6 [Jatropha curcas]
TE005491(Helitron)	2634	Manes_10G045300	0.863822	-0.261066	0.510482	0.999771	PREDICTED: patatin-like protein 6 [Jatropha curcas]
TE005517(Helitron)	3946	Manes_10G045400	0.171486	-0.5115	0.790861	1	Tryptophan/tyrosine permease [Theobroma cacao]
TE005522(Helitron)	1343	Manes_10G045400	0.0119879	-0.5115	0.790861	1	Tryptophan/tyrosine permease [Theobroma cacao]
TE005525(Helitron)	443	Manes_10G045400	2.83579	-0.5115	0.790861	1	Tryptophan/tyrosine permease [Theobroma cacao]
TE005528(Helitron)	0	Manes_10G045400	2.83289	-0.5115	0.790861	1	Tryptophan/tyrosine permease [Theobroma cacao]
TE005531(Helitron)	401	Manes_10G045500	1.26448	-0.678072	0.436644	0.999771	PREDICTED: V-type proton ATPase subunit G 1 [Ricinus communis]
TE005549(Helitron)	162	Manes_10G045900	1.03059	1.89107	0.332136	1	Os04g0521200 [Oryza sativa Japonica Group]
TE005591(Helitron)	3004	Manes_10G046100	0.217786	0	1	1	Retrovirus-related Pol polyprotein from transposon 297 family [Cajanus cajan]
TE005606(Helitron)	1935	Manes_10G046100	0.23675	0	1	1	Retrovirus-related Pol polyprotein from transposon 297 family [Cajanus cajan]
TE005608(Helitron)	0	Manes_10G046200	0.120162	-0.0972972	0.713727	0.999771	PREDICTED: probable aquaporin PIP2-5 [Jatropha curcas]
TE005614(Helitron)	0	Manes_10G046300	0.786221	7.43741	0.524462	1	hypothetical protein MANES_10G046300 [Manihot esculenta]
TE005641(Helitron)	0	Manes_10G046400	1.98793	-0.739277	0.0921667	0.999771	PREDICTED: endoplasmic reticulum metallopeptidase 1 isoform X2 [Jatropha curcas]
TE005681(Helitron)	0	Manes_10G046500	1	-0.0206924	0.760049	0.999771	PREDICTED: endoplasmic reticulum metallopeptidase 1 isoform X2 [Jatropha curcas]
TE005688(Helitron)	2744	Manes_10G046600	0.0322283	0.750871	0.427015	0.999771	PREDICTED: phosphoglucomutase isoform X1 [Ricinus communis]
TE005699(Helitron)	0	Manes_10G046600	0.501251	0.750871	0.427015	0.999771	PREDICTED: phosphoglucomutase isoform X1 [Ricinus communis]
TE005721(Helitron)	2077	Manes_10G046700	0.320862	0.218605	0.400836	0.999771	PREDICTED: auxin response factor 16 [Jatropha curcas]
TE005749(Helitron)	495	Manes_10G046800	0.255839	0.156516	0.748896	0.999771	PREDICTED: GATA transcription factor 8 [Jatropha curcas]
TE005751(Helitron)	2007	Manes_10G046800	0.647119	0.156516	0.748896	0.999771	PREDICTED: GATA transcription factor 8 [Jatropha curcas]
TE005755(Helitron)	3236	Manes_10G046800	0.0229822	0.156516	0.748896	0.999771	PREDICTED: GATA transcription factor 8 [Jatropha curcas]
TE005801(Helitron)	1168	Manes_10G046900	0.548817	0	1	1	PREDICTED: protein ENHANCED DISEASE RESISTANCE 2 [Jatropha curcas]
TE005802(Helitron)	44	Manes_10G046900	1.41143	0	1	1	PREDICTED: protein ENHANCED DISEASE RESISTANCE 2 [Jatropha curcas]
TE005865(Helitron)	104	Manes_10G047400	0.482236	-0.105493	0.890887	0.999771	PREDICTED: synaptotagmin-3 isoform X1 [Jatropha curcas]
TE005893(Helitron)	12	Manes_10G047500	1.06438	-0.443106	0.237089	0.999771	phenylalanine ammonia-lyase 1 [Manihot esculenta]
TE005917(Helitron)	1885	Manes_10G047600	0.38239	-0.160365	0.620487	0.999771	PREDICTED: adenosine kinase 2 [Ricinus communis]
TE005922(Helitron)	294	Manes_10G047600	1.0608	-0.160365	0.620487	0.999771	PREDICTED: adenosine kinase 2 [Ricinus communis]
TE005929(Helitron)	0	Manes_10G047600	0.0238552	-0.160365	0.620487	0.999771	PREDICTED: adenosine kinase 2 [Ricinus communis]
TE005931(Helitron)	37	Manes_10G047600	1.40917	-0.160365	0.620487	0.999771	PREDICTED: adenosine kinase 2 [Ricinus communis]
TE005936(Helitron)	404	Manes_10G047800	0.4825	0	1	1	PREDICTED: BURP domain-containing protein 17 [Ricinus communis]
TE005942(Helitron)	3691	Manes_10G047900	0.739848	0	1	1	PREDICTED: organ-specific protein S2-like [Sesamum indicum]
TE005968(Helitron)	2517	Manes_10G048000	3.64386	0	1	1	Thionin related/ Pollen Ole e 6 [Medicago truncatula]
TE005985(Helitron)	2360	Manes_10G048000	0.0811727	0	1	1	Thionin related/ Pollen Ole e 6 [Medicago truncatula]
TE005986(Helitron)	3367	Manes_10G048000	2.10434	0	1	1	Thionin related/ Pollen Ole e 6 [Medicago truncatula]
TE006021(Helitron)	2721	Manes_10G048100	1.03059	0	1	1	hypothetical protein MANES_10G048100 [Manihot esculenta]
TE006040(Helitron)	2702	Manes_10G048300	2.06178	0	1	1	PREDICTED: acidic endochitinase [Ricinus communis]
TE006071(Helitron)	1161	Manes_10G048600	2.32193	-0.609416	0.669284	1	PREDICTED: lysM domain receptor-like kinase 3 [Ricinus communis]
TE006074(Helitron)	2200	Manes_10G048700	0.577813	0.0545765	0.941873	0.999771	PREDICTED: ABC transporter G family member 24-like [Jatropha curcas]
TE006076(Helitron)	1238	Manes_10G048600	0.337315	-0.609416	0.669284	1	PREDICTED: lysM domain receptor-like kinase 3 [Ricinus communis]
TE006078(Helitron)	882	Manes_10G048700	3.69451	0.0545765	0.941873	0.999771	PREDICTED: ABC transporter G family member 24-like [Jatropha curcas]
TE006082(Helitron)	118	Manes_10G048700	0.377701	0.0545765	0.941873	0.999771	PREDICTED: ABC transporter G family member 24-like [Jatropha curcas]
TE006084(Helitron)	0	Manes_10G048700	1.46333	0.0545765	0.941873	0.999771	PREDICTED: ABC transporter G family member 24-like [Jatropha curcas]
TE006087(Helitron)	0	Manes_10G048700	0.435769	0.0545765	0.941873	0.999771	PREDICTED: ABC transporter G family member 24-like [Jatropha curcas]
TE006090(Helitron)	0	Manes_10G048700	1.006	0.0545765	0.941873	0.999771	PREDICTED: ABC transporter G family member 24-like [Jatropha curcas]
TE006091(Helitron)	122	Manes_10G048700	0.87044	0.0545765	0.941873	0.999771	PREDICTED: ABC transporter G family member 24-like [Jatropha curcas]
TE006095(Helitron)	931	Manes_10G048800	1.52223	0.217298	0.72492	0.999771	PREDICTED: probable receptor-like protein kinase At5g47070 isoform X2 [Ricinus communis]
TE006096(Helitron)	0	Manes_10G048800	0.0919225	0.217298	0.72492	0.999771	PREDICTED: probable receptor-like protein kinase At5g47070 isoform X2 [Ricinus communis]
TE006117(Helitron)	2246	Manes_10G048800	4.05889	0.217298	0.72492	0.999771	PREDICTED: probable receptor-like protein kinase At5g47070 isoform X2 [Ricinus communis]
TE006143(Helitron)	0	Manes_10G048900	2.2501	-0.170637	0.577857	0.999771	PREDICTED: OTU domain-containing protein DDB_G0284757 [Jatropha curcas]
TE006144(Helitron)	0	Manes_10G048900	0.887525	-0.170637	0.577857	0.999771	PREDICTED: OTU domain-containing protein DDB_G0284757 [Jatropha curcas]
TE006148(Helitron)	0	Manes_10G048900	1.10543	-0.170637	0.577857	0.999771	PREDICTED: OTU domain-containing protein DDB_G0284757 [Jatropha curcas]
TE006150(Helitron)	0	Manes_10G048900	1.14684	-0.170637	0.577857	0.999771	PREDICTED: OTU domain-containing protein DDB_G0284757 [Jatropha curcas]
TE006162(Helitron)	1657	Manes_10G049100	0.0616062	0	1	1	polyubiquitin, partial [Capsicum chinense]
TE006163(RC/Helitron)	0	Manes_10G049000	0.207704	-0.0130179	0.828156	0.999771	PREDICTED: pumilio homolog 4 [Ricinus communis]
TE006231(Helitron)	1438	Manes_10G049300	0.0153389	0.104744	0.881215	0.999771	PREDICTED: vacuolar amino acid transporter 1 [Ricinus communis]
TE006245(DNA/hAT-Ac)	2778	Manes_10G049300	0.900464	0.104744	0.881215	0.999771	PREDICTED: vacuolar amino acid transporter 1 [Ricinus communis]
TE006261(Helitron)	173	Manes_10G049400	2.82218	0.909853	0.179787	0.999771	PREDICTED: probable protein S-acyltransferase 15 [Ricinus communis]
TE006266(Helitron)	280	Manes_10G049400	1.09651	0.909853	0.179787	0.999771	PREDICTED: probable protein S-acyltransferase 15 [Ricinus communis]
TE006269(Helitron)	721	Manes_10G049400	0.131986	0.909853	0.179787	0.999771	PREDICTED: probable protein S-acyltransferase 15 [Ricinus communis]
TE006286(Helitron)	1577	Manes_10G049500	0.148933	6.86625	0.801109	1	hypothetical protein MANES_10G049500 [Manihot esculenta]
TE006301(Helitron)	2316	Manes_10G049600	2.05889	1.97784	0.312239	1	hypothetical protein MANES_10G049600, partial [Manihot esculenta]
TE006365(Helitron)	2840	Manes_10G049900	0.0169109	0	1	1	DEVIL16 family protein [Populus trichocarpa]
TE006485(Helitron)	3178	Manes_10G050000	2.10434	-0.162369	0.236187	0.999771	PREDICTED: ras-related protein RABF1 [Jatropha curcas]
TE006504(Helitron)	1625	Manes_10G050100	2.61992	-6.49185	0.466198	1	PREDICTED: glycerol-3-phosphate dehydrogenase SDP6, mitochondrial [Jatropha curcas]
TE006511(Helitron)	400	Manes_10G050100	1.4767	-6.49185	0.466198	1	PREDICTED: glycerol-3-phosphate dehydrogenase SDP6, mitochondrial [Jatropha curcas]
TE006521(Helitron)	3250	Manes_10G050200	0.645351	0	1	1	hypothetical protein MANES_10G050200 [Manihot esculenta]
TE006536(Helitron)	512	Manes_10G050500	0.404958	0	1	1	hypothetical protein MANES_10G050500 [Manihot esculenta]
TE006538(Helitron)	215	Manes_10G050500	0.419407	0	1	1	hypothetical protein MANES_10G050500 [Manihot esculenta]
TE006550(DNA/hAT-Charlie)	0	Manes_10G050700	2.47681	-0.52582	0.24765	0.999771	PREDICTED: serine carboxypeptidase-like [Jatropha curcas]
TE006565(Helitron)	236	Manes_10G050800	0.271504	0	1	1	PREDICTED: vinorine synthase-like [Populus euphratica]
TE006647(Helitron)	92	Manes_10G051000	0.900464	-0.633872	0.851021	1	PREDICTED: glycine-rich RNA-binding protein RZ1C isoform X1 [Ricinus communis]
TE006717(Helitron)	3889	Manes_10G051500	3.00804	0.19592	0.783293	0.999771	Pectin lyase-like superfamily protein isoform 1 [Theobroma cacao]
TE006722(Helitron)	0	Manes_10G051500	1.06817	0.19592	0.783293	0.999771	Pectin lyase-like superfamily protein isoform 1 [Theobroma cacao]
TE006826(Helitron)	2750	Manes_10G051600	0.13715	-8.63178	0.267968	1	PREDICTED: transcription factor SPT20 homolog [Ricinus communis]
TE006829(Helitron)	3639	Manes_10G051600	0.0709343	-8.63178	0.267968	1	PREDICTED: transcription factor SPT20 homolog [Ricinus communis]
TE006895(Helitron)	0	Manes_10G051700	0.236682	-0.290805	0.403572	0.999771	PREDICTED: pullulanase 1, chloroplastic [Jatropha curcas]
TE006902(Helitron)	0	Manes_10G051700	0.0699143	-0.290805	0.403572	0.999771	PREDICTED: pullulanase 1, chloroplastic [Jatropha curcas]
TE006908(Helitron)	0	Manes_10G051700	0.47554	-0.290805	0.403572	0.999771	PREDICTED: pullulanase 1, chloroplastic [Jatropha curcas]
TE006914(Helitron)	0	Manes_10G051700	0.169736	-0.290805	0.403572	0.999771	PREDICTED: pullulanase 1, chloroplastic [Jatropha curcas]
TE006962(Helitron)	2046	Manes_10G052000	1.6056	0	1	1	PREDICTED: zinc finger protein ZAT5-like [Populus euphratica]
TE006974(Helitron)	1787	Manes_10G052000	0.565972	0	1	1	PREDICTED: zinc finger protein ZAT5-like [Populus euphratica]
TE006976(Helitron)	2473	Manes_10G052000	1.739	0	1	1	PREDICTED: zinc finger protein ZAT5-like [Populus euphratica]
TE007035(Helitron)	579	Manes_10G052200	0.437093	0	1	1	hypothetical protein MANES_10G052200 [Manihot esculenta]
TE007041(Helitron)	1315	Manes_10G052300	0.00170515	0	1	1	PREDICTED: ras-related protein RABC2a-like isoform X1 [Jatropha curcas]
TE007167(Helitron)	0	Manes_10G052600	0.125982	-0.251167	0.182316	0.999771	PREDICTED: malate dehydrogenase [NADP], chloroplastic [Jatropha curcas]
TE007168(Helitron)	1265	Manes_10G052500	0.0275858	-0.149271	0.343896	0.999771	NAC transcription factors 5 [Manihot esculenta]
TE007188(Helitron)	2034	Manes_10G052700	0.21824	0.45094	0.337628	0.999771	PREDICTED: acyl-CoA-binding domain-containing protein 4 [Ricinus communis]
TE007198(Helitron)	0	Manes_10G052700	1.04963	0.45094	0.337628	0.999771	PREDICTED: acyl-CoA-binding domain-containing protein 4 [Ricinus communis]
TE007200(Helitron)	0	Manes_10G052700	0.62293	0.45094	0.337628	0.999771	PREDICTED: acyl-CoA-binding domain-containing protein 4 [Ricinus communis]
TE007207(Helitron)	0	Manes_10G052700	0.779572	0.45094	0.337628	0.999771	PREDICTED: acyl-CoA-binding domain-containing protein 4 [Ricinus communis]
TE007208(Helitron)	0	Manes_10G052700	1.3743	0.45094	0.337628	0.999771	PREDICTED: acyl-CoA-binding domain-containing protein 4 [Ricinus communis]
TE007209(Helitron)	0	Manes_10G052700	0.252274	0.45094	0.337628	0.999771	PREDICTED: acyl-CoA-binding domain-containing protein 4 [Ricinus communis]
TE007213(Helitron)	950	Manes_10G052700	0.411509	0.45094	0.337628	0.999771	PREDICTED: acyl-CoA-binding domain-containing protein 4 [Ricinus communis]
TE007225(Helitron)	3692	Manes_10G052800	0.18133	0	0.987066	1	uncharacterized LOC8263958 [Ricinus communis]
TE007228(Helitron)	710	Manes_10G052800	0.102936	0	0.987066	1	uncharacterized LOC8263958 [Ricinus communis]
TE007231(Helitron)	288	Manes_10G052800	3.32193	0	0.987066	1	uncharacterized LOC8263958 [Ricinus communis]
TE007263(Helitron)	2926	Manes_10G052900	1.24304	9.05889	0.395592	1	PREDICTED: probable histone H2B.3 [Populus euphratica]
TE007265(Helitron)	2886	Manes_10G052900	0.779874	9.05889	0.395592	1	PREDICTED: probable histone H2B.3 [Populus euphratica]
TE007293(Helitron)	2754	Manes_10G053000	1.91053	0.481533	0.226533	0.999771	PREDICTED: CAP-Gly domain-containing linker protein 1-like [Jatropha curcas]
TE007304(Helitron)	462	Manes_10G053000	0.33794	0.481533	0.226533	0.999771	PREDICTED: CAP-Gly domain-containing linker protein 1-like [Jatropha curcas]
TE007307(Helitron)	131	Manes_10G053000	1.82469	0.481533	0.226533	0.999771	PREDICTED: CAP-Gly domain-containing linker protein 1-like [Jatropha curcas]
TE007351(Helitron)	1309	Manes_10G053100	0.434778	0	1	1	PREDICTED: probable 2-oxoglutarate/Fe(II)-dependent dioxygenase [Jatropha curcas]
TE007357(Helitron)	940	Manes_10G053100	0.923379	0	1	1	PREDICTED: probable 2-oxoglutarate/Fe(II)-dependent dioxygenase [Jatropha curcas]
TE007371(Helitron)	0	Manes_10G053100	3.83794	0	1	1	PREDICTED: probable 2-oxoglutarate/Fe(II)-dependent dioxygenase [Jatropha curcas]
TE007382(Helitron)	2610	Manes_10G053100	0.268721	0	1	1	PREDICTED: probable 2-oxoglutarate/Fe(II)-dependent dioxygenase [Jatropha curcas]
TE007528(Helitron)	3341	Manes_10G053200	1.59074	6.12928	0.801109	1	PREDICTED: cyclin-dependent protein kinase inhibitor SMR1 [Jatropha curcas]
TE007539(Helitron)	953	Manes_10G053200	0.0703893	6.12928	0.801109	1	PREDICTED: cyclin-dependent protein kinase inhibitor SMR1 [Jatropha curcas]
TE007540(Helitron)	1586	Manes_10G053200	0.206451	6.12928	0.801109	1	PREDICTED: cyclin-dependent protein kinase inhibitor SMR1 [Jatropha curcas]
TE007573(Helitron)	0	Manes_10G053400	1.83794	-0.336049	0.55151	0.999771	DNA binding protein [Arabidopsis thaliana]
TE007582(Helitron)	2600	Manes_10G053400	0.15056	-0.336049	0.55151	0.999771	DNA binding protein [Arabidopsis thaliana]
TE007593(Helitron)	2413	Manes_10G053500	1.7179	-0.555742	0.333559	0.999771	PREDICTED: LOW QUALITY PROTEIN: phosphoglucan phosphatase DSP4, amyloplastic-like [Jatropha curcas]
TE007607(Helitron)	2844	Manes_10G053600	0.00169145	0	1	1	PREDICTED: aspartic proteinase-like protein 2 isoform X2 [Ricinus communis]
TE007614(Helitron)	2812	Manes_10G053500	0.0793047	-0.555742	0.333559	0.999771	PREDICTED: LOW QUALITY PROTEIN: phosphoglucan phosphatase DSP4, amyloplastic-like [Jatropha curcas]
TE007675(Helitron)	0	Manes_10G053700	0.527932	0	1	1	PREDICTED: lysosomal Pro-X carboxypeptidase-like [Jatropha curcas]
TE007774(Helitron)	2400	Manes_10G053900	0.642578	-0.103459	0.670811	0.999771	PREDICTED: glycosyltransferase family protein 64 protein C5 [Jatropha curcas]
TE007784(Helitron)	773	Manes_10G053900	3.64386	-0.103459	0.670811	0.999771	PREDICTED: glycosyltransferase family protein 64 protein C5 [Jatropha curcas]
TE007791(Helitron)	2152	Manes_10G053900	1.0984	-0.103459	0.670811	0.999771	PREDICTED: glycosyltransferase family protein 64 protein C5 [Jatropha curcas]
TE007838(Helitron)	1209	Manes_10G054000	2.56478	-0.359733	0.129649	0.999771	PREDICTED: 3-phosphoinositide-dependent protein kinase 2 [Jatropha curcas]
TE007850(Helitron)	693	Manes_10G054000	0.404227	-0.359733	0.129649	0.999771	PREDICTED: 3-phosphoinositide-dependent protein kinase 2 [Jatropha curcas]
TE007914(Helitron)	1941	Manes_10G054200	0.712402	0.0797459	0.906171	0.999771	leucine-rich repeat transmembrane protein kinase [Populus trichocarpa]
TE007925(Helitron)	0	Manes_10G054200	0.771993	0.0797459	0.906171	0.999771	leucine-rich repeat transmembrane protein kinase [Populus trichocarpa]
TE007928(Helitron)	373	Manes_10G054200	0.112275	0.0797459	0.906171	0.999771	leucine-rich repeat transmembrane protein kinase [Populus trichocarpa]
TE007946(Helitron)	1748	Manes_10G054300	0.31097	0.369039	0.542544	0.999771	PREDICTED: mRNA cap guanine-N7 methyltransferase 2 isoform X2 [Jatropha curcas]
TE007959(Helitron)	3612	Manes_10G054300	1.48819	0.369039	0.542544	0.999771	PREDICTED: mRNA cap guanine-N7 methyltransferase 2 isoform X2 [Jatropha curcas]
TE007970(Helitron)	1804	Manes_10G054400	0.132841	0	1	1	pyruvate kinase [Paeonia suffruticosa]
TE007979(Helitron)	0	Manes_10G054400	0.0265054	0	1	1	pyruvate kinase [Paeonia suffruticosa]
TE008030(Helitron)	0	Manes_10G054500	3.00441	8.05889	0.40742	1	PREDICTED: pyruvate kinase, cytosolic isozyme-like [Jatropha curcas]
TE008035(RC/Helitron)	1352	Manes_10G054500	1.37349	8.05889	0.40742	1	PREDICTED: pyruvate kinase, cytosolic isozyme-like [Jatropha curcas]
TE008036(Helitron)	1816	Manes_10G054500	2.3967	8.05889	0.40742	1	PREDICTED: pyruvate kinase, cytosolic isozyme-like [Jatropha curcas]
TE008092(Helitron)	159	Manes_10G054600	3.83794	0.248704	0.80471	0.999771	E24 ASN [Spinacia oleracea]
TE008101(Helitron)	1957	Manes_10G054600	0.438359	0.248704	0.80471	0.999771	E24 ASN [Spinacia oleracea]
TE008103(RC/Helitron)	3184	Manes_10G054600	0.00616063	0.248704	0.80471	0.999771	E24 ASN [Spinacia oleracea]
TE008199(Helitron)	3129	Manes_10G054800	0.27633	0.921997	0.312816	0.999771	PREDICTED: pentatricopeptide repeat-containing protein At1g52640, mitochondrial [Jatropha curcas]
TE008201(Helitron)	2572	Manes_10G054800	3.64386	0.921997	0.312816	0.999771	PREDICTED: pentatricopeptide repeat-containing protein At1g52640, mitochondrial [Jatropha curcas]
TE008203(Helitron)	2327	Manes_10G054800	4.32193	0.921997	0.312816	0.999771	PREDICTED: pentatricopeptide repeat-containing protein At1g52640, mitochondrial [Jatropha curcas]
TE008212(Helitron)	3244	Manes_10G054900	1.70044	-0.212371	0.780485	0.999771	PREDICTED: GABA transporter 1-like [Populus euphratica]
TE008217(Helitron)	1683	Manes_10G054800	3.47249	0.921997	0.312816	0.999771	PREDICTED: pentatricopeptide repeat-containing protein At1g52640, mitochondrial [Jatropha curcas]
TE008227(Helitron)	589	Manes_10G055000	0.328611	0.303781	0.631294	0.999771	PREDICTED: kelch repeat-containing protein At3g27220-like [Jatropha curcas]
TE008233(Helitron)	101	Manes_10G055000	0.497268	0.303781	0.631294	0.999771	PREDICTED: kelch repeat-containing protein At3g27220-like [Jatropha curcas]
TE008324(Helitron)	528	Manes_10G055100	0.841209	-0.514573	0.871639	1	PREDICTED: glucomannan 4-beta-mannosyltransferase 9-like [Jatropha curcas]
TE008338(Helitron)	0	Manes_10G055100	1.31214	-0.514573	0.871639	1	PREDICTED: glucomannan 4-beta-mannosyltransferase 9-like [Jatropha curcas]
TE008339(Helitron)	0	Manes_10G055100	0.192645	-0.514573	0.871639	1	PREDICTED: glucomannan 4-beta-mannosyltransferase 9-like [Jatropha curcas]
TE008340(Helitron)	0	Manes_10G055100	0.355557	-0.514573	0.871639	1	PREDICTED: glucomannan 4-beta-mannosyltransferase 9-like [Jatropha curcas]
TE008356(Helitron)	3335	Manes_10G055100	0.62293	-0.514573	0.871639	1	PREDICTED: glucomannan 4-beta-mannosyltransferase 9-like [Jatropha curcas]
TE008395(Helitron)	0	Manes_10G055200	0.485427	0.590498	0.0558493	0.999771	PREDICTED: transcriptional activator DEMETER isoform X1 [Jatropha curcas]
TE008408(DNA/hAT-Ac)	166	Manes_10G055400	1.71433	0	1	1	hypothetical protein MANES_10G055400 [Manihot esculenta]
TE008416(Helitron)	3112	Manes_10G055500	0.195196	-0.196702	0.555768	0.999771	PREDICTED: protein TRANSPARENT TESTA GLABRA 1 [Jatropha curcas]
TE008422(Helitron)	983	MSTRG.19071	0.533556	-0.164566	0.590466	0.999771	retrotransposon-related protein [Trifolium pratense]
TE008437(Helitron)	3681	MSTRG.19071	0.197051	-0.164566	0.590466	0.999771	retrotransposon-related protein [Trifolium pratense]
TE008479(Helitron)	2123	Manes_10G055600	0.480284	-5.43741	0.689939	1	PREDICTED: trihelix transcription factor PTL-like [Populus euphratica]
TE008546(Helitron)	756	Manes_10G055700	0.0158419	0	1	1	PREDICTED: protein CROWDED NUCLEI 4-like [Arachis ipaensis]
TE008688(Helitron)	495	Manes_10G055900	0.499306	0	1	1	PREDICTED: phenolic glucoside malonyltransferase 1-like [Jatropha curcas]
TE008771(Helitron)	428	Manes_10G056000	0.299676	0	1	1	PREDICTED: phenolic glucoside malonyltransferase 1-like [Jatropha curcas]
TE008774(Helitron)	2077	Manes_10G056000	0.109542	0	1	1	PREDICTED: phenolic glucoside malonyltransferase 1-like [Jatropha curcas]
TE008797(Helitron)	2532	Manes_10G056100	0.628243	-0.663914	0.336105	0.999771	PREDICTED: calmodulin-like protein 1 [Jatropha curcas]
TE008879(Helitron)	3523	Manes_10G056300	0.45799	0	1	1	PREDICTED: ethylene-responsive transcription factor ERF109-like [Jatropha curcas]
TE008880(Helitron)	2347	Manes_10G056300	3.2309	0	1	1	PREDICTED: ethylene-responsive transcription factor ERF109-like [Jatropha curcas]
TE008882(Helitron)	2323	Manes_10G056300	2.73639	0	1	1	PREDICTED: ethylene-responsive transcription factor ERF109-like [Jatropha curcas]
TE008885(Helitron)	1363	Manes_10G056300	0.916342	0	1	1	PREDICTED: ethylene-responsive transcription factor ERF109-like [Jatropha curcas]
TE008894(Helitron)	1929	Manes_10G056300	0.196706	0	1	1	PREDICTED: ethylene-responsive transcription factor ERF109-like [Jatropha curcas]
TE008963(Helitron)	2517	Manes_10G056400	2.47681	0.623197	0.387545	0.999771	PREDICTED: alpha-amylase-like [Malus domestica]
TE008978(Helitron)	0	Manes_10G056400	0.938329	0.623197	0.387545	0.999771	PREDICTED: alpha-amylase-like [Malus domestica]
TE009059(Helitron)	3751	Manes_10G056700	1.21185	-0.358048	0.772794	0.999771	PREDICTED: RING-H2 finger protein ATL8-like isoform X2 [Jatropha curcas]
TE009060(Helitron)	1895	Manes_10G056600	0.228501	0	1	1	PREDICTED: protein PHYTOCHROME KINASE SUBSTRATE 1 [Ricinus communis]
TE009063(Helitron)	3133	Manes_10G056700	0.344157	-0.358048	0.772794	0.999771	PREDICTED: RING-H2 finger protein ATL8-like isoform X2 [Jatropha curcas]
TE009064(Helitron)	905	Manes_10G056600	0.110849	0	1	1	PREDICTED: protein PHYTOCHROME KINASE SUBSTRATE 1 [Ricinus communis]
TE009065(Helitron)	2694	Manes_10G056700	1.23834	-0.358048	0.772794	0.999771	PREDICTED: RING-H2 finger protein ATL8-like isoform X2 [Jatropha curcas]
TE009067(Helitron)	454	Manes_10G056600	0.666492	0	1	1	PREDICTED: protein PHYTOCHROME KINASE SUBSTRATE 1 [Ricinus communis]
TE009068(Helitron)	1776	Manes_10G056700	1.30154	-0.358048	0.772794	0.999771	PREDICTED: RING-H2 finger protein ATL8-like isoform X2 [Jatropha curcas]
TE009144(DNA/hAT-Ac)	2672	Manes_10G057000	0.026587	0	1	1	PREDICTED: ALA-interacting subunit 3-like [Jatropha curcas]
TE009145(Helitron)	2267	Manes_10G057000	0.508564	0	1	1	PREDICTED: ALA-interacting subunit 3-like [Jatropha curcas]
TE009159(Helitron)	3934	Manes_10G057100	1.97639	7.43741	0.546406	1	PREDICTED: protein translocase subunit SecA-like [Glycine max]
TE009167(Helitron)	0	Manes_10G057100	0.228093	7.43741	0.546406	1	PREDICTED: protein translocase subunit SecA-like [Glycine max]
TE009172(Helitron)	423	Manes_10G057100	0.643208	7.43741	0.546406	1	PREDICTED: protein translocase subunit SecA-like [Glycine max]
TE009173(Helitron)	472	Manes_10G057100	0.394219	7.43741	0.546406	1	PREDICTED: protein translocase subunit SecA-like [Glycine max]
TE009260(Helitron)	3924	Manes_10G057200	0.149562	-0.366309	0.116698	0.999771	XS domain protein [Medicago truncatula]
TE009270(Helitron)	279	Manes_10G057200	0.784732	-0.366309	0.116698	0.999771	XS domain protein [Medicago truncatula]
TE009272(Helitron)	556	Manes_10G057200	0.861924	-0.366309	0.116698	0.999771	XS domain protein [Medicago truncatula]
TE009296(Helitron)	2342	Manes_10G057300	0.0649961	0	1	1	PREDICTED: pleiotropic drug resistance protein 2-like isoform X1 [Jatropha curcas]
TE009297(Helitron)	1451	Manes_10G057300	0.10896	0	1	1	PREDICTED: pleiotropic drug resistance protein 2-like isoform X1 [Jatropha curcas]
TE009305(Helitron)	331	Manes_10G057300	1.74021	0	1	1	PREDICTED: pleiotropic drug resistance protein 2-like isoform X1 [Jatropha curcas]
TE009306(Helitron)	0	Manes_10G057300	1.51069	0	1	1	PREDICTED: pleiotropic drug resistance protein 2-like isoform X1 [Jatropha curcas]
TE009307(Helitron)	1069	Manes_10G057300	0.288282	0	1	1	PREDICTED: pleiotropic drug resistance protein 2-like isoform X1 [Jatropha curcas]
TE009313(Helitron)	2328	Manes_10G057300	0.296882	0	1	1	PREDICTED: pleiotropic drug resistance protein 2-like isoform X1 [Jatropha curcas]
TE009328(Helitron)	1073	Manes_10G057400	0.197883	0.385765	0.291291	0.999771	Enhancer of polycomb-like transcription factor protein [Arabidopsis thaliana]
TE009331(Helitron)	2160	Manes_10G057400	0.463132	0.385765	0.291291	0.999771	Enhancer of polycomb-like transcription factor protein [Arabidopsis thaliana]
TE009382(Helitron)	2915	Manes_10G057500	0.0301095	0.385587	0.201517	0.999771	PREDICTED: pentatricopeptide repeat-containing protein At2g37320 [Jatropha curcas]
TE009395(Helitron)	2710	Manes_10G057500	0.335823	0.385587	0.201517	0.999771	PREDICTED: pentatricopeptide repeat-containing protein At2g37320 [Jatropha curcas]
TE009400(Helitron)	1642	Manes_10G057600	0.633707	0.040642	0.989446	1	PREDICTED: serine/threonine-protein kinase D6PKL2-like [Jatropha curcas]
TE009405(Helitron)	231	Manes_10G057600	1.63848	0.040642	0.989446	1	PREDICTED: serine/threonine-protein kinase D6PKL2-like [Jatropha curcas]
TE009415(Helitron)	1891	Manes_10G057700	0.191779	0.213404	0.507506	0.999771	neutral/alkaline invertase [Manihot esculenta]
TE009417(Helitron)	1487	Manes_10G057700	0.258152	0.213404	0.507506	0.999771	neutral/alkaline invertase [Manihot esculenta]
TE009422(Helitron)	0	Manes_10G057700	1.27934	0.213404	0.507506	0.999771	neutral/alkaline invertase [Manihot esculenta]
TE009436(Helitron)	1518	Manes_10G057700	0.0634157	0.213404	0.507506	0.999771	neutral/alkaline invertase [Manihot esculenta]
TE009441(Helitron)	3114	Manes_10G057700	0.578379	0.213404	0.507506	0.999771	neutral/alkaline invertase [Manihot esculenta]
TE009442(Helitron)	3556	Manes_10G057700	1.19264	0.213404	0.507506	0.999771	neutral/alkaline invertase [Manihot esculenta]
TE009480(Helitron)	226	Manes_10G057900	3.64386	-0.362611	0.143995	0.999771	RNA-binding family protein isoform 1 [Theobroma cacao]
TE009514(Helitron)	157	Manes_10G058000	1.21501	0.321692	0.496231	0.999771	PREDICTED: hippocampus abundant transcript-like protein 1 [Jatropha curcas]
TE009519(Helitron)	648	Manes_10G058000	0.109878	0.321692	0.496231	0.999771	PREDICTED: hippocampus abundant transcript-like protein 1 [Jatropha curcas]
TE009520(Helitron)	918	Manes_10G058000	0.204317	0.321692	0.496231	0.999771	PREDICTED: hippocampus abundant transcript-like protein 1 [Jatropha curcas]
TE009564(Helitron)	452	Manes_10G058100	0.686813	1.1765	0.521769	1	hypothetical protein MANES_10G058100 [Manihot esculenta]
TE009643(Helitron)	2033	Manes_10G058400	0.950342	0	1	1	PREDICTED: protein LITTLE ZIPPER 4-like [Glycine max]
TE009651(Helitron)	0	Manes_10G058500	0.360882	0.0688684	0.9016	0.999771	PREDICTED: probable aspartyl aminopeptidase isoform X1 [Ricinus communis]
TE009668(Helitron)	3323	Manes_10G058500	0.179778	0.0688684	0.9016	0.999771	PREDICTED: probable aspartyl aminopeptidase isoform X1 [Ricinus communis]
TE009678(Helitron)	1745	Manes_10G058600	0.932632	-2.70562	0.135555	0.999771	PREDICTED: probable sodium/metabolite cotransporter BASS4, chloroplastic [Jatropha curcas]
TE009734(Helitron)	0	Manes_10G058700	1.2078	-0.174174	0.854723	0.999771	PREDICTED: probable sodium/metabolite cotransporter BASS4, chloroplastic isoform X1 [Ricinus communis]
TE009735(Helitron)	1001	Manes_10G058700	1.00866	-0.174174	0.854723	0.999771	PREDICTED: probable sodium/metabolite cotransporter BASS4, chloroplastic isoform X1 [Ricinus communis]
TE009737(Helitron)	1838	Manes_10G058700	0.201582	-0.174174	0.854723	0.999771	PREDICTED: probable sodium/metabolite cotransporter BASS4, chloroplastic isoform X1 [Ricinus communis]
TE009763(Helitron)	207	Manes_10G058800	2.47249	0.588607	0.329238	0.999771	mevalonate disphosphate decarboxylase [Hevea brasiliensis]
TE009768(Helitron)	1097	Manes_10G058800	0.227176	0.588607	0.329238	0.999771	mevalonate disphosphate decarboxylase [Hevea brasiliensis]
TE009772(Helitron)	743	Manes_10G058900	3.08746	0.0601732	0.90254	0.999771	40S ribosomal protein S17A [Hevea brasiliensis]
TE009774(Helitron)	335	Manes_10G058900	0.46513	0.0601732	0.90254	0.999771	40S ribosomal protein S17A [Hevea brasiliensis]
TE009775(Helitron)	162	Manes_10G058900	1.71786	0.0601732	0.90254	0.999771	40S ribosomal protein S17A [Hevea brasiliensis]
TE009777(Helitron)	0	Manes_10G058900	3.41989	0.0601732	0.90254	0.999771	40S ribosomal protein S17A [Hevea brasiliensis]
TE009794(Helitron)	151	Manes_10G059000	1.57273	-0.125863	0.490544	0.999771	PREDICTED: 3-hydroxyisobutyryl-CoA hydrolase 1-like [Jatropha curcas]
TE009811(Helitron)	0	Manes_10G059000	0.587427	-0.125863	0.490544	0.999771	PREDICTED: 3-hydroxyisobutyryl-CoA hydrolase 1-like [Jatropha curcas]
TE009816(Helitron)	0	Manes_10G059000	1.70705	-0.125863	0.490544	0.999771	PREDICTED: 3-hydroxyisobutyryl-CoA hydrolase 1-like [Jatropha curcas]
TE009822(Helitron)	1314	Manes_10G059000	0.0808554	-0.125863	0.490544	0.999771	PREDICTED: 3-hydroxyisobutyryl-CoA hydrolase 1-like [Jatropha curcas]
TE009823(Helitron)	2538	Manes_10G059000	0.94366	-0.125863	0.490544	0.999771	PREDICTED: 3-hydroxyisobutyryl-CoA hydrolase 1-like [Jatropha curcas]
TE009824(Helitron)	3035	Manes_10G059000	1.99726	-0.125863	0.490544	0.999771	PREDICTED: 3-hydroxyisobutyryl-CoA hydrolase 1-like [Jatropha curcas]
TE009828(Helitron)	1880	Manes_10G059200	0.10069	-0.0314325	0.891298	0.999771	PREDICTED: 7-methylguanosine phosphate-specific 5'-nucleotidase A isoform X2 [Jatropha curcas]
TE009836(Helitron)	0	Manes_10G059200	1.07555	-0.0314325	0.891298	0.999771	PREDICTED: 7-methylguanosine phosphate-specific 5'-nucleotidase A isoform X2 [Jatropha curcas]
TE009841(Helitron)	3402	Manes_10G059100	0.163499	0	1	1	hypothetical protein MANES_10G059100 [Manihot esculenta]
TE009850(Helitron)	1772	Manes_10G059200	0.84152	-0.0314325	0.891298	0.999771	PREDICTED: 7-methylguanosine phosphate-specific 5'-nucleotidase A isoform X2 [Jatropha curcas]
TE009854(Helitron)	2348	Manes_10G059300	0.0349918	0.695607	0.638125	0.999771	F26K24.5 protein [Theobroma cacao]
TE009861(Helitron)	1244	Manes_10G059300	0.606118	0.695607	0.638125	0.999771	F26K24.5 protein [Theobroma cacao]
TE009868(Helitron)	986	Manes_10G059300	0.00528386	0.695607	0.638125	0.999771	F26K24.5 protein [Theobroma cacao]
TE009905(Helitron)	660	Manes_10G059500	0.0612187	0.0452126	0.942014	0.999771	PREDICTED: nuclear pore complex protein NUP1 isoform X1 [Jatropha curcas]
TE009948(Helitron)	0	Manes_10G059600	0.187899	1.06369	0.115237	0.999771	PREDICTED: type I inositol polyphosphate 5-phosphatase 10 [Ricinus communis]
TE009956(Helitron)	0	Manes_10G059600	0.0572573	1.06369	0.115237	0.999771	PREDICTED: type I inositol polyphosphate 5-phosphatase 10 [Ricinus communis]
TE010000(Helitron)	187	Manes_10G059700	0.169925	0	1	1	hypothetical protein MANES_10G059700 [Manihot esculenta]
TE010008(Helitron)	2252	Manes_10G059700	0.814133	0	1	1	hypothetical protein MANES_10G059700 [Manihot esculenta]
TE010015(Helitron)	1586	Manes_10G059800	4.05889	-0.0967781	0.685154	0.999771	PREDICTED: calcium-dependent protein kinase 1 [Ricinus communis]
TE010024(Helitron)	0	Manes_10G059900	0.950518	-0.139157	0.65643	0.999771	PREDICTED: uricase-2 isozyme 2 [Jatropha curcas]
TE010034(Helitron)	818	Manes_10G059900	0.570906	-0.139157	0.65643	0.999771	PREDICTED: uricase-2 isozyme 2 [Jatropha curcas]
TE010072(Helitron)	216	Manes_10G060000	0.395929	0	1	1	PREDICTED: 40S ribosomal protein S28-like [Arachis duranensis]
TE010076(Helitron)	2211	Manes_10G060000	2.17528	0	1	1	PREDICTED: 40S ribosomal protein S28-like [Arachis duranensis]
TE010103(Helitron)	1984	Manes_10G060100	1.40754	-0.495673	0.576149	0.999771	PREDICTED: charged multivesicular body protein 5 [Ricinus communis]
TE010107(Helitron)	764	Manes_10G060100	1.00395	-0.495673	0.576149	0.999771	PREDICTED: charged multivesicular body protein 5 [Ricinus communis]
TE010111(Helitron)	247	Manes_10G060100	0.514653	-0.495673	0.576149	0.999771	PREDICTED: charged multivesicular body protein 5 [Ricinus communis]
TE010126(Helitron)	1520	Manes_10G060100	0.0751274	-0.495673	0.576149	0.999771	PREDICTED: charged multivesicular body protein 5 [Ricinus communis]
TE010143(Helitron)	2301	Manes_10G060200	2.73697	-0.215469	0.659303	0.999771	Bardet-Biedl syndrome 2 [Gossypium arboreum]
TE010146(Helitron)	1674	Manes_10G060200	2.91036	-0.215469	0.659303	0.999771	Bardet-Biedl syndrome 2 [Gossypium arboreum]
TE010155(DNA/hAT-Ac)	1030	Manes_10G060200	0.209552	-0.215469	0.659303	0.999771	Bardet-Biedl syndrome 2 [Gossypium arboreum]
TE010221(Helitron)	0	Manes_10G060300	0.0257408	0	1	1	hypothetical protein MANES_10G060300 [Manihot esculenta]
TE010231(Helitron)	1345	Manes_10G060400	0.970411	1.07276	0.609775	1	PREDICTED: pentatricopeptide repeat-containing protein At2g26790, mitochondrial isoform X1 [Ricinus communis]
TE010234(Helitron)	513	Manes_10G060400	4.22136	1.07276	0.609775	1	PREDICTED: pentatricopeptide repeat-containing protein At2g26790, mitochondrial isoform X1 [Ricinus communis]
TE010244(Helitron)	36	Manes_10G060600	2.48543	0	1	1	hypothetical protein MANES_10G060600 [Manihot esculenta]
TE010275(Helitron)	0	Manes_10G060700	1.33078	-0.0884474	0.576206	0.999771	Nuclear transport factor 2 family protein [Theobroma cacao]
TE010361(Helitron)	954	MSTRG.19163	0.151574	0.225937	0.56325	0.999771	peroxidase 64 [Dorcoceras hygrometricum]
TE010364(Helitron)	0	MSTRG.19163	0.823709	0.225937	0.56325	0.999771	peroxidase 64 [Dorcoceras hygrometricum]
TE010369(Helitron)	466	MSTRG.19163	0.088409	0.225937	0.56325	0.999771	peroxidase 64 [Dorcoceras hygrometricum]
TE010375(Helitron)	207	Manes_10G061100	0.0492728	0.188501	0.902383	0.999771	PREDICTED: UDP-glycosyltransferase TURAN isoform X2 [Ricinus communis]
TE010376(Helitron)	0	Manes_10G061100	0.201634	0.188501	0.902383	0.999771	PREDICTED: UDP-glycosyltransferase TURAN isoform X2 [Ricinus communis]
TE010378(Helitron)	826	Manes_10G061100	0.640104	0.188501	0.902383	0.999771	PREDICTED: UDP-glycosyltransferase TURAN isoform X2 [Ricinus communis]
TE010384(Helitron)	2048	Manes_10G061100	0.991343	0.188501	0.902383	0.999771	PREDICTED: UDP-glycosyltransferase TURAN isoform X2 [Ricinus communis]
TE010433(Helitron)	36	Manes_10G061200	0.088543	0.636818	0.416513	0.999771	PREDICTED: protein trichome birefringence-like 36 [Jatropha curcas]
TE010439(Helitron)	295	Manes_10G061300	1.45754	-6.90689	0.681468	1	PREDICTED: germin-like protein subfamily 3 member 2 [Ricinus communis]
TE010458(Helitron)	3483	Manes_10G061400	2.93929	0.0718678	0.930753	0.999771	PREDICTED: ACT domain-containing protein ACR12 isoform X1 [Ricinus communis]
TE010462(Helitron)	1965	Manes_10G061400	0.24732	0.0718678	0.930753	0.999771	PREDICTED: ACT domain-containing protein ACR12 isoform X1 [Ricinus communis]
TE010538(Helitron)	2919	Manes_10G061600	0.830387	-2.41504	0.462642	1	PREDICTED: protein TIC 20-IV, chloroplastic [Jatropha curcas]
TE010547(Helitron)	0	Manes_10G061800	0.501194	-7.56986	0.568203	1	PREDICTED: replication protein A 14 kDa subunit B-like [Jatropha curcas]
TE010566(Helitron)	1765	Manes_10G061900	0.133084	-0.0918515	0.905847	0.999771	PREDICTED: glycine-rich cell wall structural protein 1 [Ricinus communis]
TE010569(Helitron)	673	Manes_10G061900	0.582252	-0.0918515	0.905847	0.999771	PREDICTED: glycine-rich cell wall structural protein 1 [Ricinus communis]
TE010649(Helitron)	1682	Manes_10G062200	0.340559	-0.128986	0.877859	0.999771	hemerythrin HHE cation-binding domain protein [Medicago truncatula]
TE010652(RC/Helitron)	1179	Manes_10G062200	0.463547	-0.128986	0.877859	0.999771	hemerythrin HHE cation-binding domain protein [Medicago truncatula]
TE010653(Helitron)	1076	Manes_10G062200	0.35502	-0.128986	0.877859	0.999771	hemerythrin HHE cation-binding domain protein [Medicago truncatula]
TE010661(RC/Helitron)	612	Manes_10G062200	2.11247	-0.128986	0.877859	0.999771	hemerythrin HHE cation-binding domain protein [Medicago truncatula]
TE010672(Helitron)	2172	Manes_10G062200	1.19439	-0.128986	0.877859	0.999771	hemerythrin HHE cation-binding domain protein [Medicago truncatula]
TE010694(Helitron)	1968	Manes_10G062300	2.57817	0	1	1	PREDICTED: protein FANTASTIC FOUR 1-like [Ziziphus jujuba]
TE010699(Helitron)	1175	Manes_10G062300	3.18442	0	1	1	PREDICTED: protein FANTASTIC FOUR 1-like [Ziziphus jujuba]
TE010748(RC/Helitron)	0	Manes_10G062400	2.3599	-0.736966	0.0627919	0.999771	Vesicle-associated membrane protein 727 [Populus trichocarpa]
TE010760(Helitron)	0	Manes_10G062400	0.0962153	-0.736966	0.0627919	0.999771	Vesicle-associated membrane protein 727 [Populus trichocarpa]
TE010764(Helitron)	102	Manes_10G062400	0.697189	-0.736966	0.0627919	0.999771	Vesicle-associated membrane protein 727 [Populus trichocarpa]
TE010800(Helitron)	3560	Manes_10G062500	0.106035	-0.693215	0.710438	0.999771	F1F0-ATPase inhibitor-like protein [Arabidopsis thaliana]
TE010805(Helitron)	511	Manes_10G062500	2.05344	-0.693215	0.710438	0.999771	F1F0-ATPase inhibitor-like protein [Arabidopsis thaliana]
TE010807(Helitron)	104	Manes_10G062500	0.0159415	-0.693215	0.710438	0.999771	F1F0-ATPase inhibitor-like protein [Arabidopsis thaliana]
TE010811(Helitron)	0	Manes_10G062500	0.44859	-0.693215	0.710438	0.999771	F1F0-ATPase inhibitor-like protein [Arabidopsis thaliana]
TE010813(Helitron)	0	Manes_10G062500	2.97046	-0.693215	0.710438	0.999771	F1F0-ATPase inhibitor-like protein [Arabidopsis thaliana]
TE010817(Helitron)	2397	Manes_10G062500	0.319046	-0.693215	0.710438	0.999771	F1F0-ATPase inhibitor-like protein [Arabidopsis thaliana]
TE010821(Helitron)	3028	Manes_10G062600	0.916351	-0.326745	0.518425	0.999771	PREDICTED: mitotic-spindle organizing protein 1B-like isoform X1 [Citrus sinensis]
TE010828(Helitron)	1409	Manes_10G062600	0.0258657	-0.326745	0.518425	0.999771	PREDICTED: mitotic-spindle organizing protein 1B-like isoform X1 [Citrus sinensis]
TE010833(Helitron)	565	Manes_10G062600	0.0434834	-0.326745	0.518425	0.999771	PREDICTED: mitotic-spindle organizing protein 1B-like isoform X1 [Citrus sinensis]
TE010904(Helitron)	915	Manes_10G062800	2.77744	-0.170382	0.846856	0.999771	PREDICTED: transcription factor DIVARICATA-like [Jatropha curcas]
TE010908(Helitron)	1033	Manes_10G062800	0.221442	-0.170382	0.846856	0.999771	PREDICTED: transcription factor DIVARICATA-like [Jatropha curcas]
TE010917(Helitron)	1675	Manes_10G062900	0.584208	0.684224	0.721582	1	hypothetical protein MANES_10G062900 [Manihot esculenta]
TE010920(Helitron)	2728	Manes_10G062900	1.76785	0.684224	0.721582	1	hypothetical protein MANES_10G062900 [Manihot esculenta]
TE010921(Helitron)	0	MSTRG.19193	2.79627	0.155504	0.80195	0.999771	P-loop containing nucleoside triphosphate hydrolases superfamily protein [Populus tomentosa]
TE010985(Helitron)	950	Manes_10G063200	0.178025	-0.259387	0.715599	0.999771	ethylene-responsive transcription factor WRI1 [Jatropha curcas]
TE011022(Helitron)	2651	Manes_10G063400	2.47681	0.0180204	0.962801	0.999771	PREDICTED: ubiquitin fusion degradation protein 1 homolog [Jatropha curcas]
TE011025(Helitron)	2303	Manes_10G063400	2	0.0180204	0.962801	0.999771	PREDICTED: ubiquitin fusion degradation protein 1 homolog [Jatropha curcas]
TE011027(Helitron)	624	Manes_10G063400	4.06178	0.0180204	0.962801	0.999771	PREDICTED: ubiquitin fusion degradation protein 1 homolog [Jatropha curcas]
TE011033(Helitron)	3940	Manes_10G063500	0.186143	0	1	1	PREDICTED: calcium and calcium/calmodulin-dependent serine/threonine-protein kinase [Ricinus communis]
TE011078(Helitron)	540	Manes_10G063600	3.32193	0.709921	0.504614	0.999771	PREDICTED: expansin-A13 [Jatropha curcas]
TE011079(Helitron)	389	Manes_10G063600	0.184179	0.709921	0.504614	0.999771	PREDICTED: expansin-A13 [Jatropha curcas]
TE011081(Helitron)	536	Manes_10G063600	0.650128	0.709921	0.504614	0.999771	PREDICTED: expansin-A13 [Jatropha curcas]
TE011091(Helitron)	3034	Manes_10G063600	0.240408	0.709921	0.504614	0.999771	PREDICTED: expansin-A13 [Jatropha curcas]
TE011152(Helitron)	3567	Manes_10G063700	1.1415	-0.209001	0.417994	0.999771	TPR and ankyrin repeat-containing protein 1 [Morus notabilis]
TE011154(Helitron)	1774	Manes_10G063800	0.463369	-0.239121	0.532766	0.999771	PREDICTED: protein SLOW GREEN 1, chloroplastic [Ricinus communis]
TE011201(Helitron)	300	Manes_10G063900	0.171053	0.0630395	0.885657	0.999771	PREDICTED: zinc finger CCCH domain-containing protein 17 [Jatropha curcas]
TE011211(Helitron)	2156	Manes_10G063900	0.0840643	0.0630395	0.885657	0.999771	PREDICTED: zinc finger CCCH domain-containing protein 17 [Jatropha curcas]
TE011214(Helitron)	802	Manes_10G064000	0.584963	0.698126	0.229056	0.999771	pentatricopeptide repeat-containing family protein [Populus trichocarpa]
TE011298(Helitron)	2402	Manes_10G064200	0.516852	-7.54432	0.257248	1	PREDICTED: probable pectinesterase/pectinesterase inhibitor 25 [Ricinus communis]
TE011347(Helitron)	2439	Manes_10G064300	1.54432	0	1	1	PREDICTED: myosin-11 [Jatropha curcas]
TE011351(Helitron)	1127	Manes_10G064300	0.233398	0	1	1	PREDICTED: myosin-11 [Jatropha curcas]
TE011366(Helitron)	3963	Manes_10G064300	0.714883	0	1	1	PREDICTED: myosin-11 [Jatropha curcas]
TE011371(Helitron)	2726	Manes_10G064400	0.914638	0	1	1	glutaredoxin family protein [Populus trichocarpa]
TE011380(Helitron)	3940	Manes_10G064500	0.372861	0.379406	0.23431	0.999771	Obscurin-like protein 1 [Gossypium arboreum]
TE011392(Helitron)	0	Manes_10G064600	1.03059	0	1	1	hypothetical protein MANES_10G064600 [Manihot esculenta]
TE011414(DNA/hAT-Ac)	3020	Manes_10G064700	1.55867	-0.0699383	0.755816	0.999771	40S ribosomal protein S17A [Hevea brasiliensis]
TE011422(Helitron)	1894	Manes_10G064700	0.382884	-0.0699383	0.755816	0.999771	40S ribosomal protein S17A [Hevea brasiliensis]
TE011443(Helitron)	3611	Manes_10G064800	0.000296473	1.38595	0.488695	1	hypothetical protein MANES_10G064800 [Manihot esculenta]
TE011445(Helitron)	2135	Manes_10G064800	0.037221	1.38595	0.488695	1	hypothetical protein MANES_10G064800 [Manihot esculenta]
TE011449(Helitron)	121	Manes_10G064800	1.6009	1.38595	0.488695	1	hypothetical protein MANES_10G064800 [Manihot esculenta]
TE011450(Helitron)	0	Manes_10G064800	0.699211	1.38595	0.488695	1	hypothetical protein MANES_10G064800 [Manihot esculenta]
TE011452(Helitron)	254	Manes_10G064800	0.934966	1.38595	0.488695	1	hypothetical protein MANES_10G064800 [Manihot esculenta]
TE011457(Helitron)	775	Manes_10G064900	1.80071	1.07473	0.251566	0.999771	hypothetical protein MANES_10G064900 [Manihot esculenta]
TE011482(Helitron)	1071	Manes_10G065000	1.44979	0	1	1	hypothetical protein MANES_10G065000 [Manihot esculenta]
TE011484(Helitron)	0	Manes_10G065000	0.432959	0	1	1	hypothetical protein MANES_10G065000 [Manihot esculenta]
TE011591(Helitron)	2460	Manes_10G065200	1.1177	0.0369693	0.975106	0.999771	PREDICTED: DNA gyrase subunit A, chloroplastic/mitochondrial [Jatropha curcas]
TE011592(Helitron)	0	Manes_10G065200	2.5077	0.0369693	0.975106	0.999771	PREDICTED: DNA gyrase subunit A, chloroplastic/mitochondrial [Jatropha curcas]
TE011626(Helitron)	0	Manes_10G065200	0.296825	0.0369693	0.975106	0.999771	PREDICTED: DNA gyrase subunit A, chloroplastic/mitochondrial [Jatropha curcas]
TE011633(Helitron)	0	Manes_10G065200	0.616085	0.0369693	0.975106	0.999771	PREDICTED: DNA gyrase subunit A, chloroplastic/mitochondrial [Jatropha curcas]
TE011642(Helitron)	0	Manes_10G065200	1.69515	0.0369693	0.975106	0.999771	PREDICTED: DNA gyrase subunit A, chloroplastic/mitochondrial [Jatropha curcas]
TE011737(Helitron)	488	Manes_10G065300	0.359853	0	1	1	hypothetical protein MANES_10G065300 [Manihot esculenta]
TE011748(Helitron)	3718	Manes_10G065500	0.250926	0.138221	0.575223	0.999771	PREDICTED: autophagy-related protein 2 isoform X2 [Ricinus communis]
TE011749(Helitron)	2312	Manes_10G065400	3.15381	-6.73697	0.635821	1	PREDICTED: SKI/DACH domain-containing protein 1 [Cicer arietinum]
TE011770(Helitron)	3696	Manes_10G065600	1.71149	0.187453	0.508136	0.999771	PREDICTED: telomeric repeat-binding factor 2-like isoform X1 [Eucalyptus grandis]
TE011772(Helitron)	2627	Manes_10G065600	0.312457	0.187453	0.508136	0.999771	PREDICTED: telomeric repeat-binding factor 2-like isoform X1 [Eucalyptus grandis]
TE011789(Helitron)	613	Manes_10G065600	0.00497284	0.187453	0.508136	0.999771	PREDICTED: telomeric repeat-binding factor 2-like isoform X1 [Eucalyptus grandis]
TE011793(Helitron)	2921	Manes_10G065600	0.123951	0.187453	0.508136	0.999771	PREDICTED: telomeric repeat-binding factor 2-like isoform X1 [Eucalyptus grandis]
TE011817(Helitron)	3686	Manes_10G065700	0.189541	-0.0295776	0.819435	0.999771	PREDICTED: zinc-binding alcohol dehydrogenase domain-containing protein 2-like [Jatropha curcas]
TE011819(Helitron)	2242	Manes_10G065700	0.418155	-0.0295776	0.819435	0.999771	PREDICTED: zinc-binding alcohol dehydrogenase domain-containing protein 2-like [Jatropha curcas]
TE011821(Helitron)	1507	Manes_10G065700	0.0574053	-0.0295776	0.819435	0.999771	PREDICTED: zinc-binding alcohol dehydrogenase domain-containing protein 2-like [Jatropha curcas]
TE011824(Helitron)	92	Manes_10G065700	0.229264	-0.0295776	0.819435	0.999771	PREDICTED: zinc-binding alcohol dehydrogenase domain-containing protein 2-like [Jatropha curcas]
TE011829(Helitron)	0	Manes_10G065700	0.261585	-0.0295776	0.819435	0.999771	PREDICTED: zinc-binding alcohol dehydrogenase domain-containing protein 2-like [Jatropha curcas]
TE011833(Helitron)	991	Manes_10G065700	1.00635	-0.0295776	0.819435	0.999771	PREDICTED: zinc-binding alcohol dehydrogenase domain-containing protein 2-like [Jatropha curcas]
TE011849(Helitron)	1758	Manes_10G065900	1.14415	0	1	1	PREDICTED: kinesin KP1-like isoform X1 [Gossypium hirsutum]
TE011851(Helitron)	2117	Manes_10G065900	0.127126	0	1	1	PREDICTED: kinesin KP1-like isoform X1 [Gossypium hirsutum]
TE011855(Helitron)	3190	Manes_10G066000	0.0597062	2.2109	0.361346	1	PREDICTED: B3 domain-containing protein At3g19184 [Ricinus communis]
TE011867(Helitron)	0	Manes_10G066000	0.866322	2.2109	0.361346	1	PREDICTED: B3 domain-containing protein At3g19184 [Ricinus communis]
TE011873(Helitron)	1273	Manes_10G066000	1.52606	2.2109	0.361346	1	PREDICTED: B3 domain-containing protein At3g19184 [Ricinus communis]
TE011883(Helitron)	3410	Manes_10G066000	1.52607	2.2109	0.361346	1	PREDICTED: B3 domain-containing protein At3g19184 [Ricinus communis]
TE011931(Helitron)	3235	Manes_10G066100	0.238139	0.0929061	0.680644	0.999771	Peptide methionine sulfoxide reductase msrA [Theobroma cacao]
TE011936(Helitron)	3105	Manes_10G066100	0.0858904	0.0929061	0.680644	0.999771	Peptide methionine sulfoxide reductase msrA [Theobroma cacao]
TE012018(Helitron)	1349	Manes_10G066200	0.19632	-0.0646049	0.494792	0.999771	PREDICTED: presequence protease 2, chloroplastic/mitochondrial-like [Jatropha curcas]
TE012027(Helitron)	2899	Manes_10G066200	0.0373025	-0.0646049	0.494792	0.999771	PREDICTED: presequence protease 2, chloroplastic/mitochondrial-like [Jatropha curcas]
TE012046(Helitron)	1869	Manes_10G066400	0.0103404	-0.432143	0.0474069	0.999771	PREDICTED: probable carboxylesterase 7 [Jatropha curcas]
TE012056(Helitron)	670	Manes_10G066400	0.171766	-0.432143	0.0474069	0.999771	PREDICTED: probable carboxylesterase 7 [Jatropha curcas]
TE012078(Helitron)	3395	Manes_10G066500	0.00724317	7.71425	0.233793	1	PREDICTED: probable kinetochore protein NUF2 [Ricinus communis]
TE012079(Helitron)	2986	Manes_10G066500	0.333354	7.71425	0.233793	1	PREDICTED: probable kinetochore protein NUF2 [Ricinus communis]
TE012084(Helitron)	173	Manes_10G066500	1.95858	7.71425	0.233793	1	PREDICTED: probable kinetochore protein NUF2 [Ricinus communis]
TE012091(Helitron)	3002	Manes_10G066500	0.295389	7.71425	0.233793	1	PREDICTED: probable kinetochore protein NUF2 [Ricinus communis]
TE012118(Helitron)	273	Manes_10G066600	0.0395368	0.0868141	0.830406	0.999771	PREDICTED: 2-hydroxyisoflavanone dehydratase-like [Jatropha curcas]
TE012119(Helitron)	642	Manes_10G066600	0.272158	0.0868141	0.830406	0.999771	PREDICTED: 2-hydroxyisoflavanone dehydratase-like [Jatropha curcas]
TE012123(Helitron)	988	Manes_10G066600	1.39792	0.0868141	0.830406	0.999771	PREDICTED: 2-hydroxyisoflavanone dehydratase-like [Jatropha curcas]
TE012126(Helitron)	2042	Manes_10G066600	0.196044	0.0868141	0.830406	0.999771	PREDICTED: 2-hydroxyisoflavanone dehydratase-like [Jatropha curcas]
TE012192(Helitron)	2482	Manes_10G067100	0.0697178	0.297905	0.85932	0.999771	PREDICTED: tetratricopeptide repeat protein 27 homolog [Jatropha curcas]
TE012198(Helitron)	731	Manes_10G067000	0.900556	0	1	1	PREDICTED: uncharacterized mitochondrial protein AtMg01250-like [Brassica oleracea var. oleracea] [Brassica oleracea]
TE012200(Helitron)	1235	Manes_10G067000	1.0229	0	1	1	PREDICTED: uncharacterized mitochondrial protein AtMg01250-like [Brassica oleracea var. oleracea] [Brassica oleracea]
TE012202(Helitron)	1398	Manes_10G067000	0.403633	0	1	1	PREDICTED: uncharacterized mitochondrial protein AtMg01250-like [Brassica oleracea var. oleracea] [Brassica oleracea]
TE012216(Helitron)	166	Manes_10G067100	0.782962	0.297905	0.85932	0.999771	PREDICTED: tetratricopeptide repeat protein 27 homolog [Jatropha curcas]
TE012217(Helitron)	444	Manes_10G067100	1.41711	0.297905	0.85932	0.999771	PREDICTED: tetratricopeptide repeat protein 27 homolog [Jatropha curcas]
TE012235(Helitron)	392	Manes_10G067400	2.53185	0.173948	0.628475	0.999771	PREDICTED: coiled-coil domain-containing protein 94 homolog isoform X2 [Ricinus communis]
TE012297(Helitron)	2311	Manes_10G067500	0.10059	0.291728	0.660019	0.999771	BnaA09g19000D [Brassica napus]
TE012364(Helitron)	0	Manes_10G067600	1.18442	-0.0317089	0.93693	0.999771	BnaC09g20680D [Brassica napus]
TE012369(Helitron)	2505	Manes_10G067600	2.29278	-0.0317089	0.93693	0.999771	BnaC09g20680D [Brassica napus]
TE012455(Helitron)	3651	Manes_10G067700	0.0533215	-0.0303736	0.927899	0.999771	abscisic acid 8'-hydroxylase 1-like [Citrus sinensis]
TE012462(Helitron)	1953	Manes_10G067700	0.198672	-0.0303736	0.927899	0.999771	abscisic acid 8'-hydroxylase 1-like [Citrus sinensis]
TE012526(Helitron)	0	Manes_10G067800	0.772761	0.0509826	0.898372	0.999771	Evolutionarily conserved C-terminal region 2 isoform 2 [Theobroma cacao]
TE012527(Helitron)	0	Manes_10G067800	0.803294	0.0509826	0.898372	0.999771	Evolutionarily conserved C-terminal region 2 isoform 2 [Theobroma cacao]
TE012529(Helitron)	0	Manes_10G067800	0.452879	0.0509826	0.898372	0.999771	Evolutionarily conserved C-terminal region 2 isoform 2 [Theobroma cacao]
TE012536(Helitron)	0	Manes_10G067800	0.571978	0.0509826	0.898372	0.999771	Evolutionarily conserved C-terminal region 2 isoform 2 [Theobroma cacao]
TE012549(Helitron)	571	Manes_10G067900	0.766636	-0.693161	0.715065	0.999771	Polyribonucleotide nucleotidyltransferase [Gossypium arboreum]
TE012568(Helitron)	864	Manes_10G067900	1.0276	-0.693161	0.715065	0.999771	Polyribonucleotide nucleotidyltransferase [Gossypium arboreum]
TE012632(Helitron)	0	Manes_10G068000	0.0541558	0.0496334	0.948114	0.999771	PREDICTED: tobamovirus multiplication protein 3 [Jatropha curcas]
TE012641(Helitron)	0	Manes_10G068000	0.313271	0.0496334	0.948114	0.999771	PREDICTED: tobamovirus multiplication protein 3 [Jatropha curcas]
TE012665(Helitron)	2441	Manes_10G068200	1.10338	3.26679	0.19578	1	PREDICTED: protein ENDOSPERM DEFECTIVE 1-like isoform X1 [Jatropha curcas]
TE012688(Helitron)	2762	Manes_10G068200	0.216474	3.26679	0.19578	1	PREDICTED: protein ENDOSPERM DEFECTIVE 1-like isoform X1 [Jatropha curcas]
TE012746(Helitron)	1454	Manes_10G068300	1.82863	1.42962	0.0990516	0.999771	PREDICTED: flocculation protein FLO11 isoform X1 [Ricinus communis]
TE012766(Helitron)	0	Manes_10G068300	3.56071	1.42962	0.0990516	0.999771	PREDICTED: flocculation protein FLO11 isoform X1 [Ricinus communis]
TE012768(Helitron)	0	Manes_10G068300	0.472822	1.42962	0.0990516	0.999771	PREDICTED: flocculation protein FLO11 isoform X1 [Ricinus communis]
TE012770(Helitron)	0	Manes_10G068300	1.09954	1.42962	0.0990516	0.999771	PREDICTED: flocculation protein FLO11 isoform X1 [Ricinus communis]
TE012774(Helitron)	0	Manes_10G068300	1.51408	1.42962	0.0990516	0.999771	PREDICTED: flocculation protein FLO11 isoform X1 [Ricinus communis]
TE012776(Helitron)	0	Manes_10G068300	0.793549	1.42962	0.0990516	0.999771	PREDICTED: flocculation protein FLO11 isoform X1 [Ricinus communis]
TE012784(DNA/hAT-Tag1)	0	Manes_10G068300	0.0834512	1.42962	0.0990516	0.999771	PREDICTED: flocculation protein FLO11 isoform X1 [Ricinus communis]
TE012788(DNA/hAT-Tag1)	0	Manes_10G068300	0.934311	1.42962	0.0990516	0.999771	PREDICTED: flocculation protein FLO11 isoform X1 [Ricinus communis]
TE012791(Helitron)	0	Manes_10G068300	0.441705	1.42962	0.0990516	0.999771	PREDICTED: flocculation protein FLO11 isoform X1 [Ricinus communis]
TE012800(Helitron)	658	Manes_10G068300	0.385891	1.42962	0.0990516	0.999771	PREDICTED: flocculation protein FLO11 isoform X1 [Ricinus communis]
TE012802(Helitron)	931	Manes_10G068300	0.0461864	1.42962	0.0990516	0.999771	PREDICTED: flocculation protein FLO11 isoform X1 [Ricinus communis]
TE012833(Helitron)	561	Manes_10G068400	0.252116	0.0782734	0.823859	0.999771	PREDICTED: sodium/hydrogen exchanger 6-like [Jatropha curcas]
TE012854(Helitron)	0	Manes_10G068400	1.23437	0.0782734	0.823859	0.999771	PREDICTED: sodium/hydrogen exchanger 6-like [Jatropha curcas]
TE012870(Helitron)	2296	Manes_10G068400	0.176217	0.0782734	0.823859	0.999771	PREDICTED: sodium/hydrogen exchanger 6-like [Jatropha curcas]
TE012872(Helitron)	3149	Manes_10G068400	1.48092	0.0782734	0.823859	0.999771	PREDICTED: sodium/hydrogen exchanger 6-like [Jatropha curcas]
TE013030(Helitron)	2262	Manes_10G068600	0.850253	-0.349635	0.522584	0.999771	PREDICTED: inactive leucine-rich repeat receptor-like serine/threonine-protein kinase At1g60630 [Ricinus communis]
TE013034(Helitron)	1073	Manes_10G068600	0.68281	-0.349635	0.522584	0.999771	PREDICTED: inactive leucine-rich repeat receptor-like serine/threonine-protein kinase At1g60630 [Ricinus communis]
TE013037(Helitron)	490	Manes_10G068600	0.553231	-0.349635	0.522584	0.999771	PREDICTED: inactive leucine-rich repeat receptor-like serine/threonine-protein kinase At1g60630 [Ricinus communis]
TE013047(Helitron)	0	Manes_10G068600	0.47142	-0.349635	0.522584	0.999771	PREDICTED: inactive leucine-rich repeat receptor-like serine/threonine-protein kinase At1g60630 [Ricinus communis]
TE013081(Helitron)	0	Manes_10G068700	0.726435	2.7885	0.478877	1	PREDICTED: TIMELESS-interacting protein [Ricinus communis]
TE013091(Helitron)	1747	Manes_10G068700	1.54432	2.7885	0.478877	1	PREDICTED: TIMELESS-interacting protein [Ricinus communis]
TE013093(Helitron)	2032	Manes_10G068700	0.360983	2.7885	0.478877	1	PREDICTED: TIMELESS-interacting protein [Ricinus communis]
TE013096(Helitron)	2634	Manes_10G068700	0.251527	2.7885	0.478877	1	PREDICTED: TIMELESS-interacting protein [Ricinus communis]
TE013155(Helitron)	0	Manes_10G068800	1.03441	-0.212709	0.649693	0.999771	D-alanine--D-alanine ligase [Gossypium arboreum]
TE013176(Helitron)	2319	Manes_10G068900	0.239639	0	1	1	potential heme-binding protein (chloroplast) [Silene cryptoneura]
TE013240(Helitron)	0	Manes_10G069200	0.0214266	0.155706	0.551034	0.999771	PREDICTED: ADP-ribosylation factor GTPase-activating protein AGD4 isoform X1 [Ricinus communis]
TE013262(Helitron)	0	Manes_10G069200	0.623691	0.155706	0.551034	0.999771	PREDICTED: ADP-ribosylation factor GTPase-activating protein AGD4 isoform X1 [Ricinus communis]
TE013279(Helitron)	0	Manes_10G069200	0.200697	0.155706	0.551034	0.999771	PREDICTED: ADP-ribosylation factor GTPase-activating protein AGD4 isoform X1 [Ricinus communis]
TE013287(Helitron)	0	Manes_10G069200	0.338737	0.155706	0.551034	0.999771	PREDICTED: ADP-ribosylation factor GTPase-activating protein AGD4 isoform X1 [Ricinus communis]
TE013291(Helitron)	0	Manes_10G069200	0.185317	0.155706	0.551034	0.999771	PREDICTED: ADP-ribosylation factor GTPase-activating protein AGD4 isoform X1 [Ricinus communis]
TE013472(Helitron)	0	Manes_10G069400	0.163666	-1.12935	0.111499	0.999771	PREDICTED: protein ZINC INDUCED FACILITATOR-LIKE 1-like isoform X2 [Pyrus x bretschneideri]
TE013473(Helitron)	0	Manes_10G069400	0.308838	-1.12935	0.111499	0.999771	PREDICTED: protein ZINC INDUCED FACILITATOR-LIKE 1-like isoform X2 [Pyrus x bretschneideri]
TE013479(Helitron)	0	Manes_10G069400	0.578005	-1.12935	0.111499	0.999771	PREDICTED: protein ZINC INDUCED FACILITATOR-LIKE 1-like isoform X2 [Pyrus x bretschneideri]
TE013482(Helitron)	0	Manes_10G069400	0.67319	-1.12935	0.111499	0.999771	PREDICTED: protein ZINC INDUCED FACILITATOR-LIKE 1-like isoform X2 [Pyrus x bretschneideri]
TE013484(Helitron)	259	Manes_10G069400	0.974615	-1.12935	0.111499	0.999771	PREDICTED: protein ZINC INDUCED FACILITATOR-LIKE 1-like isoform X2 [Pyrus x bretschneideri]
TE013644(Helitron)	3838	Manes_10G069600	0.465459	-0.477702	0.294486	0.999771	PREDICTED: pentatricopeptide repeat-containing protein At1g63330-like [Jatropha curcas]
TE013645(Helitron)	3953	Manes_10G069600	0.0232559	-0.477702	0.294486	0.999771	PREDICTED: pentatricopeptide repeat-containing protein At1g63330-like [Jatropha curcas]
TE013660(Helitron)	1226	Manes_10G069700	0.217745	0.70738	0.104936	0.999771	PREDICTED: pentatricopeptide repeat-containing protein At1g63330-like [Jatropha curcas]
TE013662(Helitron)	1030	Manes_10G069700	0.583853	0.70738	0.104936	0.999771	PREDICTED: pentatricopeptide repeat-containing protein At1g63330-like [Jatropha curcas]
TE013663(Helitron)	3939	Manes_10G069800	2.67054	0	1	1	hypothetical protein MANES_10G069800 [Manihot esculenta]
TE013730(Helitron)	2718	Manes_10G069900	0.821774	0	1	1	PREDICTED: pentatricopeptide repeat-containing protein At1g79540-like [Jatropha curcas]
TE013758(Helitron)	2648	Manes_10G070000	0.750701	6.49185	0.546406	1	PREDICTED: limonoid UDP-glucosyltransferase [Ricinus communis]
TE013873(Helitron)	1815	Manes_10G070200	2.39232	0.790341	0.138441	0.999771	PREDICTED: somatic embryogenesis receptor kinase 2-like isoform X1 [Pyrus x bretschneideri]
TE013961(Helitron)	403	Manes_10G070400	0.667807	-1.42321	0.584416	1	PREDICTED: very-long-chain enoyl-CoA reductase [Jatropha curcas]
TE014029(Helitron)	3622	Manes_10G070500	0.450742	0.0725342	0.832261	0.999771	PREDICTED: beta-glucosidase BoGH3B isoform X2 [Ricinus communis]
TE014042(Helitron)	491	Manes_10G070500	2.79117	0.0725342	0.832261	0.999771	PREDICTED: beta-glucosidase BoGH3B isoform X2 [Ricinus communis]
TE014058(Helitron)	2811	Manes_10G070500	0.882289	0.0725342	0.832261	0.999771	PREDICTED: beta-glucosidase BoGH3B isoform X2 [Ricinus communis]
TE014074(Helitron)	3327	Manes_10G070600	0.136834	0	1	1	PREDICTED: inactive protein RESTRICTED TEV MOVEMENT 2-like [Populus euphratica]
TE014078(Helitron)	613	Manes_10G070600	1.28396	0	1	1	PREDICTED: inactive protein RESTRICTED TEV MOVEMENT 2-like [Populus euphratica]
TE014080(Helitron)	82	Manes_10G070600	0.437186	0	1	1	PREDICTED: inactive protein RESTRICTED TEV MOVEMENT 2-like [Populus euphratica]
TE014086(Helitron)	1733	Manes_10G070600	1.17522	0	1	1	PREDICTED: inactive protein RESTRICTED TEV MOVEMENT 2-like [Populus euphratica]
TE014102(Helitron)	944	Manes_10G070700	0.141763	1.07039	0.309124	0.999771	PREDICTED: probable inactive leucine-rich repeat receptor-like protein kinase At3g03770 isoform X1 [Ricinus communis]
TE014106(Helitron)	0	Manes_10G070700	1.68229	1.07039	0.309124	0.999771	PREDICTED: probable inactive leucine-rich repeat receptor-like protein kinase At3g03770 isoform X1 [Ricinus communis]
TE014185(Helitron)	958	Manes_10G070800	0.478688	-7.26053	0.518294	1	S-adenosyl-L-methionine:carboxyl methyltransferase family protein [Populus trichocarpa]
TE014242(Helitron)	2457	Manes_10G070900	0.0538779	0	1	1	S-adenosyl-L-methionine:carboxyl methyltransferase family protein [Populus trichocarpa]
TE014251(Helitron)	0	Manes_10G070900	0.0271876	0	1	1	S-adenosyl-L-methionine:carboxyl methyltransferase family protein [Populus trichocarpa]
TE014255(Helitron)	0	Manes_10G070900	0.351179	0	1	1	S-adenosyl-L-methionine:carboxyl methyltransferase family protein [Populus trichocarpa]
TE014259(Helitron)	0	Manes_10G070900	2.43296	0	1	1	S-adenosyl-L-methionine:carboxyl methyltransferase family protein [Populus trichocarpa]
TE014267(Helitron)	0	Manes_10G070900	0.237309	0	1	1	S-adenosyl-L-methionine:carboxyl methyltransferase family protein [Populus trichocarpa]
TE014275(Helitron)	0	Manes_10G070900	0.614346	0	1	1	S-adenosyl-L-methionine:carboxyl methyltransferase family protein [Populus trichocarpa]
TE014349(Helitron)	1607	Manes_10G071000	0.483851	-0.104853	0.547562	0.999771	PREDICTED: ubiquitin carboxyl-terminal hydrolase 12-like isoform X8 [Jatropha curcas]
TE014352(Helitron)	889	Manes_10G071000	0.253708	-0.104853	0.547562	0.999771	PREDICTED: ubiquitin carboxyl-terminal hydrolase 12-like isoform X8 [Jatropha curcas]
TE014371(Helitron)	0	Manes_10G071000	0.594008	-0.104853	0.547562	0.999771	PREDICTED: ubiquitin carboxyl-terminal hydrolase 12-like isoform X8 [Jatropha curcas]
TE014382(Helitron)	0	Manes_10G071000	1.3599	-0.104853	0.547562	0.999771	PREDICTED: ubiquitin carboxyl-terminal hydrolase 12-like isoform X8 [Jatropha curcas]
TE014384(Helitron)	0	Manes_10G071000	3.24811	-0.104853	0.547562	0.999771	PREDICTED: ubiquitin carboxyl-terminal hydrolase 12-like isoform X8 [Jatropha curcas]
TE014388(Helitron)	0	Manes_10G071000	0.543437	-0.104853	0.547562	0.999771	PREDICTED: ubiquitin carboxyl-terminal hydrolase 12-like isoform X8 [Jatropha curcas]
TE014392(Helitron)	0	Manes_10G071000	1.53605	-0.104853	0.547562	0.999771	PREDICTED: ubiquitin carboxyl-terminal hydrolase 12-like isoform X8 [Jatropha curcas]
TE014394(Helitron)	0	Manes_10G071000	1.29299	-0.104853	0.547562	0.999771	PREDICTED: ubiquitin carboxyl-terminal hydrolase 12-like isoform X8 [Jatropha curcas]
TE014396(Helitron)	0	Manes_10G071000	0.267119	-0.104853	0.547562	0.999771	PREDICTED: ubiquitin carboxyl-terminal hydrolase 12-like isoform X8 [Jatropha curcas]
TE014467(Helitron)	0	Manes_10G071300	0.521145	0	1	1	Os08g0432600 [Oryza sativa Japonica Group]
TE014469(Helitron)	2288	Manes_10G071300	1.56088	0	1	1	Os08g0432600 [Oryza sativa Japonica Group]
TE014470(Helitron)	2799	Manes_10G071300	0.918326	0	1	1	Os08g0432600 [Oryza sativa Japonica Group]
TE014471(Helitron)	756	Manes_10G071400	0.0752119	0	1	1	hypothetical protein MANES_10G071400 [Manihot esculenta]
TE014472(Helitron)	3193	Manes_10G071300	2.48543	0	1	1	Os08g0432600 [Oryza sativa Japonica Group]
TE014552(Helitron)	643	Manes_10G071500	2.76199	0.3236	0.509123	0.999771	PREDICTED: LAG1 longevity assurance homolog 2 [Jatropha curcas]
TE014554(Helitron)	839	Manes_10G071500	0.102285	0.3236	0.509123	0.999771	PREDICTED: LAG1 longevity assurance homolog 2 [Jatropha curcas]
TE014587(Helitron)	1005	Manes_10G071600	0.455925	0.763945	0.00520689	0.751139	PREDICTED: abscisic acid 8'-hydroxylase 4 [Ricinus communis]
TE014739(Helitron)	0	Manes_10G071800	0.501654	0	1	1	LINE-1 reverse transcriptase isogeny, partial [Cajanus cajan]
TE014757(Helitron)	1450	Manes_10G071900	0.125758	0.0106124	0.958579	0.999771	PREDICTED: glycoprotein 3-alpha-L-fucosyltransferase A [Ricinus communis]
TE014759(Helitron)	936	Manes_10G071900	0.305484	0.0106124	0.958579	0.999771	PREDICTED: glycoprotein 3-alpha-L-fucosyltransferase A [Ricinus communis]
TE014774(Helitron)	585	Manes_10G071900	0.949148	0.0106124	0.958579	0.999771	PREDICTED: glycoprotein 3-alpha-L-fucosyltransferase A [Ricinus communis]
TE014811(Helitron)	2716	Manes_10G072000	0.743078	0.0288993	0.994084	0.999771	PREDICTED: protein DEFECTIVE IN MERISTEM SILENCING 3 isoform X1 [Jatropha curcas]
TE014816(Helitron)	1713	Manes_10G072000	1.152	0.0288993	0.994084	0.999771	PREDICTED: protein DEFECTIVE IN MERISTEM SILENCING 3 isoform X1 [Jatropha curcas]
TE014821(Helitron)	194	Manes_10G072000	0.773519	0.0288993	0.994084	0.999771	PREDICTED: protein DEFECTIVE IN MERISTEM SILENCING 3 isoform X1 [Jatropha curcas]
TE014857(Helitron)	0	Manes_10G072100	0.392591	-0.214994	0.392175	0.999771	PREDICTED: 60S ribosomal protein L8 [Jatropha curcas]
TE014861(Helitron)	1036	Manes_10G072100	0.971753	-0.214994	0.392175	0.999771	PREDICTED: 60S ribosomal protein L8 [Jatropha curcas]
TE014951(Helitron)	208	Manes_10G072200	0.486878	0.217639	0.316719	0.999771	PREDICTED: phospholipid-transporting ATPase 1 [Ricinus communis]
TE015053(Helitron)	0	Manes_10G072300	1.53107	-0.709805	0.160093	0.999771	PREDICTED: L-2-hydroxyglutarate dehydrogenase, mitochondrial [Ricinus communis]
TE015097(Helitron)	2603	Manes_10G072400	1.74837	0.952661	0.168682	0.999771	PREDICTED: chlorophyll(ide) b reductase NOL, chloroplastic isoform X1 [Jatropha curcas]
TE015100(Helitron)	2317	Manes_10G072400	0.121696	0.952661	0.168682	0.999771	PREDICTED: chlorophyll(ide) b reductase NOL, chloroplastic isoform X1 [Jatropha curcas]
TE015147(Helitron)	27	Manes_10G072500	0.779741	-0.666498	0.0446454	0.999771	UPF0481 plant-like protein [Medicago truncatula]
TE015149(Helitron)	976	Manes_10G072500	1.79909	-0.666498	0.0446454	0.999771	UPF0481 plant-like protein [Medicago truncatula]
TE015154(Helitron)	3106	Manes_10G072500	2.75077	-0.666498	0.0446454	0.999771	UPF0481 plant-like protein [Medicago truncatula]
TE015155(Helitron)	3510	Manes_10G072500	0.914424	-0.666498	0.0446454	0.999771	UPF0481 plant-like protein [Medicago truncatula]
TE015158(Helitron)	1460	Manes_10G072600	1.88753	1.36257	0.817413	1	PREDICTED: upstream activation factor subunit UAF30-like [Jatropha curcas]
TE015184(Helitron)	341	Manes_10G072800	0.202901	7.09452	0.801109	1	Cysteine-rich RLK (receptor-like protein kinase) 8 [Dorcoceras hygrometricum]
TE015280(Helitron)	0	Manes_10G073000	0.859275	0.598259	0.764796	1	PREDICTED: lysine-rich arabinogalactan protein 18-like [Jatropha curcas]
TE015354(Helitron)	3349	Manes_10G073100	2.05889	-0.0984899	0.579323	0.999771	Keratin-associated protein 10-6 isoform 1 [Theobroma cacao]
TE015374(Helitron)	1955	Manes_10G073100	2.52751	-0.0984899	0.579323	0.999771	Keratin-associated protein 10-6 isoform 1 [Theobroma cacao]
TE015378(Helitron)	0	Manes_10G073200	1.6009	0.0757171	0.912826	0.999771	Soluble secretory phospholipase A2 receptor [Theobroma cacao]
TE015493(Helitron)	2340	Manes_10G073300	2.152	0.269694	0.51755	0.999771	transducin family protein [Populus trichocarpa]
TE015495(Helitron)	2211	Manes_10G073300	2.26303	0.269694	0.51755	0.999771	transducin family protein [Populus trichocarpa]
TE015496(Helitron)	2148	Manes_10G073300	3.67807	0.269694	0.51755	0.999771	transducin family protein [Populus trichocarpa]
TE015503(Helitron)	0	Manes_10G073300	0.00500068	0.269694	0.51755	0.999771	transducin family protein [Populus trichocarpa]
TE015508(Helitron)	74	Manes_10G073300	0.161031	0.269694	0.51755	0.999771	transducin family protein [Populus trichocarpa]
TE015540(Helitron)	1925	MSTRG.19348	0.0903936	-0.408274	0.537862	0.999771	ty3-gypsy retrotransposon protein [Cucumis melo var. makuwa] [Cucumis melo]
TE015566(Helitron)	1289	Manes_10G073500	0.958432	0	1	1	CCHC-type integrase, partial [Populus trichocarpa]
TE015570(Helitron)	752	Manes_10G073500	0.105709	0	1	1	CCHC-type integrase, partial [Populus trichocarpa]
TE015688(Helitron)	2043	Manes_10G073800	0.145335	0	1	1	hypothetical protein MANES_10G073800 [Manihot esculenta]
TE015741(Helitron)	2467	Manes_10G074000	0.21734	-0.178267	0.742089	0.999771	PREDICTED: D-3-phosphoglycerate dehydrogenase 1, chloroplastic-like [Jatropha curcas]
TE015747(Helitron)	755	Manes_10G074000	0.601836	-0.178267	0.742089	0.999771	PREDICTED: D-3-phosphoglycerate dehydrogenase 1, chloroplastic-like [Jatropha curcas]
TE015751(Helitron)	108	Manes_10G074000	3.18982	-0.178267	0.742089	0.999771	PREDICTED: D-3-phosphoglycerate dehydrogenase 1, chloroplastic-like [Jatropha curcas]
TE015756(Helitron)	3704	MSTRG.19353	0.837271	9.44432	0.369182	1	-
TE015760(Helitron)	1752	Manes_10G074000	0.157814	-0.178267	0.742089	0.999771	PREDICTED: D-3-phosphoglycerate dehydrogenase 1, chloroplastic-like [Jatropha curcas]
TE015761(Helitron)	2104	Manes_10G074000	2.32193	-0.178267	0.742089	0.999771	PREDICTED: D-3-phosphoglycerate dehydrogenase 1, chloroplastic-like [Jatropha curcas]
TE015793(Helitron)	0	Manes_10G074100	1.0564	0	1	1	PREDICTED: ADP-ribosylation factor 2-like [Nelumbo nucifera]
TE015799(Helitron)	350	Manes_10G074100	0.851356	0	1	1	PREDICTED: ADP-ribosylation factor 2-like [Nelumbo nucifera]
TE015804(Helitron)	1240	Manes_10G074200	1.59074	0	1	1	NBS-LRR resistance gene-like protein ARGH30 [Populus trichocarpa]
TE015807(RC/Helitron)	0	Manes_10G074200	0.597791	0	1	1	NBS-LRR resistance gene-like protein ARGH30 [Populus trichocarpa]
TE015810(Helitron)	0	MSTRG.19358	0.451733	0.504477	0.0571967	0.999771	Retrovirus-related Pol polyprotein from transposon TNT 1-94 [Vitis vinifera]
TE015849(Helitron)	0	Manes_10G074300	0.180975	-0.730343	0.26982	0.999771	PREDICTED: ribosome biogenesis protein slx9 [Jatropha curcas]
TE015850(Helitron)	0	Manes_10G074300	0.0537252	-0.730343	0.26982	0.999771	PREDICTED: ribosome biogenesis protein slx9 [Jatropha curcas]
TE015860(Helitron)	824	Manes_10G074300	0.22238	-0.730343	0.26982	0.999771	PREDICTED: ribosome biogenesis protein slx9 [Jatropha curcas]
TE015909(Helitron)	1086	Manes_10G074500	0.781408	0.0443775	0.956008	0.999771	PREDICTED: 3-oxo-Delta(4,5)-steroid 5-beta-reductase-like [Jatropha curcas]
TE015912(Helitron)	636	Manes_10G074500	1.82312	0.0443775	0.956008	0.999771	PREDICTED: 3-oxo-Delta(4,5)-steroid 5-beta-reductase-like [Jatropha curcas]
TE015914(Helitron)	3520	Manes_10G074400	0.697437	0.54697	0.0235825	0.999771	PREDICTED: pentatricopeptide repeat-containing protein At5g02860 [Jatropha curcas]
TE015915(Helitron)	289	Manes_10G074500	1.20966	0.0443775	0.956008	0.999771	PREDICTED: 3-oxo-Delta(4,5)-steroid 5-beta-reductase-like [Jatropha curcas]
TE015920(Helitron)	196	Manes_10G074500	0.438965	0.0443775	0.956008	0.999771	PREDICTED: 3-oxo-Delta(4,5)-steroid 5-beta-reductase-like [Jatropha curcas]
TE015986(Helitron)	1302	Manes_10G074700	0.692742	0.652344	0.156702	0.999771	PREDICTED: probable protein phosphatase 2C 63 [Jatropha curcas]
TE016027(Helitron)	1779	Manes_10G074800	0.0424353	-7.02237	0.673272	1	PREDICTED: probable E3 ubiquitin-protein ligase HIP1 [Jatropha curcas]
TE016117(Helitron)	1941	Manes_10G074900	0.484826	0	1	1	expressed protein [Oryza sativa Japonica Group]
TE016194(DNA/hAT-Tag1)	0	Manes_10G075000	1.41017	0.479029	0.493527	0.999771	PREDICTED: homeobox protein HAT3.1 [Jatropha curcas]
TE016195(Helitron)	0	Manes_10G075000	0.763419	0.479029	0.493527	0.999771	PREDICTED: homeobox protein HAT3.1 [Jatropha curcas]
TE016204(Helitron)	871	Manes_10G075000	1.57679	0.479029	0.493527	0.999771	PREDICTED: homeobox protein HAT3.1 [Jatropha curcas]
TE016222(Helitron)	1124	Manes_10G075100	0.741372	-6.54432	0.498862	1	PREDICTED: G2/mitotic-specific cyclin C13-1 [Ricinus communis]
TE016229(Helitron)	158	Manes_10G075100	0.40632	-6.54432	0.498862	1	PREDICTED: G2/mitotic-specific cyclin C13-1 [Ricinus communis]
TE016243(Helitron)	1719	Manes_10G075200	2.66956	0.57474	0.361836	0.999771	uncharacterized LOC101248148 isozyme 2 [Solanum lycopersicum]
TE016249(Helitron)	89	Manes_10G075200	0.786596	0.57474	0.361836	0.999771	uncharacterized LOC101248148 isozyme 2 [Solanum lycopersicum]
TE016273(Helitron)	3149	Manes_10G075300	0.271514	0	1	1	expressed protein [Oryza sativa Japonica Group]
TE016276(RC/Helitron)	0	Manes_10G075300	0.0527485	0	1	1	expressed protein [Oryza sativa Japonica Group]
TE016286(Helitron)	38	Manes_10G075500	1.58736	0	1	1	Replication protein A 70 kDa DNA-binding subunit B [Ananas comosus]
TE016292(Helitron)	2781	Manes_10G075500	0.081836	0	1	1	Replication protein A 70 kDa DNA-binding subunit B [Ananas comosus]
TE016330(DNA/hAT-hATw)	0	Manes_10G075600	0.327383	0.208998	0.659359	0.999771	PREDICTED: alternative NAD(P)H-ubiquinone oxidoreductase C1, chloroplastic/mitochondrial isoform X1 [Jatropha curcas]
TE016338(DNA/hAT-hATm)	3578	Manes_10G075600	3	0.208998	0.659359	0.999771	PREDICTED: alternative NAD(P)H-ubiquinone oxidoreductase C1, chloroplastic/mitochondrial isoform X1 [Jatropha curcas]
TE016343(Helitron)	868	Manes_10G075700	1.10572	-0.0129614	0.917515	0.999771	PREDICTED: alpha-L-fucosidase 2 isoform X1 [Ricinus communis]
TE016348(Helitron)	2645	Manes_10G075800	0.717192	-0.0692627	0.877245	0.999771	PREDICTED: alpha-L-fucosidase 2-like isoform X1 [Populus euphratica]
TE016360(Helitron)	0	Manes_10G075800	0.0325417	-0.0692627	0.877245	0.999771	PREDICTED: alpha-L-fucosidase 2-like isoform X1 [Populus euphratica]
TE016362(Helitron)	0	Manes_10G075800	0.02079	-0.0692627	0.877245	0.999771	PREDICTED: alpha-L-fucosidase 2-like isoform X1 [Populus euphratica]
TE016375(Helitron)	127	Manes_10G075800	1.37851	-0.0692627	0.877245	0.999771	PREDICTED: alpha-L-fucosidase 2-like isoform X1 [Populus euphratica]
TE016378(Helitron)	2169	Manes_10G075800	0.331268	-0.0692627	0.877245	0.999771	PREDICTED: alpha-L-fucosidase 2-like isoform X1 [Populus euphratica]
TE016437(Helitron)	2692	Manes_10G075900	0.480184	0	1	1	hypothetical protein MANES_10G075900 [Manihot esculenta]
TE016443(Helitron)	216	Manes_10G075900	2.03787	0	1	1	hypothetical protein MANES_10G075900 [Manihot esculenta]
TE016444(Helitron)	267	Manes_10G075900	0.909026	0	1	1	hypothetical protein MANES_10G075900 [Manihot esculenta]
TE016458(Helitron)	0	Manes_10G076000	3.82323	0	1	1	PREDICTED: transcription factor bHLH113-like [Jatropha curcas]
TE016461(Helitron)	492	Manes_10G076000	3.28517	0	1	1	PREDICTED: transcription factor bHLH113-like [Jatropha curcas]
TE016463(Helitron)	1218	Manes_10G076000	0.60071	0	1	1	PREDICTED: transcription factor bHLH113-like [Jatropha curcas]
TE016465(Helitron)	2411	Manes_10G076000	0.108787	0	1	1	PREDICTED: transcription factor bHLH113-like [Jatropha curcas]
TE016467(Helitron)	3233	Manes_10G076000	0.387588	0	1	1	PREDICTED: transcription factor bHLH113-like [Jatropha curcas]
TE016484(Helitron)	3930	Manes_10G076200	1.10355	-0.5835	0.3236	0.999771	PREDICTED: pentatricopeptide repeat-containing protein At2g29760, chloroplastic-like [Jatropha curcas]
TE016485(Helitron)	0	Manes_10G076100	1.62496	0.178019	0.787166	0.999771	PREDICTED: F-box/FBD/LRR-repeat protein At1g13570-like [Populus euphratica]
TE016493(Helitron)	446	Manes_10G076200	0.33787	-0.5835	0.3236	0.999771	PREDICTED: pentatricopeptide repeat-containing protein At2g29760, chloroplastic-like [Jatropha curcas]
TE016506(Helitron)	3317	Manes_10G076300	0.386252	-1.56562	0.312823	0.999771	PREDICTED: protein TIC 21, chloroplastic [Jatropha curcas]
TE016509(Helitron)	1568	Manes_10G076300	0.683526	-1.56562	0.312823	0.999771	PREDICTED: protein TIC 21, chloroplastic [Jatropha curcas]
TE016559(Helitron)	0	Manes_10G076400	1.56768	-0.167041	0.615873	0.999771	PREDICTED: reticulon-like protein B11 [Populus euphratica]
TE016560(Helitron)	0	Manes_10G076400	0.864186	-0.167041	0.615873	0.999771	PREDICTED: reticulon-like protein B11 [Populus euphratica]
TE016567(Helitron)	1057	Manes_10G076400	0.417334	-0.167041	0.615873	0.999771	PREDICTED: reticulon-like protein B11 [Populus euphratica]
TE016569(Helitron)	1395	Manes_10G076400	2.43712	-0.167041	0.615873	0.999771	PREDICTED: reticulon-like protein B11 [Populus euphratica]
TE016571(DNA/hAT-Tip100)	2338	Manes_10G076400	1.95139	-0.167041	0.615873	0.999771	PREDICTED: reticulon-like protein B11 [Populus euphratica]
TE016572(Helitron)	2397	Manes_10G076400	0.268817	-0.167041	0.615873	0.999771	PREDICTED: reticulon-like protein B11 [Populus euphratica]
TE016574(Helitron)	3146	Manes_10G076400	0.719089	-0.167041	0.615873	0.999771	PREDICTED: reticulon-like protein B11 [Populus euphratica]
TE016585(Helitron)	2545	Manes_10G076500	0.390722	-0.652077	0.584394	0.999771	PREDICTED: PRKR-interacting protein 1 [Jatropha curcas]
TE016595(Helitron)	1148	Manes_10G076500	0.187089	-0.652077	0.584394	0.999771	PREDICTED: PRKR-interacting protein 1 [Jatropha curcas]
TE016684(Helitron)	554	Manes_10G076600	0.157737	0	1	1	Retrovirus-related Pol polyprotein from transposon TNT 1-94 [Cajanus cajan]
TE016692(Helitron)	1468	Manes_10G076600	1.3505	0	1	1	Retrovirus-related Pol polyprotein from transposon TNT 1-94 [Cajanus cajan]
TE016693(Helitron)	573	Manes_10G076700	0.240085	-0.738158	0.0445949	0.999771	carbamoyl-phosphate synthetase 2, aspartate transcarbamylase, and dihydroorotase [Citrus sinensis]
TE016695(Helitron)	268	Manes_10G076700	2.47465	-0.738158	0.0445949	0.999771	carbamoyl-phosphate synthetase 2, aspartate transcarbamylase, and dihydroorotase [Citrus sinensis]
TE016697(Helitron)	2537	Manes_10G076600	0.184244	0	1	1	Retrovirus-related Pol polyprotein from transposon TNT 1-94 [Cajanus cajan]
TE016698(Helitron)	2732	Manes_10G076600	0.330645	0	1	1	Retrovirus-related Pol polyprotein from transposon TNT 1-94 [Cajanus cajan]
TE016702(Helitron)	3269	Manes_10G076600	1.26829	0	1	1	Retrovirus-related Pol polyprotein from transposon TNT 1-94 [Cajanus cajan]
TE016705(Helitron)	2706	Manes_10G076700	3.83001	-0.738158	0.0445949	0.999771	carbamoyl-phosphate synthetase 2, aspartate transcarbamylase, and dihydroorotase [Citrus sinensis]
TE016830(Helitron)	3874	Manes_10G076900	0.432315	0	1	1	PREDICTED: LOW QUALITY PROTEIN: probable cinnamyl alcohol dehydrogenase [Populus euphratica]
TE016832(RC/Helitron)	3487	Manes_10G076900	2.47681	0	1	1	PREDICTED: LOW QUALITY PROTEIN: probable cinnamyl alcohol dehydrogenase [Populus euphratica]
TE016834(Helitron)	3400	Manes_10G076900	3.32193	0	1	1	PREDICTED: LOW QUALITY PROTEIN: probable cinnamyl alcohol dehydrogenase [Populus euphratica]
TE016835(RC/Helitron)	3050	Manes_10G076900	1.64386	0	1	1	PREDICTED: LOW QUALITY PROTEIN: probable cinnamyl alcohol dehydrogenase [Populus euphratica]
TE016843(Helitron)	719	Manes_10G076900	2.60848	0	1	1	PREDICTED: LOW QUALITY PROTEIN: probable cinnamyl alcohol dehydrogenase [Populus euphratica]
TE016844(Helitron)	517	Manes_10G076900	1.24286	0	1	1	PREDICTED: LOW QUALITY PROTEIN: probable cinnamyl alcohol dehydrogenase [Populus euphratica]
TE016971(Helitron)	1132	Manes_10G077000	0.0638705	0.0176587	0.973284	0.999771	PREDICTED: scopoletin glucosyltransferase [Ricinus communis]
TE016978(Helitron)	3418	Manes_10G077000	2.24998	0.0176587	0.973284	0.999771	PREDICTED: scopoletin glucosyltransferase [Ricinus communis]
TE017075(Helitron)	3740	Manes_10G077200	0.0344794	0.285402	0.907332	0.999771	PREDICTED: cysteine proteinase RD21a [Ricinus communis]
TE017082(Helitron)	1949	Manes_10G077200	1	0.285402	0.907332	0.999771	PREDICTED: cysteine proteinase RD21a [Ricinus communis]
TE017086(Helitron)	727	Manes_10G077200	1.61193	0.285402	0.907332	0.999771	PREDICTED: cysteine proteinase RD21a [Ricinus communis]
TE017114(Helitron)	1760	Manes_10G077300	0.15557	0.179751	0.484081	0.999771	PREDICTED: phosphatidylinositol 3,4,5-trisphosphate 3-phosphatase and dual-specificity protein phosphatase PTEN [Jatropha curcas]
TE017125(Helitron)	288	Manes_10G077300	0.516625	0.179751	0.484081	0.999771	PREDICTED: phosphatidylinositol 3,4,5-trisphosphate 3-phosphatase and dual-specificity protein phosphatase PTEN [Jatropha curcas]
TE017200(Helitron)	231	Manes_10G077400	1.82716	-0.492067	0.344578	0.999771	PREDICTED: splicing factor 3A subunit 2 [Jatropha curcas]
TE017201(Helitron)	0	Manes_10G077400	0.0945456	-0.492067	0.344578	0.999771	PREDICTED: splicing factor 3A subunit 2 [Jatropha curcas]
TE017203(Helitron)	87	Manes_10G077400	1.37226	-0.492067	0.344578	0.999771	PREDICTED: splicing factor 3A subunit 2 [Jatropha curcas]
TE017312(Helitron)	3554	Manes_10G077500	0.147818	7.40939	0.0683161	1	PREDICTED: probable LRR receptor-like serine/threonine-protein kinase At3g47570 [Ricinus communis]
TE017317(Helitron)	403	Manes_10G077500	0.0524674	7.40939	0.0683161	1	PREDICTED: probable LRR receptor-like serine/threonine-protein kinase At3g47570 [Ricinus communis]
TE017326(Helitron)	178	Manes_10G077500	0.416669	7.40939	0.0683161	1	PREDICTED: probable LRR receptor-like serine/threonine-protein kinase At3g47570 [Ricinus communis]
TE017328(Helitron)	817	Manes_10G077500	2.16636	7.40939	0.0683161	1	PREDICTED: probable LRR receptor-like serine/threonine-protein kinase At3g47570 [Ricinus communis]
TE017334(Helitron)	1578	Manes_10G077500	1.26303	7.40939	0.0683161	1	PREDICTED: probable LRR receptor-like serine/threonine-protein kinase At3g47570 [Ricinus communis]
TE017442(Helitron)	161	Manes_10G077600	1.13276	-0.191048	0.684074	0.999771	PREDICTED: aladin isoform X2 [Jatropha curcas]
TE017445(Helitron)	1252	Manes_10G077600	0.384511	-0.191048	0.684074	0.999771	PREDICTED: aladin isoform X2 [Jatropha curcas]
TE017484(Helitron)	3174	Manes_10G077700	0.209981	0	1	1	Retrovirus-related Pol polyprotein from transposon TNT 1-94 [Cajanus cajan]
TE017490(Helitron)	1064	Manes_10G077700	0.282004	0	1	1	Retrovirus-related Pol polyprotein from transposon TNT 1-94 [Cajanus cajan]
TE017492(Helitron)	1851	Manes_10G077700	0.274831	0	1	1	Retrovirus-related Pol polyprotein from transposon TNT 1-94 [Cajanus cajan]
TE017528(Helitron)	1725	Manes_10G077800	0.0508693	-0.0870856	0.88407	0.999771	PREDICTED: protein IRX15-LIKE-like [Jatropha curcas]
TE017534(Helitron)	1055	Manes_10G077800	2.10568	-0.0870856	0.88407	0.999771	PREDICTED: protein IRX15-LIKE-like [Jatropha curcas]
TE017548(Helitron)	3229	Manes_10G077800	0.249435	-0.0870856	0.88407	0.999771	PREDICTED: protein IRX15-LIKE-like [Jatropha curcas]
TE017696(Helitron)	930	Manes_10G078000	0.505959	0.18222	0.569001	0.999771	PREDICTED: scopoletin glucosyltransferase [Ricinus communis]
TE017697(Helitron)	846	Manes_10G078000	0.573821	0.18222	0.569001	0.999771	PREDICTED: scopoletin glucosyltransferase [Ricinus communis]
TE017700(Helitron)	429	Manes_10G078000	0.666624	0.18222	0.569001	0.999771	PREDICTED: scopoletin glucosyltransferase [Ricinus communis]
TE017701(Helitron)	1221	Manes_10G078000	2.25226	0.18222	0.569001	0.999771	PREDICTED: scopoletin glucosyltransferase [Ricinus communis]
TE017702(Helitron)	1373	Manes_10G078000	0.893891	0.18222	0.569001	0.999771	PREDICTED: scopoletin glucosyltransferase [Ricinus communis]
TE017705(Helitron)	1655	Manes_10G078000	0.705395	0.18222	0.569001	0.999771	PREDICTED: scopoletin glucosyltransferase [Ricinus communis]
TE017729(Helitron)	2052	Manes_10G078100	0.0416268	5.05889	0.801109	1	UDP-glucoronosyl/UDP-glucosyl transferase family protein [Populus trichocarpa]
TE017736(Helitron)	1153	Manes_10G078100	2.01718	5.05889	0.801109	1	UDP-glucoronosyl/UDP-glucosyl transferase family protein [Populus trichocarpa]
TE017738(Helitron)	1815	Manes_10G078100	0.0619125	5.05889	0.801109	1	UDP-glucoronosyl/UDP-glucosyl transferase family protein [Populus trichocarpa]
TE017778(Helitron)	2087	Manes_10G078200	1.32193	0.174938	0.379567	0.999771	ELAV-like protein 2 [Gossypium arboreum]
TE017780(Helitron)	1403	Manes_10G078200	0.72317	0.174938	0.379567	0.999771	ELAV-like protein 2 [Gossypium arboreum]
TE017787(Helitron)	2606	Manes_10G078200	0.164496	0.174938	0.379567	0.999771	ELAV-like protein 2 [Gossypium arboreum]
TE017824(Helitron)	3984	Manes_10G078500	0.958485	-0.0447238	0.602019	0.999771	PREDICTED: probable E3 ubiquitin ligase SUD1 isoform X2 [Jatropha curcas]
TE017836(Helitron)	0	Manes_10G078500	0.54942	-0.0447238	0.602019	0.999771	PREDICTED: probable E3 ubiquitin ligase SUD1 isoform X2 [Jatropha curcas]
TE017849(Helitron)	1409	Manes_10G078500	0.237864	-0.0447238	0.602019	0.999771	PREDICTED: probable E3 ubiquitin ligase SUD1 isoform X2 [Jatropha curcas]
TE017854(Helitron)	2586	Manes_10G078500	2.54844	-0.0447238	0.602019	0.999771	PREDICTED: probable E3 ubiquitin ligase SUD1 isoform X2 [Jatropha curcas]
TE017869(Helitron)	0	Manes_10G078600	0.283861	0	1	1	Kinesin-like protein KIF15 [Gossypium arboreum]
TE017872(Helitron)	2494	Manes_10G078700	0.762961	-0.137919	0.7437	0.999771	40S ribosomal protein S16A [Hevea brasiliensis]
TE017874(Helitron)	1154	Manes_10G078700	0.486911	-0.137919	0.7437	0.999771	40S ribosomal protein S16A [Hevea brasiliensis]
TE017876(Helitron)	1059	Manes_10G078700	0.836175	-0.137919	0.7437	0.999771	40S ribosomal protein S16A [Hevea brasiliensis]
TE017878(RC/Helitron)	919	Manes_10G078600	0.789355	0	1	1	Kinesin-like protein KIF15 [Gossypium arboreum]
TE017882(Helitron)	2795	Manes_10G078700	1.76267	-0.137919	0.7437	0.999771	40S ribosomal protein S16A [Hevea brasiliensis]
TE017884(Helitron)	3962	Manes_10G078700	0.18484	-0.137919	0.7437	0.999771	40S ribosomal protein S16A [Hevea brasiliensis]
TE017899(Helitron)	105	Manes_10G078800	0.834263	-0.479894	0.242419	0.999771	PREDICTED: caffeoyl-CoA O-methyltransferase [Ricinus communis]
TE017903(Helitron)	2092	Manes_10G078800	0.133932	-0.479894	0.242419	0.999771	PREDICTED: caffeoyl-CoA O-methyltransferase [Ricinus communis]
TE017930(Helitron)	2512	Manes_10G078900	1.37049	0	1	1	PREDICTED: ATP-dependent DNA helicase PIF1-like [Nicotiana tabacum]
TE017931(Helitron)	2161	Manes_10G078900	1.67072	0	1	1	PREDICTED: ATP-dependent DNA helicase PIF1-like [Nicotiana tabacum]
TE017932(Helitron)	1782	Manes_10G078900	0.230389	0	1	1	PREDICTED: ATP-dependent DNA helicase PIF1-like [Nicotiana tabacum]
TE017994(DNA/hAT-Tip100)	701	Manes_10G079000	2.06178	0.254141	0.479343	0.999771	Pmr5/Cas1p GDSL/SGNH-like acyl-esterase family protein [Medicago truncatula]
TE017996(Helitron)	0	MSTRG.19435	0.148904	0.152965	0.714532	0.999771	hypothetical protein MANES_S055200 [Manihot esculenta]
TE017999(Helitron)	239	MSTRG.19435	0.467842	0.152965	0.714532	0.999771	hypothetical protein MANES_S055200 [Manihot esculenta]
TE018078(Helitron)	694	Manes_10G079100	0.606336	0	1	1	Endonuclease or glycosyl hydrolase [Theobroma cacao]
TE018116(Helitron)	3847	Manes_10G079300	2.43447	0	1	1	PREDICTED: LRR receptor-like serine/threonine-protein kinase GSO1 [Eucalyptus grandis]
TE018120(Helitron)	1636	Manes_10G079200	0.0685513	0.285402	0.893747	1	PREDICTED: PI-PLC X domain-containing protein At5g67130-like [Jatropha curcas]
TE018126(Helitron)	3248	Manes_10G079200	0.319981	0.285402	0.893747	1	PREDICTED: PI-PLC X domain-containing protein At5g67130-like [Jatropha curcas]
TE018141(Helitron)	2051	Manes_10G079400	0.690517	6.73697	0.650665	1	hypothetical protein MANES_10G079400 [Manihot esculenta]
TE018142(Helitron)	411	Manes_10G079400	2.32193	6.73697	0.650665	1	hypothetical protein MANES_10G079400 [Manihot esculenta]
TE018161(Helitron)	3394	Manes_10G079500	2.10434	0.148863	0.972698	0.999771	PREDICTED: probable receptor-like protein kinase At1g49730 [Ricinus communis]
TE018172(Helitron)	0	Manes_10G079500	1.14254	0.148863	0.972698	0.999771	PREDICTED: probable receptor-like protein kinase At1g49730 [Ricinus communis]
TE018176(Helitron)	0	Manes_10G079500	0.845277	0.148863	0.972698	0.999771	PREDICTED: probable receptor-like protein kinase At1g49730 [Ricinus communis]
TE018186(Helitron)	1192	Manes_10G079600	2.58208	5.05889	0.650665	1	PREDICTED: subtilisin-like protease SBT1.7 [Jatropha curcas]
TE018192(Helitron)	2149	Manes_10G079600	0.323003	5.05889	0.650665	1	PREDICTED: subtilisin-like protease SBT1.7 [Jatropha curcas]
TE018197(Helitron)	917	Manes_10G079700	0.43979	0	1	1	hypothetical protein MANES_10G079700 [Manihot esculenta]
TE018278(Helitron)	1710	Manes_10G079800	0.0183315	-0.198329	0.496667	0.999771	PREDICTED: mitotic checkpoint protein BUB3.1 [Jatropha curcas]
TE018281(Helitron)	1250	Manes_10G079800	0.135364	-0.198329	0.496667	0.999771	PREDICTED: mitotic checkpoint protein BUB3.1 [Jatropha curcas]
TE018287(DNA/hAT?)	0	Manes_10G079800	2.83794	-0.198329	0.496667	0.999771	PREDICTED: mitotic checkpoint protein BUB3.1 [Jatropha curcas]
TE018293(Helitron)	105	Manes_10G079800	0.822002	-0.198329	0.496667	0.999771	PREDICTED: mitotic checkpoint protein BUB3.1 [Jatropha curcas]
TE018294(Helitron)	0	Manes_10G079900	2.08746	-0.357074	0.0895387	0.999771	PREDICTED: ATP-dependent Clp protease proteolytic subunit-related protein 1, chloroplastic [Jatropha curcas]
TE018296(Helitron)	1566	Manes_10G079800	0.311475	-0.198329	0.496667	0.999771	PREDICTED: mitotic checkpoint protein BUB3.1 [Jatropha curcas]
TE018298(Helitron)	0	Manes_10G079900	1.34875	-0.357074	0.0895387	0.999771	PREDICTED: ATP-dependent Clp protease proteolytic subunit-related protein 1, chloroplastic [Jatropha curcas]
TE018338(Helitron)	0	MSTRG.19450	0.526382	-0.285867	0.478358	0.999771	-
TE018341(Helitron)	0	MSTRG.19450	0.0568761	-0.285867	0.478358	0.999771	-
TE018343(Helitron)	0	MSTRG.19450	0.0288384	-0.285867	0.478358	0.999771	-
TE018406(RC/Helitron)	3954	Manes_10G080000	0.264763	-0.631894	0.387363	0.999771	PREDICTED: zinc finger protein ZAT10-like [Jatropha curcas]
TE018410(Helitron)	3298	Manes_10G080000	0.258734	-0.631894	0.387363	0.999771	PREDICTED: zinc finger protein ZAT10-like [Jatropha curcas]
TE018416(Helitron)	369	Manes_10G080000	1.01306	-0.631894	0.387363	0.999771	PREDICTED: zinc finger protein ZAT10-like [Jatropha curcas]
TE018428(Helitron)	3070	Manes_10G080000	0.23069	-0.631894	0.387363	0.999771	PREDICTED: zinc finger protein ZAT10-like [Jatropha curcas]
TE018431(Helitron)	3655	Manes_10G080000	0.574503	-0.631894	0.387363	0.999771	PREDICTED: zinc finger protein ZAT10-like [Jatropha curcas]
TE018552(Helitron)	1143	Manes_10G080100	2.24793	6.69116	0.524462	1	BnaC04g17620D [Brassica napus]
TE018571(Helitron)	2191	Manes_10G080200	0.141733	1.18067	0.301816	0.999771	F-box family protein [Populus trichocarpa]
TE018573(Helitron)	3517	Manes_10G080200	0.54428	1.18067	0.301816	0.999771	F-box family protein [Populus trichocarpa]
TE018646(Helitron)	3377	Manes_10G080500	0.412332	0.787323	0.574297	0.999771	PREDICTED: 40S ribosomal protein S29 [Nelumbo nucifera]
TE018653(Helitron)	1196	Manes_10G080500	0.15579	0.787323	0.574297	0.999771	PREDICTED: 40S ribosomal protein S29 [Nelumbo nucifera]
TE018664(Helitron)	1405	Manes_10G080500	0.0316835	0.787323	0.574297	0.999771	PREDICTED: 40S ribosomal protein S29 [Nelumbo nucifera]
TE018736(Helitron)	310	Manes_10G080600	0.970461	0.447459	0.529438	0.999771	PREDICTED: QWRF motif-containing protein 2 isoform X1 [Ricinus communis]
TE018825(Helitron)	560	Manes_10G080700	0.258734	0.424488	0.225675	0.999771	PREDICTED: bZIP transcription factor TRAB1 [Ricinus communis]
TE018843(Helitron)	222	Manes_10G080900	2	1.03859	0.303407	0.999771	PREDICTED: protein DJ-1 homolog C isoform X2 [Jatropha curcas]
TE018901(Helitron)	2834	Manes_10G081000	0.0444653	1.1941	0.397356	0.999771	PREDICTED: PXMP2/4 family protein 4-like [Jatropha curcas]
TE018906(Helitron)	1268	Manes_10G081000	0.825944	1.1941	0.397356	0.999771	PREDICTED: PXMP2/4 family protein 4-like [Jatropha curcas]
TE018910(Helitron)	0	Manes_10G081000	0.21374	1.1941	0.397356	0.999771	PREDICTED: PXMP2/4 family protein 4-like [Jatropha curcas]
TE018916(Helitron)	732	Manes_10G081000	0.360128	1.1941	0.397356	0.999771	PREDICTED: PXMP2/4 family protein 4-like [Jatropha curcas]
TE018939(Helitron)	2460	Manes_10G081100	1.67054	0.0245676	0.982458	0.999771	transcriptional regulator of RNA polII, SAGA, subunit [Medicago truncatula]
TE018962(Helitron)	2357	Manes_10G081200	0.0411208	0.447196	0.647701	0.999771	PREDICTED: probable polyamine transporter At3g19553 [Jatropha curcas]
TE018967(Helitron)	40	Manes_10G081200	0.167864	0.447196	0.647701	0.999771	PREDICTED: probable polyamine transporter At3g19553 [Jatropha curcas]
TE018969(Helitron)	0	Manes_10G081200	2.54147	0.447196	0.647701	0.999771	PREDICTED: probable polyamine transporter At3g19553 [Jatropha curcas]
TE018978(Helitron)	1357	MSTRG.19483	3.67218	-8.92679	0.431998	1	-
TE018979(Helitron)	1482	Manes_10G081200	0.66434	0.447196	0.647701	0.999771	PREDICTED: probable polyamine transporter At3g19553 [Jatropha curcas]
TE018980(Helitron)	2791	Manes_10G081200	1.08345	0.447196	0.647701	0.999771	PREDICTED: probable polyamine transporter At3g19553 [Jatropha curcas]
TE018981(Helitron)	0	MSTRG.19483	4.16547	-8.92679	0.431998	1	-
TE018984(Helitron)	96	MSTRG.19483	0.021436	-8.92679	0.431998	1	-
TE018985(Helitron)	3762	Manes_10G081200	0.288954	0.447196	0.647701	0.999771	PREDICTED: probable polyamine transporter At3g19553 [Jatropha curcas]
TE018986(Helitron)	427	MSTRG.19483	0.431824	-8.92679	0.431998	1	-
TE018988(Helitron)	712	MSTRG.19483	0.00885695	-8.92679	0.431998	1	-
TE019014(Helitron)	1271	Manes_10G081300	0.0639959	0.23816	0.943965	1	PREDICTED: FAD-linked sulfhydryl oxidase ERV1 [Jatropha curcas]
TE019152(Helitron)	0	Manes_10G081500	0.67663	0.612977	0.410502	0.999771	PREDICTED: DNA polymerase kappa isoform X2 [Ricinus communis]
TE019183(Helitron)	3084	Manes_10G081700	2.10428	-8.14636	0.198649	1	PREDICTED: treacle protein [Jatropha curcas]
TE019193(Helitron)	2103	Manes_10G081700	1.57817	-8.14636	0.198649	1	PREDICTED: treacle protein [Jatropha curcas]
TE019195(Helitron)	0	Manes_10G081800	1.07662	-0.0471971	0.844844	0.999771	radical SAM domain-containing family protein [Populus trichocarpa]
TE019221(Helitron)	330	Manes_10G081900	0.0793256	-0.0911978	0.692486	0.999771	PREDICTED: DNA-directed RNA polymerases II, IV and V subunit 12 [Glycine max]
TE019257(Helitron)	2245	Manes_10G082000	0.0705478	0.0651527	0.943898	0.999771	PREDICTED: zinc finger CCCH domain-containing protein 48-like [Jatropha curcas]
TE019262(Helitron)	883	Manes_10G082000	0.320633	0.0651527	0.943898	0.999771	PREDICTED: zinc finger CCCH domain-containing protein 48-like [Jatropha curcas]
TE019314(Helitron)	1833	Manes_10G082200	1.25442	0	1	1	hypothetical protein MANES_10G082200 [Manihot esculenta]
TE019402(Helitron)	1680	MSTRG.19509	0.0831845	0.189538	0.925235	0.999771	branchpoint-bridging protein-like [Manihot esculenta]
TE019405(Helitron)	825	MSTRG.19509	2.80535	0.189538	0.925235	0.999771	branchpoint-bridging protein-like [Manihot esculenta]
TE019444(Helitron)	3529	Manes_10G082500	1.21971	0	1	1	LIM domain protein GLIM1b [Populus tremula x Populus alba]
TE019446(Helitron)	3161	Manes_10G082500	3.47249	0	1	1	LIM domain protein GLIM1b [Populus tremula x Populus alba]
TE019457(DNA/hAT-Ac)	553	Manes_10G082500	0.0224607	0	1	1	LIM domain protein GLIM1b [Populus tremula x Populus alba]
TE019459(Helitron)	293	Manes_10G082500	0.210035	0	1	1	LIM domain protein GLIM1b [Populus tremula x Populus alba]
TE019474(Helitron)	1230	Manes_10G082500	1.3488	0	1	1	LIM domain protein GLIM1b [Populus tremula x Populus alba]
TE019485(Helitron)	3830	Manes_10G082500	0.556192	0	1	1	LIM domain protein GLIM1b [Populus tremula x Populus alba]
TE019551(Helitron)	0	Manes_10G082700	0.864707	0	1	1	PREDICTED: probable leucine-rich repeat receptor-like protein kinase At1g35710 [Gossypium hirsutum]
TE019552(Helitron)	0	Manes_10G082700	0.0960119	0	1	1	PREDICTED: probable leucine-rich repeat receptor-like protein kinase At1g35710 [Gossypium hirsutum]
TE019553(Helitron)	2543	Manes_10G082600	0.328309	0.0863588	0.840272	0.999771	PREDICTED: zinc finger protein-like 1 homolog [Jatropha curcas]
TE019561(Helitron)	2858	Manes_10G082600	1.22095	0.0863588	0.840272	0.999771	PREDICTED: zinc finger protein-like 1 homolog [Jatropha curcas]
TE019576(Helitron)	3907	Manes_10G082700	0.0431445	0	1	1	PREDICTED: probable leucine-rich repeat receptor-like protein kinase At1g35710 [Gossypium hirsutum]
TE019604(Helitron)	1931	Manes_10G082800	3.32193	-0.298224	0.792017	0.999771	PREDICTED: cytochrome P450 714C2 [Ricinus communis]
TE019615(Helitron)	1198	Manes_10G082800	2.32193	-0.298224	0.792017	0.999771	PREDICTED: cytochrome P450 714C2 [Ricinus communis]
TE019723(Helitron)	823	Manes_10G082900	1.73121	0.358793	0.750192	0.999771	ABC transporter family protein [Hevea brasiliensis]
TE019725(Helitron)	72	Manes_10G082900	2.54853	0.358793	0.750192	0.999771	ABC transporter family protein [Hevea brasiliensis]
TE019735(Helitron)	1974	Manes_10G082900	0.151416	0.358793	0.750192	0.999771	ABC transporter family protein [Hevea brasiliensis]
TE019765(Helitron)	279	Manes_10G083000	5.59912	-0.0931094	0.964643	1	PREDICTED: probable leucine-rich repeat receptor-like protein kinase At1g35710 [Erythranthe guttata]
TE019766(Helitron)	0	Manes_10G083000	1.14494	-0.0931094	0.964643	1	PREDICTED: probable leucine-rich repeat receptor-like protein kinase At1g35710 [Erythranthe guttata]
TE019768(Helitron)	546	Manes_10G083000	1.03098	-0.0931094	0.964643	1	PREDICTED: probable leucine-rich repeat receptor-like protein kinase At1g35710 [Erythranthe guttata]
TE019774(Helitron)	3401	Manes_10G083000	0.353531	-0.0931094	0.964643	1	PREDICTED: probable leucine-rich repeat receptor-like protein kinase At1g35710 [Erythranthe guttata]
TE019780(Helitron)	0	Manes_10G083100	1.71229	0.709872	0.581089	0.999771	thioredoxin-related family protein [Populus trichocarpa]
TE019876(Helitron)	1202	Manes_10G083200	0.0310682	0	1	1	PREDICTED: transcription factor bHLH85 [Jatropha curcas]
TE019885(Helitron)	2156	Manes_10G083300	2.63559	-0.046824	0.804529	0.999771	PREDICTED: vacuolar-sorting receptor 3 [Jatropha curcas]
TE019890(Helitron)	3208	Manes_10G083300	0.468528	-0.046824	0.804529	0.999771	PREDICTED: vacuolar-sorting receptor 3 [Jatropha curcas]
TE019980(Helitron)	3329	Manes_10G083400	0.818027	6.86625	0.524462	1	lMYC4 [Hevea brasiliensis]
TE020223(Helitron)	0	Manes_10G083600	1.50936	-0.238257	0.537418	0.999771	PREDICTED: ADP-ribosylation factor-like protein 8A [Jatropha curcas]
TE020231(Helitron)	1005	Manes_10G083600	0.134307	-0.238257	0.537418	0.999771	PREDICTED: ADP-ribosylation factor-like protein 8A [Jatropha curcas]
TE020385(Helitron)	3205	Manes_10G083800	0.268888	-6.54432	0.826267	1	hypothetical protein MANES_10G083800 [Manihot esculenta]
TE020387(Helitron)	2401	Manes_10G083800	0.524208	-6.54432	0.826267	1	hypothetical protein MANES_10G083800 [Manihot esculenta]
TE020391(Helitron)	0	Manes_10G083800	0.373264	-6.54432	0.826267	1	hypothetical protein MANES_10G083800 [Manihot esculenta]
TE020393(Helitron)	0	Manes_10G083800	0.665133	-6.54432	0.826267	1	hypothetical protein MANES_10G083800 [Manihot esculenta]
TE020405(Helitron)	1188	Manes_10G083900	0.187418	0	1	1	hypothetical protein MANES_10G083900 [Manihot esculenta]
TE020498(Helitron)	3387	Manes_10G084000	3.96039	0	1	1	PREDICTED: protein RALF-like 9 [Ziziphus jujuba]
TE020500(Helitron)	3498	Manes_10G084000	1.18451	0	1	1	PREDICTED: protein RALF-like 9 [Ziziphus jujuba]
TE020556(Helitron)	2282	Manes_10G084100	4.32193	-1.33015	0.270336	0.999771	PREDICTED: pentatricopeptide repeat-containing protein At1g31430 [Jatropha curcas]
TE020560(Helitron)	444	Manes_10G084100	1.28904	-1.33015	0.270336	0.999771	PREDICTED: pentatricopeptide repeat-containing protein At1g31430 [Jatropha curcas]
TE020562(Helitron)	58	Manes_10G084100	0.203994	-1.33015	0.270336	0.999771	PREDICTED: pentatricopeptide repeat-containing protein At1g31430 [Jatropha curcas]
TE020576(Helitron)	1519	Manes_10G084100	0.347923	-1.33015	0.270336	0.999771	PREDICTED: pentatricopeptide repeat-containing protein At1g31430 [Jatropha curcas]
TE020579(Helitron)	1933	Manes_10G084100	1.87321	-1.33015	0.270336	0.999771	PREDICTED: pentatricopeptide repeat-containing protein At1g31430 [Jatropha curcas]
TE020581(Helitron)	2534	Manes_10G084200	0.836501	-0.842195	0.102081	0.999771	PREDICTED: cysteine-rich and transmembrane domain-containing protein A [Prunus mume]
TE020583(Helitron)	1569	Manes_10G084200	0.688852	-0.842195	0.102081	0.999771	PREDICTED: cysteine-rich and transmembrane domain-containing protein A [Prunus mume]
TE020589(Helitron)	167	Manes_10G084200	1.5656	-0.842195	0.102081	0.999771	PREDICTED: cysteine-rich and transmembrane domain-containing protein A [Prunus mume]
TE020634(Helitron)	544	Manes_10G084300	0.045154	-6.98489	0.356795	1	PREDICTED: nucleobase-ascorbate transporter 4 [Jatropha curcas]
TE020637(Helitron)	0	Manes_10G084300	0.584963	-6.98489	0.356795	1	PREDICTED: nucleobase-ascorbate transporter 4 [Jatropha curcas]
TE020643(Helitron)	0	Manes_10G084300	1.59352	-6.98489	0.356795	1	PREDICTED: nucleobase-ascorbate transporter 4 [Jatropha curcas]
TE020644(Helitron)	0	Manes_10G084300	1.05889	-6.98489	0.356795	1	PREDICTED: nucleobase-ascorbate transporter 4 [Jatropha curcas]
TE020706(Helitron)	767	Manes_10G084400	1.56099	0	1	1	PREDICTED: nucleobase-ascorbate transporter 4-like [Jatropha curcas]
TE020707(Helitron)	1988	Manes_10G084400	0.478406	0	1	1	PREDICTED: nucleobase-ascorbate transporter 4-like [Jatropha curcas]
TE020801(Helitron)	2221	Manes_10G084500	0.912699	-0.381141	0.581006	0.999771	PREDICTED: cyclin-D4-1-like isoform X1 [Jatropha curcas]
TE020808(Helitron)	2223	Manes_10G084500	0.598233	-0.381141	0.581006	0.999771	PREDICTED: cyclin-D4-1-like isoform X1 [Jatropha curcas]
TE020810(Helitron)	3040	Manes_10G084500	1.67807	-0.381141	0.581006	0.999771	PREDICTED: cyclin-D4-1-like isoform X1 [Jatropha curcas]
TE020828(Helitron)	1635	Manes_10G084600	0.243093	0	1	1	Peripheral-type benzodiazepine receptor-associated 1 [Gossypium arboreum]
TE020833(Helitron)	353	Manes_10G084600	0.488786	0	1	1	Peripheral-type benzodiazepine receptor-associated 1 [Gossypium arboreum]
TE020865(Helitron)	93	Manes_10G084700	1.38754	0	1	1	PREDICTED: linoleate 13S-lipoxygenase 2-1, chloroplastic [Ricinus communis]
TE020866(Helitron)	882	Manes_10G084800	1.73985	-0.140231	0.664651	0.999771	PREDICTED: magnesium transporter MRS2-3 [Jatropha curcas]
TE020869(Helitron)	0	Manes_10G084800	1.67708	-0.140231	0.664651	0.999771	PREDICTED: magnesium transporter MRS2-3 [Jatropha curcas]
TE020873(Helitron)	0	Manes_10G084800	0.321928	-0.140231	0.664651	0.999771	PREDICTED: magnesium transporter MRS2-3 [Jatropha curcas]
TE020876(Helitron)	0	Manes_10G084800	0.645968	-0.140231	0.664651	0.999771	PREDICTED: magnesium transporter MRS2-3 [Jatropha curcas]
TE020883(Helitron)	809	Manes_10G084800	0.464676	-0.140231	0.664651	0.999771	PREDICTED: magnesium transporter MRS2-3 [Jatropha curcas]
TE020924(Helitron)	183	Manes_10G085000	0.314717	0.846921	0.358541	0.999771	PREDICTED: serine carboxypeptidase-like 18 [Jatropha curcas]
TE020933(Helitron)	339	Manes_10G085000	0.413597	0.846921	0.358541	0.999771	PREDICTED: serine carboxypeptidase-like 18 [Jatropha curcas]
TE020935(Helitron)	1073	Manes_10G085000	0.0159936	0.846921	0.358541	0.999771	PREDICTED: serine carboxypeptidase-like 18 [Jatropha curcas]
TE021020(Helitron)	3998	Manes_10G085200	0.773125	0	1	1	PREDICTED: 4-coumarate--CoA ligase-like 9 isoform X2 [Jatropha curcas]
TE021023(Helitron)	3694	Manes_10G085300	0.678072	0	1	1	PREDICTED: flavonol sulfotransferase-like [Jatropha curcas]
TE021025(Helitron)	1860	Manes_10G085300	0.793549	0	1	1	PREDICTED: flavonol sulfotransferase-like [Jatropha curcas]
TE021028(Helitron)	370	Manes_10G085300	0.918274	0	1	1	PREDICTED: flavonol sulfotransferase-like [Jatropha curcas]
TE021029(Helitron)	864	Manes_10G085200	3.76755	0	1	1	PREDICTED: 4-coumarate--CoA ligase-like 9 isoform X2 [Jatropha curcas]
TE021037(Helitron)	2173	Manes_10G085300	0.204318	0	1	1	PREDICTED: flavonol sulfotransferase-like [Jatropha curcas]
TE021064(Helitron)	2512	Manes_10G085400	0.100932	0.0963366	0.87702	0.999771	PREDICTED: flavonol sulfotransferase-like [Jatropha curcas]
TE021143(Helitron)	1388	Manes_10G085600	0.0496854	0	1	1	Copia protein, partial [Cajanus cajan]
TE021147(Helitron)	3482	Manes_10G085600	0.760171	0	1	1	Copia protein, partial [Cajanus cajan]
TE021240(Helitron)	0	Manes_10G085800	1.22006	0	1	1	PREDICTED: serine carboxypeptidase-like 18 [Jatropha curcas]
TE021244(Helitron)	0	Manes_10G085900	1.03823	-0.350497	0.885482	0.999771	PREDICTED: serine carboxypeptidase-like 18 [Jatropha curcas]
TE021251(Helitron)	1323	Manes_10G085900	3.41193	-0.350497	0.885482	0.999771	PREDICTED: serine carboxypeptidase-like 18 [Jatropha curcas]
TE021255(Helitron)	1708	Manes_10G085900	0.0988694	-0.350497	0.885482	0.999771	PREDICTED: serine carboxypeptidase-like 18 [Jatropha curcas]
TE021258(Helitron)	3687	Manes_10G085900	3.32193	-0.350497	0.885482	0.999771	PREDICTED: serine carboxypeptidase-like 18 [Jatropha curcas]
TE021316(Helitron)	2409	Manes_10G086100	0.56077	0	1	1	Protein RecA [Gossypium arboreum]
TE021319(Helitron)	18	Manes_10G086100	1.13672	0	1	1	Protein RecA [Gossypium arboreum]
TE021354(Helitron)	449	Manes_10G086200	0.28001	0	1	1	hypothetical protein MANES_10G086200 [Manihot esculenta]
TE021357(Helitron)	0	Manes_10G086400	0.562468	-0.987927	0.510206	1	BnaA01g25980D [Brassica napus]
TE021399(Helitron)	472	Manes_10G086600	0.199502	8.24476	0.524462	1	PREDICTED: thymocyte nuclear protein 1 [Pyrus x bretschneideri]
TE021421(Helitron)	849	Manes_10G086700	1.08946	0	1	1	PREDICTED: agamous-like MADS-box protein AGL61 [Jatropha curcas]
TE021422(Helitron)	1029	Manes_10G086700	0.851291	0	1	1	PREDICTED: agamous-like MADS-box protein AGL61 [Jatropha curcas]
TE021425(Helitron)	1501	Manes_10G086700	3.47249	0	1	1	PREDICTED: agamous-like MADS-box protein AGL61 [Jatropha curcas]
TE021427(Helitron)	1669	Manes_10G086700	1.81514	0	1	1	PREDICTED: agamous-like MADS-box protein AGL61 [Jatropha curcas]
TE021443(Helitron)	346	Manes_10G086900	2.80646	0.483689	0.0582266	0.999771	PREDICTED: pre-mRNA-processing protein 40A isoform X2 [Ricinus communis]
TE021444(Helitron)	1412	Manes_10G087000	0.0150705	-0.249985	0.3841	0.999771	PREDICTED: probable zinc metallopeptidase EGY3, chloroplastic [Ricinus communis]
TE021450(Helitron)	0	Manes_10G087000	1.12156	-0.249985	0.3841	0.999771	PREDICTED: probable zinc metallopeptidase EGY3, chloroplastic [Ricinus communis]
TE021455(Helitron)	471	Manes_10G087000	0.431542	-0.249985	0.3841	0.999771	PREDICTED: probable zinc metallopeptidase EGY3, chloroplastic [Ricinus communis]
TE021489(Helitron)	1522	Manes_10G087200	1.83828	0.168731	0.514579	0.999771	tubulin alpha-2 chain-like [Gossypium hirsutum]
TE021490(Helitron)	1391	Manes_10G087200	1.47249	0.168731	0.514579	0.999771	tubulin alpha-2 chain-like [Gossypium hirsutum]
TE021494(Helitron)	0	Manes_10G087200	0.666421	0.168731	0.514579	0.999771	tubulin alpha-2 chain-like [Gossypium hirsutum]
TE021504(Helitron)	2485	Manes_10G087200	0.262339	0.168731	0.514579	0.999771	tubulin alpha-2 chain-like [Gossypium hirsutum]
TE021526(Helitron)	0	Manes_10G087300	0.909018	0.219461	0.443346	0.999771	tubulin alpha-2 chain-like [Gossypium hirsutum]
TE021542(Helitron)	2263	Manes_10G087400	0.728925	0	1	1	PREDICTED: beta-amyrin 28-oxidase [Ricinus communis]
TE021545(Helitron)	966	Manes_10G087400	1.00899	0	1	1	PREDICTED: beta-amyrin 28-oxidase [Ricinus communis]
TE021548(Helitron)	545	Manes_10G087400	3.64386	0	1	1	PREDICTED: beta-amyrin 28-oxidase [Ricinus communis]
TE021600(Helitron)	288	Manes_10G087500	0.091263	0	1	1	PREDICTED: protein CROWDED NUCLEI 4-like [Arachis ipaensis]
TE021602(Helitron)	3286	Manes_10G087500	0.0783563	0	1	1	PREDICTED: protein CROWDED NUCLEI 4-like [Arachis ipaensis]
TE021620(Helitron)	1110	Manes_10G087600	0.0471809	-0.14392	0.716313	0.999771	PREDICTED: disease resistance protein RML1A [Ricinus communis]
TE021623(Helitron)	125	Manes_10G087600	1.32193	-0.14392	0.716313	0.999771	PREDICTED: disease resistance protein RML1A [Ricinus communis]
TE021632(Helitron)	0	Manes_10G087600	0.749593	-0.14392	0.716313	0.999771	PREDICTED: disease resistance protein RML1A [Ricinus communis]
TE021633(Helitron)	0	Manes_10G087600	0.641505	-0.14392	0.716313	0.999771	PREDICTED: disease resistance protein RML1A [Ricinus communis]
TE021634(Helitron)	0	Manes_10G087600	0.660308	-0.14392	0.716313	0.999771	PREDICTED: disease resistance protein RML1A [Ricinus communis]
TE021704(Helitron)	1220	Manes_10G087700	1.06178	-0.0273169	0.87385	0.999771	PREDICTED: dentin sialophosphoprotein [Jatropha curcas]
TE021709(Helitron)	82	Manes_10G087700	3.32193	-0.0273169	0.87385	0.999771	PREDICTED: dentin sialophosphoprotein [Jatropha curcas]
TE021756(Helitron)	473	Manes_10G088000	0.922319	3.05889	0.329526	1	Gb:AAC34331.1 [Theobroma cacao]
TE021757(Helitron)	531	Manes_10G087900	0.354945	0.362939	0.258717	0.999771	PREDICTED: myb-like protein X [Ricinus communis]
TE021787(Helitron)	3590	Manes_10G088400	2.94938	-6.78136	0.2096	1	PREDICTED: disease resistance protein RML1A [Ricinus communis]
TE021790(Helitron)	1831	Manes_10G088400	0.421221	-6.78136	0.2096	1	PREDICTED: disease resistance protein RML1A [Ricinus communis]
TE021794(Helitron)	0	Manes_10G088400	2.5661	-6.78136	0.2096	1	PREDICTED: disease resistance protein RML1A [Ricinus communis]
TE021797(Helitron)	0	Manes_10G088400	0.434982	-6.78136	0.2096	1	PREDICTED: disease resistance protein RML1A [Ricinus communis]
TE021803(Helitron)	2319	Manes_10G088400	0.360545	-6.78136	0.2096	1	PREDICTED: disease resistance protein RML1A [Ricinus communis]
TE021804(Helitron)	3085	Manes_10G088400	2.6837	-6.78136	0.2096	1	PREDICTED: disease resistance protein RML1A [Ricinus communis]
TE021828(Helitron)	0	Manes_10G088500	0.974313	4.73697	0.62525	1	PREDICTED: disease resistance protein RML1A [Ricinus communis]
TE021832(Helitron)	0	Manes_10G088500	0.0807159	4.73697	0.62525	1	PREDICTED: disease resistance protein RML1A [Ricinus communis]
TE021893(Helitron)	354	Manes_10G088700	0.274716	6.59495	0.519115	1	PREDICTED: LOW QUALITY PROTEIN: squalene epoxidase 3 [Ricinus communis]
TE021920(Helitron)	2805	Manes_10G088800	0.778057	9.92679	0.546406	1	hypothetical protein MANES_10G088800 [Manihot esculenta]
TE022036(Helitron)	170	Manes_10G089200	1.9362	0.0544478	0.98678	0.999771	Leucine-rich repeat containing protein [Theobroma cacao]
TE022039(Helitron)	0	Manes_10G089200	0.378043	0.0544478	0.98678	0.999771	Leucine-rich repeat containing protein [Theobroma cacao]
TE022137(RC/Helitron)	2959	Manes_10G089400	2.32193	0	1	1	H0515C11.6 [Oryza sativa Indica Group]
TE022160(Helitron)	0	Manes_10G089500	0.746654	0	1	1	PREDICTED: DUF21 domain-containing protein At2g14520 [Ricinus communis]
TE022177(Helitron)	1872	Manes_10G089600	1.09621	1.77052	0.123378	0.999771	PREDICTED: protein trichome birefringence-like 13 [Jatropha curcas]
TE022188(Helitron)	421	Manes_10G089600	5.32193	1.77052	0.123378	0.999771	PREDICTED: protein trichome birefringence-like 13 [Jatropha curcas]
TE022226(Helitron)	1522	Manes_10G089700	0.828428	0	1	1	PREDICTED: LOW QUALITY PROTEIN: basic form of pathogenesis-related protein 1-like [Fragaria vesca subsp. vesca] [Fragaria vesca]
TE022229(Helitron)	903	Manes_10G089700	2.42243	0	1	1	PREDICTED: LOW QUALITY PROTEIN: basic form of pathogenesis-related protein 1-like [Fragaria vesca subsp. vesca] [Fragaria vesca]
TE022234(Helitron)	1307	Manes_10G089700	0.0625046	0	1	1	PREDICTED: LOW QUALITY PROTEIN: basic form of pathogenesis-related protein 1-like [Fragaria vesca subsp. vesca] [Fragaria vesca]
TE022239(Helitron)	3398	Manes_10G089700	0.361336	0	1	1	PREDICTED: LOW QUALITY PROTEIN: basic form of pathogenesis-related protein 1-like [Fragaria vesca subsp. vesca] [Fragaria vesca]
TE022279(Helitron)	2477	Manes_10G090000	1.28405	0	1	1	PREDICTED: pathogenesis-related leaf protein 6-like [Populus euphratica]
TE022400(Helitron)	3413	Manes_10G090100	0.553459	0	1	1	hypothetical protein MANES_10G090100 [Manihot esculenta]
TE022406(Helitron)	2502	Manes_10G090100	0.390687	0	1	1	hypothetical protein MANES_10G090100 [Manihot esculenta]
TE022411(Helitron)	1076	Manes_10G090100	2.23879	0	1	1	hypothetical protein MANES_10G090100 [Manihot esculenta]
TE022434(Helitron)	1361	Manes_10G090200	1.28951	1.44746	0.640615	1	PREDICTED: eukaryotic translation initiation factor 5B [Citrus sinensis]
TE022436(Helitron)	429	Manes_10G090200	0.0768219	1.44746	0.640615	1	PREDICTED: eukaryotic translation initiation factor 5B [Citrus sinensis]
TE022444(Helitron)	105	Manes_10G090300	0.125013	-0.617802	0.0335824	0.999771	ABC transporter family protein [Hevea brasiliensis]
TE022466(Helitron)	1886	Manes_10G090400	0.918996	-1.89308	0.577999	1	PREDICTED: sodium transporter HKT1 [Ricinus communis]
TE022471(Helitron)	0	Manes_10G090400	1.10946	-1.89308	0.577999	1	PREDICTED: sodium transporter HKT1 [Ricinus communis]
TE022475(Helitron)	0	Manes_10G090400	3.08898	-1.89308	0.577999	1	PREDICTED: sodium transporter HKT1 [Ricinus communis]
TE022482(Helitron)	838	Manes_10G090400	4.64386	-1.89308	0.577999	1	PREDICTED: sodium transporter HKT1 [Ricinus communis]
TE022484(Helitron)	1290	Manes_10G090400	0.612829	-1.89308	0.577999	1	PREDICTED: sodium transporter HKT1 [Ricinus communis]
TE022486(Helitron)	1395	Manes_10G090400	1.58496	-1.89308	0.577999	1	PREDICTED: sodium transporter HKT1 [Ricinus communis]
TE022494(Helitron)	3532	Manes_10G090400	1.00621	-1.89308	0.577999	1	PREDICTED: sodium transporter HKT1 [Ricinus communis]
TE022535(Helitron)	1178	Manes_10G090500	0.126038	0	1	1	PREDICTED: receptor-like protein kinase HAIKU2 [Jatropha curcas]
TE022557(Helitron)	0	MSTRG.19594	0.00416915	0.428205	0.690481	0.999771	LRR receptor-like serine/threonine-protein kinase GSO1 [Manihot esculenta]
TE022599(Helitron)	1132	Manes_10G090800	1.15056	1.55254	0.646459	1	PREDICTED: transcription factor bHLH25-like [Jatropha curcas]
TE022603(Helitron)	323	Manes_10G090800	0.520605	1.55254	0.646459	1	PREDICTED: transcription factor bHLH25-like [Jatropha curcas]
TE022604(Helitron)	0	Manes_10G090800	0.227952	1.55254	0.646459	1	PREDICTED: transcription factor bHLH25-like [Jatropha curcas]
TE022624(Helitron)	2697	Manes_10G091000	0.271983	0.0667004	0.984218	0.999771	PREDICTED: upstream activation factor subunit UAF30 [Eucalyptus grandis]
TE022655(Helitron)	3308	Manes_10G091200	0.227177	0	1	1	BnaC06g24790D [Brassica napus]
TE022687(Helitron)	0	Manes_10G091400	0.395929	-0.572646	0.314849	0.999771	PREDICTED: probable sphingolipid transporter spinster homolog 2 [Ricinus communis]
TE022741(RC/Helitron)	0	Manes_10G091500	0.672114	-0.0316096	0.956351	0.999771	PREDICTED: disease resistance protein RGA2-like [Prunus mume]
TE022744(Helitron)	286	Manes_10G091600	1.05758	0.429604	0.376419	0.999771	PREDICTED: disease resistance protein RGA2-like [Prunus mume]
TE022745(Helitron)	0	Manes_10G091600	0.00632981	0.429604	0.376419	0.999771	PREDICTED: disease resistance protein RGA2-like [Prunus mume]
TE022754(Helitron)	3246	Manes_10G091600	0.324811	0.429604	0.376419	0.999771	PREDICTED: disease resistance protein RGA2-like [Prunus mume]
TE022779(Helitron)	999	Manes_10G091800	1.51769	0	1	1	PREDICTED: disease resistance protein RGA2-like [Malus domestica]
TE022873(Helitron)	1950	Manes_10G091900	0.758726	0.110146	0.723371	0.999771	PREDICTED: K(+) efflux antiporter 3, chloroplastic [Jatropha curcas]
TE022887(Helitron)	3943	Manes_10G092200	0.923436	0.120873	0.92599	0.999771	hypothetical protein MANES_10G092200 [Manihot esculenta]
TE022890(Helitron)	1191	Manes_10G092200	0.321928	0.120873	0.92599	0.999771	hypothetical protein MANES_10G092200 [Manihot esculenta]
TE022948(Helitron)	3980	Manes_10G092400	0.407409	3.42626	0.135184	1	Leucine-rich repeat containing protein [Theobroma cacao]
TE023032(Helitron)	3426	Manes_10G092500	2.87634	-0.0874628	0.854375	0.999771	Leucine-rich repeat containing protein [Theobroma cacao]
TE023116(Helitron)	1737	Manes_10G092700	0.799798	7.92679	0.369204	1	PREDICTED: LRR receptor-like serine/threonine-protein kinase GSO1 [Jatropha curcas]
TE023148(Helitron)	293	Manes_10G092900	0.0586274	-0.283793	0.842963	1	PREDICTED: LRR receptor-like serine/threonine-protein kinase GSO1 [Jatropha curcas]
TE023156(Helitron)	633	Manes_10G092900	1.02819	-0.283793	0.842963	1	PREDICTED: LRR receptor-like serine/threonine-protein kinase GSO1 [Jatropha curcas]
TE023217(Helitron)	2126	Manes_10G093200	0.0137869	0.143027	0.524972	0.999771	PREDICTED: transcription factor GTE2-like [Jatropha curcas]
TE023257(Helitron)	253	Manes_10G093400	1.30451	-0.851677	0.634949	0.999771	PREDICTED: oligopeptide transporter 4 [Ricinus communis]
TE023271(Helitron)	2310	Manes_10G093600	0.00228414	0	1	1	PREDICTED: receptor-like protein kinase FERONIA [Ricinus communis]
TE023279(Helitron)	514	Manes_10G093600	0.0331381	0	1	1	PREDICTED: receptor-like protein kinase FERONIA [Ricinus communis]
TE023282(Helitron)	812	Manes_10G093600	3.36685	0	1	1	PREDICTED: receptor-like protein kinase FERONIA [Ricinus communis]
TE023311(Helitron)	0	Manes_10G093700	0.0543059	0	1	1	PREDICTED: MADS-box transcription factor 23 [Ricinus communis]
TE023332(Helitron)	3402	Manes_10G093900	0.186724	0	1	1	AGAMOUS-like 16 [Theobroma cacao]
TE023341(Helitron)	2070	Manes_10G093900	0.103811	0	1	1	AGAMOUS-like 16 [Theobroma cacao]
TE023366(Helitron)	3979	Manes_10G094000	2.51803	1.16227	0.736763	1	PREDICTED: zinc finger MYM-type protein 1-like [Fragaria vesca subsp. vesca] [Fragaria vesca]
TE023374(Helitron)	2175	Manes_10G094000	1.34219	1.16227	0.736763	1	PREDICTED: zinc finger MYM-type protein 1-like [Fragaria vesca subsp. vesca] [Fragaria vesca]
TE023376(Helitron)	1439	Manes_10G094000	4.06895	1.16227	0.736763	1	PREDICTED: zinc finger MYM-type protein 1-like [Fragaria vesca subsp. vesca] [Fragaria vesca]
TE023378(Helitron)	1244	Manes_10G094000	0.0588937	1.16227	0.736763	1	PREDICTED: zinc finger MYM-type protein 1-like [Fragaria vesca subsp. vesca] [Fragaria vesca]
TE023381(DNA/hAT-Tip100)	0	Manes_10G094000	0.0262013	1.16227	0.736763	1	PREDICTED: zinc finger MYM-type protein 1-like [Fragaria vesca subsp. vesca] [Fragaria vesca]
TE023393(Helitron)	1486	Manes_10G094100	0.608292	0.384721	0.472506	0.999771	PREDICTED: heat shock 70 kDa protein, mitochondrial [Jatropha curcas]
TE023406(Helitron)	453	Manes_10G094200	3.47249	0.237486	0.337435	0.999771	PREDICTED: LOW QUALITY PROTEIN: myb-binding protein 1A-like protein [Ricinus communis]
TE023408(Helitron)	0	Manes_10G094200	0.827533	0.237486	0.337435	0.999771	PREDICTED: LOW QUALITY PROTEIN: myb-binding protein 1A-like protein [Ricinus communis]
TE023409(Helitron)	38	Manes_10G094300	0.895303	-0.0939761	0.951213	1	hypothetical protein MANES_10G094300 [Manihot esculenta]
TE023480(Helitron)	0	Manes_10G094600	1.48146	0.121522	0.7728	0.999771	PREDICTED: fatty acid amide hydrolase [Jatropha curcas]
TE023491(Helitron)	722	Manes_10G094700	0.263339	0.0564029	0.955797	0.999771	PREDICTED: phosphoglycerate mutase-like protein 1 isoform X2 [Ricinus communis]
TE023492(Helitron)	1753	Manes_10G094700	2.18807	0.0564029	0.955797	0.999771	PREDICTED: phosphoglycerate mutase-like protein 1 isoform X2 [Ricinus communis]
TE023496(Helitron)	2466	Manes_10G094700	0.121202	0.0564029	0.955797	0.999771	PREDICTED: phosphoglycerate mutase-like protein 1 isoform X2 [Ricinus communis]
TE023506(RC/Helitron)	473	Manes_10G094800	0.350541	5.64386	0.62249	1	PREDICTED: L-type lectin-domain containing receptor kinase IX.1 [Ricinus communis]
TE023507(Helitron)	389	Manes_10G094800	0.373354	5.64386	0.62249	1	PREDICTED: L-type lectin-domain containing receptor kinase IX.1 [Ricinus communis]
TE023511(Helitron)	1335	Manes_10G094800	1.46918	5.64386	0.62249	1	PREDICTED: L-type lectin-domain containing receptor kinase IX.1 [Ricinus communis]
TE023516(Helitron)	2228	Manes_10G094800	0.727109	5.64386	0.62249	1	PREDICTED: L-type lectin-domain containing receptor kinase IX.1 [Ricinus communis]
TE023518(Helitron)	3309	Manes_10G094800	0.352827	5.64386	0.62249	1	PREDICTED: L-type lectin-domain containing receptor kinase IX.1 [Ricinus communis]
TE023526(Helitron)	670	Manes_10G094900	2.86295	0	1	1	PREDICTED: L-type lectin-domain containing receptor kinase IX.1-like [Jatropha curcas]
TE023533(Helitron)	214	Manes_10G094900	1.41693	0	1	1	PREDICTED: L-type lectin-domain containing receptor kinase IX.1-like [Jatropha curcas]
TE023540(Helitron)	1062	Manes_10G094900	1.13933	0	1	1	PREDICTED: L-type lectin-domain containing receptor kinase IX.1-like [Jatropha curcas]
TE023594(Helitron)	556	Manes_10G095100	0.419376	0	1	1	PREDICTED: L-type lectin-domain containing receptor kinase IX.1-like [Jatropha curcas]
TE023621(Helitron)	996	Manes_10G095400	0.556657	0	1	1	PREDICTED: L-type lectin-domain containing receptor kinase IX.1-like [Nicotiana tabacum]
TE023652(Helitron)	554	Manes_10G095500	0.587832	0	1	1	PREDICTED: L-type lectin-domain containing receptor kinase IX.1-like [Nicotiana tabacum]
TE023653(Helitron)	612	Manes_10G095600	0.018859	-2.54057	0.435429	1	PREDICTED: NDR1/HIN1-like protein 12 [Cucumis melo]
TE023660(Helitron)	198	Manes_10G095600	1.0063	-2.54057	0.435429	1	PREDICTED: NDR1/HIN1-like protein 12 [Cucumis melo]
TE023664(Helitron)	2627	Manes_10G095600	0.224193	-2.54057	0.435429	1	PREDICTED: NDR1/HIN1-like protein 12 [Cucumis melo]
TE023666(Helitron)	3134	Manes_10G095700	0.322838	0.202372	0.836834	0.999771	PREDICTED: myosin-binding protein 3 [Ricinus communis]
TE023667(Helitron)	3311	Manes_10G095600	0.462639	-2.54057	0.435429	1	PREDICTED: NDR1/HIN1-like protein 12 [Cucumis melo]
TE023669(Helitron)	1603	Manes_10G095700	0.284162	0.202372	0.836834	0.999771	PREDICTED: myosin-binding protein 3 [Ricinus communis]
TE023674(Helitron)	664	Manes_10G095700	0.620316	0.202372	0.836834	0.999771	PREDICTED: myosin-binding protein 3 [Ricinus communis]
TE023677(Helitron)	0	Manes_10G095700	0.147677	0.202372	0.836834	0.999771	PREDICTED: myosin-binding protein 3 [Ricinus communis]
TE023686(Helitron)	244	Manes_10G095800	0.26369	-0.0367455	0.895256	0.999771	PREDICTED: methylmalonate-semialdehyde dehydrogenase [acylating], mitochondrial-like isoform X1 [Jatropha curcas]
TE023689(Helitron)	266	Manes_10G095900	2.52143	-0.385842	0.0975586	0.999771	PREDICTED: methylmalonate-semialdehyde dehydrogenase [acylating], mitochondrial [Jatropha curcas]
TE023748(Helitron)	1337	Manes_10G096100	1.77052	0	1	1	hypothetical protein MANES_10G096100 [Manihot esculenta]
TE023766(Helitron)	182	Manes_10G096200	3.64386	-0.539996	0.304873	0.999771	PREDICTED: HVA22-like protein i [Vitis vinifera]
TE023800(Helitron)	680	Manes_10G096400	0.214594	0	1	1	PREDICTED: probable leucine-rich repeat receptor-like protein kinase At5g49770 [Ricinus communis]
TE023803(Helitron)	97	Manes_10G096500	0.824625	0	1	1	PREDICTED: probable leucine-rich repeat receptor-like protein kinase At5g49770 [Ricinus communis]
TE023805(Helitron)	527	Manes_10G096500	0.933708	0	1	1	PREDICTED: probable leucine-rich repeat receptor-like protein kinase At5g49770 [Ricinus communis]
TE023827(Helitron)	0	MSTRG.19654	2.84881	0.00392838	0.734422	0.999771	BRD4-interacting chromatin-remodeling complex-associated protein-like isoform X4 [Manihot esculenta]
TE023841(Helitron)	1145	MSTRG.19654	0.79843	0.00392838	0.734422	0.999771	BRD4-interacting chromatin-remodeling complex-associated protein-like isoform X4 [Manihot esculenta]
TE023856(Helitron)	0	Manes_10G096700	0.0235057	-0.0298551	0.791235	0.999771	Retrovirus-related Pol polyprotein from transposon TNT 1-94 [Cajanus cajan]
TE023861(Helitron)	1427	Manes_10G096800	0.684502	0	1	1	hypothetical protein MANES_10G096800 [Manihot esculenta]
TE023863(Helitron)	1100	Manes_10G096800	0.180187	0	1	1	hypothetical protein MANES_10G096800 [Manihot esculenta]
TE023908(Helitron)	2694	Manes_10G096900	0.217623	-0.77366	0.310327	0.999771	PREDICTED: gamma-glutamyl peptidase 5-like [Gossypium arboreum]
TE023922(Helitron)	3217	Manes_10G096900	0.138681	-0.77366	0.310327	0.999771	PREDICTED: gamma-glutamyl peptidase 5-like [Gossypium arboreum]
TE023986(Helitron)	311	Manes_10G097200	0.129992	0	1	1	PREDICTED: probable leucine-rich repeat receptor-like protein kinase At5g49770 [Ricinus communis]
TE023999(Helitron)	1509	Manes_10G097300	2.79494	0.535131	0.109778	0.999771	PREDICTED: dynamin-related protein 3A [Ricinus communis]
TE024004(Helitron)	192	Manes_10G097300	0.716651	0.535131	0.109778	0.999771	PREDICTED: dynamin-related protein 3A [Ricinus communis]
TE024009(DNA/hAT-Blackjack)	0	Manes_10G097300	0.784271	0.535131	0.109778	0.999771	PREDICTED: dynamin-related protein 3A [Ricinus communis]
TE024032(Helitron)	0	Manes_10G097700	0.0693889	0.0873708	0.747179	0.999771	PREDICTED: protein EXECUTER 1, chloroplastic [Jatropha curcas]
TE024051(Helitron)	0	Manes_10G097900	1.47259	0	1	1	PREDICTED: LOW QUALITY PROTEIN: auxin-responsive protein SAUR67 [Ricinus communis]
TE024060(Helitron)	2698	Manes_10G097800	0.477598	-2.22882	0.236172	1	At4g33625-like protein [Brassica napus]
TE024093(Helitron)	0	Manes_10G098100	0.84022	0	1	1	PREDICTED: indole-3-acetic acid-induced protein ARG7-like [Gossypium raimondii]
TE024094(Helitron)	2236	Manes_10G098200	1.32625	0	1	1	PREDICTED: indole-3-acetic acid-induced protein ARG7-like [Vitis vinifera]
TE024097(Helitron)	1256	Manes_10G098100	1.03706	0	1	1	PREDICTED: indole-3-acetic acid-induced protein ARG7-like [Gossypium raimondii]
TE024102(Helitron)	0	Manes_10G098200	1.30117	0	1	1	PREDICTED: indole-3-acetic acid-induced protein ARG7-like [Vitis vinifera]
TE024123(Helitron)	134	Manes_10G098500	0.655302	0	0.981395	1	bHLH family protein [Populus trichocarpa]
TE024128(Helitron)	0	Manes_10G098700	0.258828	0.0987567	0.899849	0.999771	PREDICTED: probable ubiquitin-like-specific protease 2A isoform X1 [Jatropha curcas]
TE024143(Helitron)	241	Manes_10G098900	0.874349	-1.38391	0.390281	1	PREDICTED: guanosine nucleotide diphosphate dissociation inhibitor At5g09550 [Ricinus communis]
TE024153(Helitron)	0	Manes_10G099000	0.8771	0.241962	0.518077	0.999771	PREDICTED: MADS-box protein SVP isoform X2 [Ricinus communis]
TE024155(Helitron)	0	Manes_10G099000	1.50343	0.241962	0.518077	0.999771	PREDICTED: MADS-box protein SVP isoform X2 [Ricinus communis]
TE024157(Helitron)	77	Manes_10G099100	0.271302	0	1	1	hypothetical protein MANES_10G099100 [Manihot esculenta]
TE024158(Helitron)	0	Manes_10G099000	1.57348	0.241962	0.518077	0.999771	PREDICTED: MADS-box protein SVP isoform X2 [Ricinus communis]
TE024170(Helitron)	0	Manes_10G099000	0.822002	0.241962	0.518077	0.999771	PREDICTED: MADS-box protein SVP isoform X2 [Ricinus communis]
TE024178(Helitron)	2718	Manes_10G099000	0.328976	0.241962	0.518077	0.999771	PREDICTED: MADS-box protein SVP isoform X2 [Ricinus communis]
TE024222(Helitron)	608	Manes_10G099200	0.14763	-0.49228	0.68236	0.999771	Chaperone protein DnaJ [Morus notabilis]
TE024224(Helitron)	613	Manes_10G099200	0.739848	-0.49228	0.68236	0.999771	Chaperone protein DnaJ [Morus notabilis]
TE024295(Helitron)	0	Manes_10G099600	0.00679237	-0.96619	0.00737069	0.829079	PREDICTED: beta carbonic anhydrase 5, chloroplastic [Jatropha curcas]
TE024313(Helitron)	656	Manes_10G099700	0.70044	0	1	1	PREDICTED: ESX-1 secretion-associated protein EspE [Ricinus communis]
TE024328(Helitron)	2247	Manes_10G100000	0.470747	-6.43741	0.826267	1	PREDICTED: proline-rich receptor-like protein kinase PERK2 [Jatropha curcas]
TE024337(Helitron)	245	Manes_10G100200	3.03799	0	1	1	PREDICTED: proline-rich receptor-like protein kinase PERK2 [Jatropha curcas]
TE024340(Helitron)	425	Manes_10G100300	0.211504	0	1	1	hypothetical protein MANES_10G100300 [Manihot esculenta]
TE024345(Helitron)	0	Manes_10G100400	2.68909	0	1	1	PREDICTED: agamous-like MADS-box protein AGL62 [Jatropha curcas]
TE024346(Helitron)	946	Manes_10G100500	3.42291	0	1	1	PREDICTED: proline-rich receptor-like protein kinase PERK2 [Jatropha curcas]
TE024366(Helitron)	2381	Manes_10G101000	0.0575347	2.3294	0.254848	1	PREDICTED: proline-rich receptor-like protein kinase PERK2 [Jatropha curcas]
TE024392(Helitron)	1291	Manes_10G101300	0.65083	-0.690152	0.248199	0.999771	hypothetical protein MANES_10G101300 [Manihot esculenta]
TE024407(Helitron)	3752	Manes_10G101400	0.372179	0.0244139	0.971361	0.999771	BnaA09g14940D [Brassica napus]
TE024408(Helitron)	3241	Manes_10G101400	0.294	0.0244139	0.971361	0.999771	BnaA09g14940D [Brassica napus]
TE024421(Helitron)	808	Manes_10G101600	0.425482	-0.246604	0.733768	0.999771	PREDICTED: mitochondrial uncoupling protein 5 [Jatropha curcas]
TE024468(Helitron)	1248	Manes_10G101900	2.09737	7.86625	0.40742	1	PREDICTED: mitochondrial uncoupling protein 5 [Jatropha curcas]
TE024469(Helitron)	1371	Manes_10G101900	0.0192526	7.86625	0.40742	1	PREDICTED: mitochondrial uncoupling protein 5 [Jatropha curcas]
TE024532(DNA/hAT-Ac)	0	Manes_10G102200	2.32193	0.0759489	0.662793	0.999771	PREDICTED: root phototropism protein 3 isoform X1 [Ricinus communis]
TE024547(Helitron)	2131	Manes_10G102200	4.06178	0.0759489	0.662793	0.999771	PREDICTED: root phototropism protein 3 isoform X1 [Ricinus communis]
TE024569(Helitron)	804	Manes_10G102500	0.579782	-0.125531	0.960311	1	NBS-LRR resistance gene-like protein ARGH35 [Populus trichocarpa]
TE024577(Helitron)	2683	Manes_10G102500	0.549509	-0.125531	0.960311	1	NBS-LRR resistance gene-like protein ARGH35 [Populus trichocarpa]
TE024579(Helitron)	2954	Manes_10G102500	0.219526	-0.125531	0.960311	1	NBS-LRR resistance gene-like protein ARGH35 [Populus trichocarpa]
TE024600(Helitron)	1534	Manes_10G102600	0.904857	0	1	1	PREDICTED: disease resistance protein RPM1-like [Jatropha curcas]
TE024606(RC/Helitron)	3429	Manes_10G102700	1.06054	-0.0853218	0.900152	0.999771	PREDICTED: cell division cycle protein 123 homolog [Ricinus communis]
TE024616(Helitron)	0	Manes_10G103100	0.0671142	0.0335526	0.992405	0.999771	PREDICTED: TMV resistance protein N [Ricinus communis]
TE024617(RC/Helitron)	0	Manes_10G103100	0.0789513	0.0335526	0.992405	0.999771	PREDICTED: TMV resistance protein N [Ricinus communis]
TE024625(Helitron)	0	Manes_10G103200	0.949714	-0.181536	0.808266	0.999771	PREDICTED: probable 2-oxoglutarate/Fe(II)-dependent dioxygenase [Jatropha curcas]
TE024628(Helitron)	3737	Manes_10G103300	0.644669	0	1	1	PREDICTED: MATH domain and coiled-coil domain-containing protein At1g31390-like [Jatropha curcas]
TE024636(Helitron)	2728	Manes_10G103200	0.971618	-0.181536	0.808266	0.999771	PREDICTED: probable 2-oxoglutarate/Fe(II)-dependent dioxygenase [Jatropha curcas]
TE024665(Helitron)	2030	Manes_10G103500	1	0.054844	0.895124	0.999771	PREDICTED: ATP-dependent RNA helicase DEAH12, chloroplastic [Ricinus communis]
TE024666(Helitron)	1017	Manes_10G103500	3.32193	0.054844	0.895124	0.999771	PREDICTED: ATP-dependent RNA helicase DEAH12, chloroplastic [Ricinus communis]
TE024671(Helitron)	791	Manes_10G103500	0.399171	0.054844	0.895124	0.999771	PREDICTED: ATP-dependent RNA helicase DEAH12, chloroplastic [Ricinus communis]
TE024672(Helitron)	1180	Manes_10G103500	0.84022	0.054844	0.895124	0.999771	PREDICTED: ATP-dependent RNA helicase DEAH12, chloroplastic [Ricinus communis]
TE024701(Helitron)	3064	Manes_10G103600	0.47839	0	1	1	PREDICTED: classical arabinogalactan protein 1-like [Jatropha curcas]
TE024703(Helitron)	2276	Manes_10G103600	0.0290911	0	1	1	PREDICTED: classical arabinogalactan protein 1-like [Jatropha curcas]
TE024718(Helitron)	2839	Manes_10G103600	0.137504	0	1	1	PREDICTED: classical arabinogalactan protein 1-like [Jatropha curcas]
TE024728(Helitron)	1424	Manes_10G103700	3.34577	1.61426	0.432734	1	PREDICTED: classical arabinogalactan protein 1-like [Populus euphratica]
TE024753(Helitron)	425	Manes_10G103800	3.73552	0	1	1	PREDICTED: bifunctional riboflavin biosynthesis protein RIBA 1, chloroplastic [Jatropha curcas]
TE024757(Helitron)	2039	Manes_10G103800	2.8483	0	1	1	PREDICTED: bifunctional riboflavin biosynthesis protein RIBA 1, chloroplastic [Jatropha curcas]
TE024763(DNA/hAT?)	3177	Manes_10G104100	0.808437	-0.143591	0.907334	0.999771	PREDICTED: phytosulfokine receptor 1 [Ricinus communis]
TE024764(Helitron)	485	Manes_10G104100	0.351472	-0.143591	0.907334	0.999771	PREDICTED: phytosulfokine receptor 1 [Ricinus communis]
TE024781(DNA/hAT-Ac)	1399	Manes_10G104300	1.51602	2.6746	0.237457	1	PREDICTED: probable DNA helicase MCM9 [Jatropha curcas]
TE024782(DNA/hAT-Ac)	1929	Manes_10G104300	1.4128	2.6746	0.237457	1	PREDICTED: probable DNA helicase MCM9 [Jatropha curcas]
TE024783(DNA/hAT-Ac)	1926	Manes_10G104400	0.594997	0.0561159	0.897919	0.999771	PREDICTED: splicing factor 3B subunit 1 [Jatropha curcas]
TE024788(Helitron)	1029	Manes_10G104400	0.967781	0.0561159	0.897919	0.999771	PREDICTED: splicing factor 3B subunit 1 [Jatropha curcas]
TE024827(Helitron)	617	Manes_10G104700	0.800859	0	1	1	PREDICTED: feruloyl CoA ortho-hydroxylase 1 [Ricinus communis]
TE024834(Helitron)	515	Manes_10G104800	1.06054	0	1	1	PREDICTED: feruloyl CoA ortho-hydroxylase 1 [Ricinus communis]
TE024836(Helitron)	912	Manes_10G104800	0.57414	0	1	1	PREDICTED: feruloyl CoA ortho-hydroxylase 1 [Ricinus communis]
TE024841(Helitron)	1673	Manes_10G104800	1.31729	0	1	1	PREDICTED: feruloyl CoA ortho-hydroxylase 1 [Ricinus communis]
TE024845(Helitron)	2576	Manes_10G104900	0.678072	0	1	1	PREDICTED: feruloyl CoA ortho-hydroxylase 1 [Ricinus communis]
TE024867(Helitron)	1741	Manes_10G105000	3.06178	-0.934905	0.706448	1	PREDICTED: 40S ribosomal protein S6-like [Gossypium raimondii]
TE024896(Helitron)	2669	Manes_10G105100	0.900464	0	1	1	PREDICTED: ABC transporter G family member 11 isoform X1 [Ricinus communis]
TE024907(Helitron)	0	Manes_10G105100	3.08274	0	1	1	PREDICTED: ABC transporter G family member 11 isoform X1 [Ricinus communis]
TE024909(Helitron)	0	Manes_10G105100	3.24073	0	1	1	PREDICTED: ABC transporter G family member 11 isoform X1 [Ricinus communis]
TE024914(Helitron)	63	Manes_10G105100	0.473998	0	1	1	PREDICTED: ABC transporter G family member 11 isoform X1 [Ricinus communis]
TE024966(Helitron)	1960	Manes_10G105200	0.48715	0	1	1	PREDICTED: 7-deoxyloganetin glucosyltransferase-like [Populus euphratica]
TE024967(Helitron)	2201	Manes_10G105200	1.98975	0	1	1	PREDICTED: 7-deoxyloganetin glucosyltransferase-like [Populus euphratica]
TE024982(Helitron)	205	Manes_10G105300	1.72215	0	1	1	PREDICTED: 7-deoxyloganetin glucosyltransferase-like [Populus euphratica]
TE024990(Helitron)	3936	Manes_10G105300	0.176878	0	1	1	PREDICTED: 7-deoxyloganetin glucosyltransferase-like [Populus euphratica]
TE025014(Helitron)	0	Manes_10G105400	1.51134	0.27196	0.806482	0.999771	metacaspase 4 [Hevea brasiliensis]
TE025015(Helitron)	0	Manes_10G105400	0.234681	0.27196	0.806482	0.999771	metacaspase 4 [Hevea brasiliensis]
TE025025(Helitron)	92	Manes_10G105400	0.0689474	0.27196	0.806482	0.999771	metacaspase 4 [Hevea brasiliensis]
TE025026(Helitron)	0	Manes_10G105500	1.49255	0.148099	0.819616	0.999771	metacaspase 7 [Hevea brasiliensis]
TE025044(Helitron)	1410	Manes_10G105700	0.0961915	-5.32193	0.826267	1	PREDICTED: 2-hydroxy-6-oxononadienedioate/2-hydroxy-6-oxononatrienedioate hydrolase [Ricinus communis]
TE025068(Helitron)	2379	Manes_10G105800	0.0166448	-0.105539	0.586435	0.999771	PREDICTED: methionine S-methyltransferase [Jatropha curcas]
TE025076(Helitron)	157	Manes_10G105800	1.59406	-0.105539	0.586435	0.999771	PREDICTED: methionine S-methyltransferase [Jatropha curcas]
TE025084(Helitron)	2	Manes_10G105800	0.152703	-0.105539	0.586435	0.999771	PREDICTED: methionine S-methyltransferase [Jatropha curcas]
TE025086(Helitron)	282	Manes_10G105900	0.527512	-0.157541	0.987066	1	PREDICTED: 22.0 kDa class IV heat shock protein-like [Jatropha curcas]
TE025109(Helitron)	3429	Manes_10G106000	0.0213076	7.22882	0.378345	1	PREDICTED: zinc-finger homeodomain protein 4-like [Populus euphratica]
TE025112(Helitron)	2414	Manes_10G106000	1.32193	7.22882	0.378345	1	PREDICTED: zinc-finger homeodomain protein 4-like [Populus euphratica]
TE025115(Helitron)	2273	Manes_10G106000	0.436366	7.22882	0.378345	1	PREDICTED: zinc-finger homeodomain protein 4-like [Populus euphratica]
TE025123(Helitron)	654	Manes_10G106000	0.342106	7.22882	0.378345	1	PREDICTED: zinc-finger homeodomain protein 4-like [Populus euphratica]
TE025132(Helitron)	3303	Manes_10G106100	0.878572	0.0466621	0.953437	0.999771	PREDICTED: protein root UVB sensitive 6 isoform X1 [Jatropha curcas]
TE025133(Helitron)	2793	Manes_10G106100	0.335045	0.0466621	0.953437	0.999771	PREDICTED: protein root UVB sensitive 6 isoform X1 [Jatropha curcas]
TE025146(Helitron)	335	Manes_10G106100	0.471437	0.0466621	0.953437	0.999771	PREDICTED: protein root UVB sensitive 6 isoform X1 [Jatropha curcas]
TE025159(Helitron)	3247	Manes_10G106200	0.696931	0.197509	0.587616	0.999771	PREDICTED: ATP-dependent Clp protease ATP-binding subunit clpX-like, mitochondrial [Jatropha curcas]
TE025163(Helitron)	1092	Manes_10G106200	2.62337	0.197509	0.587616	0.999771	PREDICTED: ATP-dependent Clp protease ATP-binding subunit clpX-like, mitochondrial [Jatropha curcas]
TE025168(Helitron)	902	Manes_10G106200	0.0791099	0.197509	0.587616	0.999771	PREDICTED: ATP-dependent Clp protease ATP-binding subunit clpX-like, mitochondrial [Jatropha curcas]
TE025185(Helitron)	467	Manes_10G106300	0.111902	-1.223	0.066519	0.999771	30S ribosomal protein S18 [Populus trichocarpa]
TE025188(Helitron)	490	Manes_10G106400	0.788496	0.153073	0.3879	0.999771	PREDICTED: survival of motor neuron-related-splicing factor 30 [Jatropha curcas]
TE025193(Helitron)	521	Manes_10G106500	0.0204411	-1.12145	0.0533275	0.999771	PREDICTED: protein NRT1/ PTR FAMILY 4.3 [Jatropha curcas]
TE025196(Helitron)	1846	Manes_10G106500	0.284052	-1.12145	0.0533275	0.999771	PREDICTED: protein NRT1/ PTR FAMILY 4.3 [Jatropha curcas]
TE025216(Helitron)	3754	Manes_10G106600	0.805913	0	1	1	PREDICTED: scarecrow-like protein 14 [Jatropha curcas]
TE025225(Helitron)	436	Manes_10G106600	0.256098	0	1	1	PREDICTED: scarecrow-like protein 14 [Jatropha curcas]
TE025227(Helitron)	1525	Manes_10G106600	0.584333	0	1	1	PREDICTED: scarecrow-like protein 14 [Jatropha curcas]
TE025239(Helitron)	3490	Manes_10G106700	0.906218	-0.0458037	0.791539	0.999771	PREDICTED: mitotic spindle checkpoint protein MAD1 isoform X1 [Jatropha curcas]
TE025257(Helitron)	0	Manes_10G106700	0.632268	-0.0458037	0.791539	0.999771	PREDICTED: mitotic spindle checkpoint protein MAD1 isoform X1 [Jatropha curcas]
TE025276(Helitron)	2761	Manes_10G106800	0.0621447	0	1	1	PREDICTED: ras-related protein RHN1-like isoform X1 [Eucalyptus grandis]
TE025336(Helitron)	3716	Manes_10G106900	1.14307	0	1	1	PREDICTED: MATH domain and coiled-coil domain-containing protein At1g31390-like [Jatropha curcas]
TE025351(Helitron)	0	Manes_10G107000	0.159331	-0.14666	0.798467	0.999771	PREDICTED: mitotic spindle checkpoint protein MAD1 [Ricinus communis]
TE025364(Helitron)	0	Manes_10G107000	0.41588	-0.14666	0.798467	0.999771	PREDICTED: mitotic spindle checkpoint protein MAD1 [Ricinus communis]
TE025374(Helitron)	1252	Manes_10G107100	0.0752881	-2.25481	0.428283	1	hypothetical protein MANES_10G107100 [Manihot esculenta]
TE025376(Helitron)	955	Manes_10G107100	2.43962	-2.25481	0.428283	1	hypothetical protein MANES_10G107100 [Manihot esculenta]
TE025379(Helitron)	219	Manes_10G107100	3.64386	-2.25481	0.428283	1	hypothetical protein MANES_10G107100 [Manihot esculenta]
TE025380(Helitron)	555	Manes_10G107200	0.570664	0.385264	0.534564	0.999771	hypothetical protein MANES_10G107200 [Manihot esculenta]
TE025409(Helitron)	87	Manes_10G107400	0.0432961	0	1	1	retrotransposon protein [Hypericum perforatum]
TE025412(Helitron)	832	Manes_10G107400	0.170041	0	1	1	retrotransposon protein [Hypericum perforatum]
TE025418(Helitron)	3260	Manes_10G107600	0.0957133	2.70562	0.0695486	0.999771	hypothetical protein MANES_10G107600 [Manihot esculenta]
TE025420(Helitron)	2808	Manes_10G107600	0.22534	2.70562	0.0695486	0.999771	hypothetical protein MANES_10G107600 [Manihot esculenta]
TE025431(Helitron)	221	Manes_10G107600	3.90689	2.70562	0.0695486	0.999771	hypothetical protein MANES_10G107600 [Manihot esculenta]
TE025441(DNA/hAT-Ac)	0	Manes_10G107900	1.02831	0.894009	0.401698	0.999771	PREDICTED: auxin response factor 1 [Jatropha curcas]
TE025442(Helitron)	0	Manes_10G107900	0.238787	0.894009	0.401698	0.999771	PREDICTED: auxin response factor 1 [Jatropha curcas]
TE025445(Helitron)	0	Manes_10G107900	0.227701	0.894009	0.401698	0.999771	PREDICTED: auxin response factor 1 [Jatropha curcas]
TE025447(Helitron)	1248	Manes_10G107900	2.04482	0.894009	0.401698	0.999771	PREDICTED: auxin response factor 1 [Jatropha curcas]
TE025488(Helitron)	0	Manes_10G108000	0.291657	0	1	1	PREDICTED: TBCC domain-containing protein 1 [Ricinus communis]
TE025528(DNA/hAT-Ac)	0	Manes_10G108100	0.310424	0.215455	0.568453	0.999771	PREDICTED: auxin response factor 1 [Ricinus communis]
TE025579(Helitron)	3270	Manes_10G108500	1.8679	0	1	1	hypothetical protein MANES_10G108500 [Manihot esculenta]
TE025584(Helitron)	1861	Manes_10G108500	1.36513	0	1	1	hypothetical protein MANES_10G108500 [Manihot esculenta]
TE025587(Helitron)	454	Manes_10G108500	0.183025	0	1	1	hypothetical protein MANES_10G108500 [Manihot esculenta]
TE025596(Helitron)	3910	Manes_10G108500	0.787927	0	1	1	hypothetical protein MANES_10G108500 [Manihot esculenta]
TE025611(Helitron)	1045	Manes_10G108600	5.32193	0	1	1	Os07g0613900 [Oryza sativa Japonica Group]
TE025612(Helitron)	692	Manes_10G108600	0.953227	0	1	1	Os07g0613900 [Oryza sativa Japonica Group]
TE025627(Helitron)	2969	Manes_10G108600	1.85038	0	1	1	Os07g0613900 [Oryza sativa Japonica Group]
TE025636(Helitron)	1071	Manes_10G108700	1.36239	0	1	1	hypothetical protein MANES_10G108700 [Manihot esculenta]
TE025637(Helitron)	954	Manes_10G108700	2.60881	0	1	1	hypothetical protein MANES_10G108700 [Manihot esculenta]
TE025639(Helitron)	150	Manes_10G108700	2.28396	0	1	1	hypothetical protein MANES_10G108700 [Manihot esculenta]
TE025648(Helitron)	3624	Manes_10G108700	1.44294	0	1	1	hypothetical protein MANES_10G108700 [Manihot esculenta]
TE025740(Helitron)	2256	Manes_10G108800	4.64386	-1.36257	0.645209	1	PREDICTED: ubiquitin-like-specific protease 1A [Citrus sinensis]
TE025748(Helitron)	0	Manes_10G108900	0.252981	0.888743	0.459355	0.999771	NBS-LRR resistance protein RGH2 [Manihot esculenta]
TE025750(RC/Helitron)	0	Manes_10G108900	2.04256	0.888743	0.459355	0.999771	NBS-LRR resistance protein RGH2 [Manihot esculenta]
TE025752(Helitron)	469	Manes_10G108900	0.499621	0.888743	0.459355	0.999771	NBS-LRR resistance protein RGH2 [Manihot esculenta]
TE025802(Helitron)	2809	Manes_10G109100	0.447161	0.0917426	0.931043	0.999771	NBS-LRR resistance protein RGH1 [Manihot esculenta]
TE025963(Helitron)	500	Manes_10G109300	0.0304842	0	1	1	PREDICTED: mitogen-activated protein kinase kinase kinase 1 [Ricinus communis]
TE025968(Helitron)	3208	Manes_10G109400	0.485427	0	1	1	PREDICTED: E3 ubiquitin-protein ligase UPL5-like, partial [Jatropha curcas]
TE025975(Helitron)	291	Manes_10G109400	1.35954	0	1	1	PREDICTED: E3 ubiquitin-protein ligase UPL5-like, partial [Jatropha curcas]
TE025977(Helitron)	22	Manes_10G109400	0.920566	0	1	1	PREDICTED: E3 ubiquitin-protein ligase UPL5-like, partial [Jatropha curcas]
TE025981(Helitron)	0	Manes_10G109400	1.97596	0	1	1	PREDICTED: E3 ubiquitin-protein ligase UPL5-like, partial [Jatropha curcas]
TE025994(Helitron)	1632	Manes_10G109400	0.0212767	0	1	1	PREDICTED: E3 ubiquitin-protein ligase UPL5-like, partial [Jatropha curcas]
TE025997(Helitron)	2336	Manes_10G109400	0.0265082	0	1	1	PREDICTED: E3 ubiquitin-protein ligase UPL5-like, partial [Jatropha curcas]
TE026068(Helitron)	2547	MSTRG.19762	0.247082	-0.93587	0.327595	0.999771	uncharacterized abhydrolase domain-containing protein DDB_G0269086-like [Manihot esculenta]
TE026079(Helitron)	2369	Manes_10G109500	0.827819	0	1	1	PREDICTED: keratin, type II cytoskeletal 2 epidermal-like [Brassica napus]
TE026083(Helitron)	993	Manes_10G109500	0.597835	0	1	1	PREDICTED: keratin, type II cytoskeletal 2 epidermal-like [Brassica napus]
TE026092(Helitron)	191	Manes_10G109500	1.81678	0	1	1	PREDICTED: keratin, type II cytoskeletal 2 epidermal-like [Brassica napus]
TE026103(Helitron)	2829	Manes_10G109500	0.173924	0	1	1	PREDICTED: keratin, type II cytoskeletal 2 epidermal-like [Brassica napus]
TE026137(Helitron)	3277	Manes_10G109600	1.04715	-0.0921182	0.64895	0.999771	PREDICTED: serine--tRNA ligase [Jatropha curcas]
TE026143(Helitron)	716	Manes_10G109600	2.23879	-0.0921182	0.64895	0.999771	PREDICTED: serine--tRNA ligase [Jatropha curcas]
TE026151(Helitron)	149	Manes_10G109600	0.0726408	-0.0921182	0.64895	0.999771	PREDICTED: serine--tRNA ligase [Jatropha curcas]
TE026156(Helitron)	1911	Manes_10G109600	0.34796	-0.0921182	0.64895	0.999771	PREDICTED: serine--tRNA ligase [Jatropha curcas]
TE026229(Helitron)	3319	Manes_10G109700	0.124179	0	1	1	hypothetical protein MANES_10G109700 [Manihot esculenta]
TE026249(Helitron)	163	Manes_10G109800	0.000808686	0	1	1	PREDICTED: mitogen-activated protein kinase kinase kinase 1 [Ricinus communis]
TE026263(Helitron)	0	Manes_10G110000	0.0255351	0.385557	0.154272	0.999771	PREDICTED: dynamin-2A [Jatropha curcas]
TE026287(Helitron)	2912	Manes_10G110100	1	0.227133	0.640849	0.999771	Chloride channel protein CLC-c [Populus trichocarpa]
TE026310(Helitron)	3171	Manes_10G110200	0.173898	0.118977	0.876877	0.999771	Core-2/I-branching beta-1,6-N-acetylglucosaminyltransferase family protein [Theobroma cacao]
TE026313(Helitron)	2700	Manes_10G110200	1.43195	0.118977	0.876877	0.999771	Core-2/I-branching beta-1,6-N-acetylglucosaminyltransferase family protein [Theobroma cacao]
TE026315(Helitron)	2237	Manes_10G110200	2.55459	0.118977	0.876877	0.999771	Core-2/I-branching beta-1,6-N-acetylglucosaminyltransferase family protein [Theobroma cacao]
TE026317(Helitron)	1041	Manes_10G110200	0.526562	0.118977	0.876877	0.999771	Core-2/I-branching beta-1,6-N-acetylglucosaminyltransferase family protein [Theobroma cacao]
TE026320(Helitron)	2346	Manes_10G110200	1.33151	0.118977	0.876877	0.999771	Core-2/I-branching beta-1,6-N-acetylglucosaminyltransferase family protein [Theobroma cacao]
TE026335(Helitron)	833	Manes_10G110500	2.82103	0	1	1	hypothetical protein MANES_10G110500 [Manihot esculenta]
TE026337(Helitron)	1953	Manes_10G110500	1.83794	0	1	1	hypothetical protein MANES_10G110500 [Manihot esculenta]
TE026347(Helitron)	0	Manes_10G110600	0.00739142	6.62667	-0.0975023	0.71655	FRS11
TE026355(Helitron)	1947	Manes_10G110800	0.316474	0.378512	0.674371	0.999771	PREDICTED: zinc finger CCCH domain-containing protein 19-like [Citrus sinensis]
TE026356(Helitron)	2119	Manes_10G110800	0.16809	0.378512	0.674371	0.999771	PREDICTED: zinc finger CCCH domain-containing protein 19-like [Citrus sinensis]
TE026359(Helitron)	2959	Manes_10G110800	0.822517	0.378512	0.674371	0.999771	PREDICTED: zinc finger CCCH domain-containing protein 19-like [Citrus sinensis]
TE026410(Helitron)	2396	Manes_10G111000	0.274948	7.26053	0.801109	1	PREDICTED: disease resistance protein RPS2-like [Eucalyptus grandis]
TE026582(Helitron)	1593	Manes_10G111700	0.222241	-0.472295	0.403028	0.999771	PREDICTED: BAG family molecular chaperone regulator 5, mitochondrial [Jatropha curcas]
TE026583(Helitron)	1222	Manes_10G111700	2.2501	-0.472295	0.403028	0.999771	PREDICTED: BAG family molecular chaperone regulator 5, mitochondrial [Jatropha curcas]
TE026657(Helitron)	0	Manes_10G112000	0.359765	-0.0372902	0.869548	0.999771	NBS-LRR resistance gene-like protein ARGH30 [Populus trichocarpa]
TE026659(RC/Helitron)	0	Manes_10G112000	0.478456	-0.0372902	0.869548	0.999771	NBS-LRR resistance gene-like protein ARGH30 [Populus trichocarpa]
TE026673(RC/Helitron)	335	Manes_10G112400	1.96163	0.202715	0.763196	0.999771	PREDICTED: mitogen-activated protein kinase kinase kinase 1 [Ricinus communis]
TE026675(Helitron)	1762	Manes_10G112300	0.0267871	0	1	1	hypothetical protein MANES_10G112300 [Manihot esculenta]
TE026677(Helitron)	0	Manes_10G112400	0.0680553	0.202715	0.763196	0.999771	PREDICTED: mitogen-activated protein kinase kinase kinase 1 [Ricinus communis]
TE026680(Helitron)	0	Manes_10G112400	1.06093	0.202715	0.763196	0.999771	PREDICTED: mitogen-activated protein kinase kinase kinase 1 [Ricinus communis]
TE026682(Helitron)	1032	Manes_10G112400	0.163518	0.202715	0.763196	0.999771	PREDICTED: mitogen-activated protein kinase kinase kinase 1 [Ricinus communis]
TE026684(Helitron)	1845	Manes_10G112400	0.939337	0.202715	0.763196	0.999771	PREDICTED: mitogen-activated protein kinase kinase kinase 1 [Ricinus communis]
TE026688(Helitron)	2415	Manes_10G112500	0.53449	0.141977	0.815017	0.999771	PREDICTED: mitogen-activated protein kinase kinase 2 isoform X1 [Jatropha curcas]
TE026689(Helitron)	2637	Manes_10G112700	0.144059	0.879146	0.21672	0.999771	PREDICTED: mitogen-activated protein kinase kinase 2 isoform X1 [Jatropha curcas]
TE026694(Helitron)	2933	Manes_10G112600	0.678072	0.734599	0.454937	0.999771	PREDICTED: mitogen-activated protein kinase kinase kinase 1 [Ricinus communis]
TE026701(Helitron)	137	Manes_10G112800	0.558356	0	1	1	PREDICTED: cytochrome P450 76A1 [Ricinus communis]
TE026746(Helitron)	2251	Manes_10G113000	1.29834	0	1	1	PREDICTED: probable glutathione S-transferase [Jatropha curcas]
TE026749(Helitron)	2224	Manes_10G112900	0.570695	0	1	1	PREDICTED: mitogen-activated protein kinase kinase kinase 1 [Jatropha curcas]
TE026752(Helitron)	3085	Manes_10G112900	0.24664	0	1	1	PREDICTED: mitogen-activated protein kinase kinase kinase 1 [Jatropha curcas]
TE026762(Helitron)	954	Manes_10G113200	0.207006	-0.154723	0.940858	1	PREDICTED: cytochrome P450 76A1-like [Jatropha curcas]
TE026767(Helitron)	521	Manes_10G113300	1.11496	0	1	1	PREDICTED: probable glutathione S-transferase [Vitis vinifera]
TE026771(Helitron)	243	Manes_10G113400	4.47346	-1.88982	0.657526	1	PREDICTED: probable glutathione S-transferase [Jatropha curcas]
TE026867(Helitron)	0	Manes_10G113600	2.42747	0.640283	0.184366	0.999771	PREDICTED: disease resistance protein At4g27190-like [Jatropha curcas]
TE026872(Helitron)	0	Manes_10G113600	0.943416	0.640283	0.184366	0.999771	PREDICTED: disease resistance protein At4g27190-like [Jatropha curcas]
TE026896(Helitron)	0	Manes_10G113600	1.78588	0.640283	0.184366	0.999771	PREDICTED: disease resistance protein At4g27190-like [Jatropha curcas]
TE026900(Helitron)	2174	Manes_10G113600	0.637702	0.640283	0.184366	0.999771	PREDICTED: disease resistance protein At4g27190-like [Jatropha curcas]
TE026976(Helitron)	302	MSTRG.19802	4.49399	0.564454	0.785456	1	proline-rich receptor-like protein kinase PERK15 [Manihot esculenta]
TE027222(Helitron)	1516	Manes_10G114500	0.407579	0	1	1	PREDICTED: probable disease resistance protein At4g27220 [Arachis ipaensis]
TE027224(Helitron)	655	Manes_10G114500	5.11825	0	1	1	PREDICTED: probable disease resistance protein At4g27220 [Arachis ipaensis]
TE027226(Helitron)	668	Manes_10G114500	0.827819	0	1	1	PREDICTED: probable disease resistance protein At4g27220 [Arachis ipaensis]
TE027256(Helitron)	2270	Manes_10G114600	0.828813	0	1	1	PREDICTED: LOW QUALITY PROTEIN: probable LRR receptor-like serine/threonine-protein kinase At3g47570 [Ricinus communis]
TE027264(Helitron)	0	Manes_10G114600	0.761458	0	1	1	PREDICTED: LOW QUALITY PROTEIN: probable LRR receptor-like serine/threonine-protein kinase At3g47570 [Ricinus communis]
TE027281(RC/Helitron)	374	Manes_10G114700	0.00766379	0	1	1	PREDICTED: LOW QUALITY PROTEIN: probable LRR receptor-like serine/threonine-protein kinase At3g47570 [Ricinus communis]
TE027291(Helitron)	2639	Manes_10G114800	0.0287623	0.371329	0.301015	0.999771	PREDICTED: LOW QUALITY PROTEIN: probable LRR receptor-like serine/threonine-protein kinase At3g47570 [Ricinus communis]
TE027299(Helitron)	0	Manes_10G114800	1.62196	0.371329	0.301015	0.999771	PREDICTED: LOW QUALITY PROTEIN: probable LRR receptor-like serine/threonine-protein kinase At3g47570 [Ricinus communis]
TE027301(Helitron)	692	Manes_10G114800	0.215914	0.371329	0.301015	0.999771	PREDICTED: LOW QUALITY PROTEIN: probable LRR receptor-like serine/threonine-protein kinase At3g47570 [Ricinus communis]
TE027315(Helitron)	290	Manes_10G114900	0.41792	-0.424209	0.34647	0.999771	PREDICTED: LOW QUALITY PROTEIN: probable LRR receptor-like serine/threonine-protein kinase At3g47570 [Ricinus communis]
TE027320(Helitron)	1195	Manes_10G114900	0.607708	-0.424209	0.34647	0.999771	PREDICTED: LOW QUALITY PROTEIN: probable LRR receptor-like serine/threonine-protein kinase At3g47570 [Ricinus communis]
TE027340(Helitron)	655	Manes_10G115400	3.65535	-0.167334	0.355727	0.999771	Maf-like protein [Gossypium arboreum]
TE027370(Helitron)	1181	Manes_10G115500	2.82782	0.117039	0.931144	0.999771	PREDICTED: probable serine/threonine-protein kinase At1g09600 [Jatropha curcas]
TE027383(Helitron)	263	Manes_10G115700	1.06178	0.468769	0.441109	0.999771	PREDICTED: leucine--tRNA ligase, cytoplasmic [Jatropha curcas]
TE027386(Helitron)	968	Manes_10G115700	0.125112	0.468769	0.441109	0.999771	PREDICTED: leucine--tRNA ligase, cytoplasmic [Jatropha curcas]
TE027394(Helitron)	2610	Manes_10G115700	2.52309	0.468769	0.441109	0.999771	PREDICTED: leucine--tRNA ligase, cytoplasmic [Jatropha curcas]
TE027395(Helitron)	3147	Manes_10G115700	3.05745	0.468769	0.441109	0.999771	PREDICTED: leucine--tRNA ligase, cytoplasmic [Jatropha curcas]
TE027396(Helitron)	953	Manes_10G115800	1.29134	2.06228	0.474423	1	PREDICTED: ras-related protein RABD1 [Jatropha curcas]
TE027404(Helitron)	2094	Manes_10G115800	0.78442	2.06228	0.474423	1	PREDICTED: ras-related protein RABD1 [Jatropha curcas]
TE027410(Helitron)	130	Manes_10G115900	0.837478	-0.206943	0.668823	0.999771	PREDICTED: ras-related protein RABA2a [Ricinus communis]
TE027413(Helitron)	296	Manes_10G116000	0.598943	-0.108279	0.569121	0.999771	eukaryotic translation elongation factor 1B gamma-subunit [Hevea brasiliensis]
TE027414(Helitron)	2679	Manes_10G116100	1.20163	-0.291956	0.909738	1	hypothetical protein MANES_10G116100 [Manihot esculenta]
TE027415(Helitron)	534	Manes_10G116000	1.0076	-0.108279	0.569121	0.999771	eukaryotic translation elongation factor 1B gamma-subunit [Hevea brasiliensis]
TE027429(Helitron)	2430	Manes_10G116300	0.147933	-0.0214085	0.889817	0.999771	PREDICTED: KH domain-containing protein At1g09660/At1g09670 isoform X2 [Jatropha curcas]
TE027443(Helitron)	0	Manes_10G116400	0.915111	0.09059	0.856121	0.999771	PREDICTED: regulator of nonsense transcripts UPF3-like isoform X1 [Jatropha curcas]
TE027447(Helitron)	1308	Manes_10G116500	0.666127	0	1	1	PREDICTED: prolycopene isomerase, chloroplastic-like [Malus domestica]
TE027459(Helitron)	1211	Manes_10G116600	0.991185	-0.015697	0.742582	0.999771	PREDICTED: LOW QUALITY PROTEIN: shaggy-related protein kinase kappa [Ricinus communis]
TE027475(Helitron)	597	Manes_10G116900	0.0604359	0	1	1	PREDICTED: phosphoribosylamine--glycine ligase-like [Jatropha curcas]
TE027476(Helitron)	327	Manes_10G116900	0.678072	0	1	1	PREDICTED: phosphoribosylamine--glycine ligase-like [Jatropha curcas]
TE027501(Helitron)	801	Manes_10G117000	0.2619	0.464775	0.671244	0.999771	hypothetical protein MANES_10G117000 [Manihot esculenta]
TE027502(Helitron)	672	Manes_10G117000	1.30177	0.464775	0.671244	0.999771	hypothetical protein MANES_10G117000 [Manihot esculenta]
TE027534(Helitron)	3245	Manes_10G117400	0.170876	0.0299532	0.968562	0.999771	PREDICTED: MACPF domain-containing protein At4g24290 isoform X2 [Jatropha curcas]
TE027535(Helitron)	857	Manes_10G117300	0.46941	-0.221392	0.118688	0.999771	PREDICTED: stromal 70 kDa heat shock-related protein, chloroplastic [Jatropha curcas]
TE027536(Helitron)	1846	Manes_10G117300	0.0967939	-0.221392	0.118688	0.999771	PREDICTED: stromal 70 kDa heat shock-related protein, chloroplastic [Jatropha curcas]
TE027540(Helitron)	0	Manes_10G117400	1.42223	0.0299532	0.968562	0.999771	PREDICTED: MACPF domain-containing protein At4g24290 isoform X2 [Jatropha curcas]
TE027546(Helitron)	0	Manes_10G117500	0.527629	0.156504	0.977299	0.999771	PREDICTED: pentatricopeptide repeat-containing protein At3g16610 [Jatropha curcas]
TE027563(Helitron)	3925	Manes_10G117600	0.144199	-0.139316	0.882088	0.999771	BnaC08g13880D [Brassica napus]
TE027580(Helitron)	706	Manes_10G117800	1.24348	-4.90689	0.826267	1	PREDICTED: 60S ribosomal protein L3 [Eucalyptus grandis]
TE027582(Helitron)	216	Manes_10G117800	0.62293	-4.90689	0.826267	1	PREDICTED: 60S ribosomal protein L3 [Eucalyptus grandis]
TE027583(Helitron)	0	Manes_10G117800	2.06178	-4.90689	0.826267	1	PREDICTED: 60S ribosomal protein L3 [Eucalyptus grandis]
TE027587(Helitron)	0	Manes_10G118000	1.00276	0.598956	0.588497	0.999771	PREDICTED: 60S ribosomal protein L3 [Eucalyptus grandis]
TE027589(Helitron)	1766	Manes_10G118000	0.214233	0.598956	0.588497	0.999771	PREDICTED: 60S ribosomal protein L3 [Eucalyptus grandis]
TE027593(Helitron)	0	Manes_10G118200	1.03395	0.319741	0.622438	0.999771	PREDICTED: 60S ribosomal protein L3 [Eucalyptus grandis]
TE027597(Helitron)	937	Manes_10G118200	0.107251	0.319741	0.622438	0.999771	PREDICTED: 60S ribosomal protein L3 [Eucalyptus grandis]
TE027613(Helitron)	433	Manes_10G118400	0.241639	0.214032	0.516877	0.999771	PREDICTED: leucine-rich repeat receptor-like serine/threonine-protein kinase BAM3 [Jatropha curcas]
TE027622(Helitron)	2685	Manes_10G118500	1.88349	-5.05889	0.602076	1	PREDICTED: TMV resistance protein N-like [Jatropha curcas]
TE027623(Helitron)	613	Manes_10G118400	0.136062	0.214032	0.516877	0.999771	PREDICTED: leucine-rich repeat receptor-like serine/threonine-protein kinase BAM3 [Jatropha curcas]
TE027624(Helitron)	1452	Manes_10G118400	1.35252	0.214032	0.516877	0.999771	PREDICTED: leucine-rich repeat receptor-like serine/threonine-protein kinase BAM3 [Jatropha curcas]
TE027637(Helitron)	0	Manes_10G118500	0.531552	-5.05889	0.602076	1	PREDICTED: TMV resistance protein N-like [Jatropha curcas]
TE027645(Helitron)	0	Manes_10G118500	2.05529	-5.05889	0.602076	1	PREDICTED: TMV resistance protein N-like [Jatropha curcas]
TE027651(Helitron)	1060	Manes_10G118500	0.321928	-5.05889	0.602076	1	PREDICTED: TMV resistance protein N-like [Jatropha curcas]
TE027653(Helitron)	1276	Manes_10G118700	1.49818	0.368123	0.595868	0.999771	PREDICTED: bromodomain-containing protein 3 [Jatropha curcas]
TE027660(Helitron)	654	Manes_10G118800	3.41087	-0.0697511	0.856849	0.999771	Bromodomain-containing protein [Cynara cardunculus var. scolymus] [Cynara cardunculus]
TE027692(Helitron)	1693	Manes_10G118900	0.170501	-0.0212203	0.975836	0.999771	PREDICTED: probable sodium/metabolite cotransporter BASS1, chloroplastic [Ricinus communis]
TE027701(Helitron)	0	Manes_10G119000	0.192132	-0.955159	0.54811	0.999771	PREDICTED: metallothiol transferase FosB [Ricinus communis]
TE027703(Helitron)	0	Manes_10G119000	0.736983	-0.955159	0.54811	0.999771	PREDICTED: metallothiol transferase FosB [Ricinus communis]
TE027722(DNA/hAT-Ac)	0	Manes_10G119000	0.260152	-0.955159	0.54811	0.999771	PREDICTED: metallothiol transferase FosB [Ricinus communis]
TE027765(Helitron)	2965	Manes_10G119200	2.25298	0.160155	0.535565	0.999771	PREDICTED: protein ROOT PRIMORDIUM DEFECTIVE 1 [Ricinus communis]
TE027768(Helitron)	1191	Manes_10G119100	3.12833	0	1	1	hypothetical protein MANES_10G119100 [Manihot esculenta]
TE027778(Helitron)	0	Manes_10G119300	0.0467165	0.516727	0.297799	0.999771	PREDICTED: embryogenesis-associated protein EMB8 [Ricinus communis]
TE027781(Helitron)	0	Manes_10G119300	1.00978	0.516727	0.297799	0.999771	PREDICTED: embryogenesis-associated protein EMB8 [Ricinus communis]
TE027786(Helitron)	0	Manes_10G119500	2.79494	-1.14775	0.343342	0.999771	PREDICTED: ethylene-responsive transcription factor RAP2-7-like isoform X1 [Gossypium hirsutum]
TE027787(Helitron)	963	Manes_10G119400	0.716928	0.0313538	0.998459	0.999911	BnaA03g46700D [Brassica napus]
TE027794(Helitron)	231	Manes_10G119500	2.72698	-1.14775	0.343342	0.999771	PREDICTED: ethylene-responsive transcription factor RAP2-7-like isoform X1 [Gossypium hirsutum]
TE027801(Helitron)	408	Manes_10G119700	0.564032	-0.135728	0.506744	0.999771	PREDICTED: ATP-dependent RNA helicase DHX29 [Jatropha curcas]
TE027804(Helitron)	3419	Manes_10G119600	0.70202	-5.43741	0.689939	1	PREDICTED: ethylene-responsive transcription factor RAP2-7-like isoform X3 [Gossypium raimondii]
TE027817(Helitron)	0	Manes_10G119700	0.963342	-0.135728	0.506744	0.999771	PREDICTED: ATP-dependent RNA helicase DHX29 [Jatropha curcas]
TE027819(Helitron)	0	Manes_10G119700	1.46477	-0.135728	0.506744	0.999771	PREDICTED: ATP-dependent RNA helicase DHX29 [Jatropha curcas]
TE027820(Helitron)	0	Manes_10G119700	0.607554	-0.135728	0.506744	0.999771	PREDICTED: ATP-dependent RNA helicase DHX29 [Jatropha curcas]
TE027831(Helitron)	0	Manes_10G119700	0.0507861	-0.135728	0.506744	0.999771	PREDICTED: ATP-dependent RNA helicase DHX29 [Jatropha curcas]
TE027840(Helitron)	0	Manes_10G119700	0.75869	-0.135728	0.506744	0.999771	PREDICTED: ATP-dependent RNA helicase DHX29 [Jatropha curcas]
TE027852(Helitron)	1645	Manes_10G120000	3.92413	0	1	1	PREDICTED: B3 domain-containing transcription factor NGA4-like [Populus euphratica]
TE027858(Helitron)	0	Manes_10G120000	0.0143059	0	1	1	PREDICTED: B3 domain-containing transcription factor NGA4-like [Populus euphratica]
TE027873(Helitron)	0	Manes_10G120300	0.124113	7.32193	0.546406	1	PREDICTED: cx9C motif-containing protein 4 [Ricinus communis]
TE027954(Helitron)	1105	Manes_10G120600	0.0218284	-0.820107	0.33971	0.999771	PREDICTED: uncharacterized zinc finger protein At4g06634 [Jatropha curcas]
TE027956(Helitron)	543	Manes_10G120600	0.264413	-0.820107	0.33971	0.999771	PREDICTED: uncharacterized zinc finger protein At4g06634 [Jatropha curcas]
TE027962(Helitron)	2569	Manes_10G120600	0.303365	-0.820107	0.33971	0.999771	PREDICTED: uncharacterized zinc finger protein At4g06634 [Jatropha curcas]
TE027976(Helitron)	0	Manes_10G120700	1.27342	0	1	1	PREDICTED: B3 domain-containing transcription factor NGA4-like [Populus euphratica]
TE027978(Helitron)	969	Manes_10G120700	0.901905	0	1	1	PREDICTED: B3 domain-containing transcription factor NGA4-like [Populus euphratica]
TE027981(Helitron)	1468	Manes_10G120700	1.1677	0	1	1	PREDICTED: B3 domain-containing transcription factor NGA4-like [Populus euphratica]
TE027988(Helitron)	3787	Manes_10G120800	0.458599	-1.20163	0.764229	1	PREDICTED: B3 domain-containing transcription factor NGA4-like [Populus euphratica]
TE027991(Helitron)	1821	Manes_10G120800	0.413949	-1.20163	0.764229	1	PREDICTED: B3 domain-containing transcription factor NGA4-like [Populus euphratica]
TE027992(Helitron)	1670	Manes_10G120800	0.0256866	-1.20163	0.764229	1	PREDICTED: B3 domain-containing transcription factor NGA4-like [Populus euphratica]
TE027994(Helitron)	1224	Manes_10G120800	1.31942	-1.20163	0.764229	1	PREDICTED: B3 domain-containing transcription factor NGA4-like [Populus euphratica]
TE027995(Helitron)	0	Manes_10G120800	2.01578	-1.20163	0.764229	1	PREDICTED: B3 domain-containing transcription factor NGA4-like [Populus euphratica]
TE027996(Helitron)	122	Manes_10G120800	0.321928	-1.20163	0.764229	1	PREDICTED: B3 domain-containing transcription factor NGA4-like [Populus euphratica]
TE027997(Helitron)	326	Manes_10G120800	3.14405	-1.20163	0.764229	1	PREDICTED: B3 domain-containing transcription factor NGA4-like [Populus euphratica]
TE028003(Helitron)	1763	Manes_10G120900	1.20082	0	1	1	PREDICTED: B3 domain-containing transcription factor NGA4-like [Populus euphratica]
TE028006(Helitron)	0	Manes_10G120900	0.710167	0	1	1	PREDICTED: B3 domain-containing transcription factor NGA4-like [Populus euphratica]
TE028010(Helitron)	146	Manes_10G120900	2.0435	0	1	1	PREDICTED: B3 domain-containing transcription factor NGA4-like [Populus euphratica]
TE028014(Helitron)	2311	Manes_10G120900	1.65235	0	1	1	PREDICTED: B3 domain-containing transcription factor NGA4-like [Populus euphratica]
TE028018(Helitron)	3723	Manes_10G120900	2.81003	0	1	1	PREDICTED: B3 domain-containing transcription factor NGA4-like [Populus euphratica]
TE028027(Helitron)	0	Manes_10G121000	1.77403	0	1	1	PREDICTED: B3 domain-containing transcription factor NGA4-like [Gossypium arboreum]
TE028087(Helitron)	2405	Manes_10G121300	0.677411	0	1	1	hypothetical protein MANES_10G121300 [Manihot esculenta]
TE028099(Helitron)	275	Manes_10G121300	0.272856	0	1	1	hypothetical protein MANES_10G121300 [Manihot esculenta]
TE028110(Helitron)	1462	Manes_10G121300	1.18237	0	1	1	hypothetical protein MANES_10G121300 [Manihot esculenta]
TE028112(Helitron)	1864	Manes_10G121300	0.340491	0	1	1	hypothetical protein MANES_10G121300 [Manihot esculenta]
TE028121(Helitron)	3564	Manes_10G121400	1.83188	0	1	1	PREDICTED: B3 domain-containing transcription factor NGA4-like [Populus euphratica]
TE028124(Helitron)	2417	Manes_10G121400	0.429628	0	1	1	PREDICTED: B3 domain-containing transcription factor NGA4-like [Populus euphratica]
TE028126(Helitron)	1776	Manes_10G121400	2.80403	0	1	1	PREDICTED: B3 domain-containing transcription factor NGA4-like [Populus euphratica]
TE028135(Helitron)	2468	Manes_10G121400	0.123234	0	1	1	PREDICTED: B3 domain-containing transcription factor NGA4-like [Populus euphratica]
TE028140(Helitron)	1664	Manes_10G121500	1.08624	0.931613	0.471048	0.999771	PREDICTED: pentatricopeptide repeat-containing protein At1g33350 [Jatropha curcas]
TE028143(Helitron)	709	Manes_10G121500	0.384335	0.931613	0.471048	0.999771	PREDICTED: pentatricopeptide repeat-containing protein At1g33350 [Jatropha curcas]
TE028147(Helitron)	414	Manes_10G121600	0.530032	0	1	1	PREDICTED: 22.0 kDa class IV heat shock protein [Jatropha curcas]
TE028149(Helitron)	1900	Manes_10G121700	4.74918	0	1	1	PREDICTED: B-box zinc finger protein 23-like [Citrus sinensis]
TE028183(Helitron)	304	Manes_10G121900	3.64386	0.274351	0.256977	0.999771	PREDICTED: UDP-glucose:glycoprotein glucosyltransferase [Jatropha curcas]
TE028219(Helitron)	0	Manes_10G122000	2.98449	0.27929	0.498158	0.999771	PREDICTED: potassium channel AKT2/3 [Ricinus communis]
TE028235(Helitron)	2201	Manes_10G122200	1.00866	1.95641	0.410432	1	PREDICTED: U3 small nucleolar RNA-associated protein 25-like [Populus euphratica]
TE028273(Helitron)	0	Manes_10G122900	0.481764	-0.438983	0.583816	0.999771	PREDICTED: thiamine biosynthetic bifunctional enzyme TH1, chloroplastic isoform X1 [Jatropha curcas]
TE028276(Helitron)	0	Manes_10G122900	0.534922	-0.438983	0.583816	0.999771	PREDICTED: thiamine biosynthetic bifunctional enzyme TH1, chloroplastic isoform X1 [Jatropha curcas]
TE028277(Helitron)	0	Manes_10G122900	0.224521	-0.438983	0.583816	0.999771	PREDICTED: thiamine biosynthetic bifunctional enzyme TH1, chloroplastic isoform X1 [Jatropha curcas]
TE028283(Helitron)	2471	Manes_10G122900	1.8365	-0.438983	0.583816	0.999771	PREDICTED: thiamine biosynthetic bifunctional enzyme TH1, chloroplastic isoform X1 [Jatropha curcas]
TE028285(Helitron)	3508	Manes_10G122900	1.42365	-0.438983	0.583816	0.999771	PREDICTED: thiamine biosynthetic bifunctional enzyme TH1, chloroplastic isoform X1 [Jatropha curcas]
TE028322(Helitron)	2802	Manes_10G123300	0.20279	-1.0378	0.337912	0.999771	PREDICTED: DELLA protein GAIP-B [Prunus mume]
TE028349(Helitron)	844	Manes_10G123400	0.514167	-0.224706	0.908025	0.999771	PREDICTED: multiple organellar RNA editing factor 1, mitochondrial isoform X2 [Ricinus communis]
TE028357(Helitron)	3221	Manes_10G123400	0.130793	-0.224706	0.908025	0.999771	PREDICTED: multiple organellar RNA editing factor 1, mitochondrial isoform X2 [Ricinus communis]
TE028368(Helitron)	88	Manes_10G123500	0.973043	-1.96683	0.546079	1	PREDICTED: phospholipase D delta [Ricinus communis]
TE028370(Helitron)	0	Manes_10G123500	0.0170697	0.143333	0.0366667	-1.96683	1
TE028388(Helitron)	667	Manes_10G123900	0.149226	0	1	1	PREDICTED: AP2/ERF and B3 domain-containing transcription repressor RAV2-like [Populus euphratica]
TE028393(DNA/hAT-Tip100)	1368	Manes_10G123900	3.06178	0	1	1	PREDICTED: AP2/ERF and B3 domain-containing transcription repressor RAV2-like [Populus euphratica]
TE028399(Helitron)	2119	Manes_10G124000	2.18587	0	1	1	hypothetical protein MANES_10G124000 [Manihot esculenta]
TE028402(DNA/hAT-Ac)	1487	Manes_10G124100	0.0629865	0	1	1	PREDICTED: B3 domain-containing transcription factor VAL3-like [Gossypium raimondii]
TE028406(Helitron)	1630	Manes_10G124200	0.243039	0	1	1	hypothetical protein MANES_10G124200 [Manihot esculenta]
TE028410(Helitron)	1312	Manes_10G124200	2.47249	0	1	1	hypothetical protein MANES_10G124200 [Manihot esculenta]
TE028414(Helitron)	2191	Manes_10G124100	0.389169	0	1	1	PREDICTED: B3 domain-containing transcription factor VAL3-like [Gossypium raimondii]
TE028416(Helitron)	2431	Manes_10G124100	0.145494	0	1	1	PREDICTED: B3 domain-containing transcription factor VAL3-like [Gossypium raimondii]
TE028432(Helitron)	261	Manes_10G124400	0.0191643	0	1	1	hypothetical protein MANES_10G124400 [Manihot esculenta]
TE028436(Helitron)	3632	Manes_10G124500	0.402007	0	1	1	PREDICTED: double-stranded RNA-binding protein 3-like [Populus euphratica]
TE028447(Helitron)	325	Manes_10G124500	0.356673	0	1	1	PREDICTED: double-stranded RNA-binding protein 3-like [Populus euphratica]
TE028449(Helitron)	578	Manes_10G124500	1.02433	0	1	1	PREDICTED: double-stranded RNA-binding protein 3-like [Populus euphratica]
TE028466(Helitron)	2526	Manes_10G124600	0.3886	0	1	1	PREDICTED: B3 domain-containing protein Os04g0581400-like [Gossypium raimondii]
TE028480(Helitron)	346	Manes_10G124700	2.24489	0	1	1	PREDICTED: B3 domain-containing transcription factor VAL3-like [Gossypium raimondii]
TE028522(Helitron)	593	Manes_10G124800	1.12082	0	1	1	PREDICTED: B3 domain-containing transcription factor NGA4-like [Populus euphratica]
TE028525(Helitron)	113	Manes_10G124800	0.590124	0	1	1	PREDICTED: B3 domain-containing transcription factor NGA4-like [Populus euphratica]
TE028526(Helitron)	0	Manes_10G124800	1.06007	0	1	1	PREDICTED: B3 domain-containing transcription factor NGA4-like [Populus euphratica]
TE028529(Helitron)	2425	Manes_10G124800	0.46953	0	1	1	PREDICTED: B3 domain-containing transcription factor NGA4-like [Populus euphratica]
TE028531(Helitron)	2788	Manes_10G124800	0.200252	0	1	1	PREDICTED: B3 domain-containing transcription factor NGA4-like [Populus euphratica]
TE028533(Helitron)	2676	Manes_10G124900	0.514868	0	1	1	PREDICTED: B3 domain-containing transcription factor NGA4-like [Populus euphratica]
TE028536(Helitron)	2402	Manes_10G124900	0.701156	0	1	1	PREDICTED: B3 domain-containing transcription factor NGA4-like [Populus euphratica]
TE028541(Helitron)	0	Manes_10G124900	1.16513	0	1	1	PREDICTED: B3 domain-containing transcription factor NGA4-like [Populus euphratica]
TE028542(Helitron)	0	Manes_10G124900	1.99128	0	1	1	PREDICTED: B3 domain-containing transcription factor NGA4-like [Populus euphratica]
TE028543(Helitron)	173	Manes_10G124900	1.30947	0	1	1	PREDICTED: B3 domain-containing transcription factor NGA4-like [Populus euphratica]
TE028544(Helitron)	402	Manes_10G124900	0.0902931	0	1	1	PREDICTED: B3 domain-containing transcription factor NGA4-like [Populus euphratica]
TE028547(Helitron)	1974	Manes_10G124900	0.270313	0	1	1	PREDICTED: B3 domain-containing transcription factor NGA4-like [Populus euphratica]
TE028574(Helitron)	3413	Manes_10G125000	0.108778	0	1	1	PREDICTED: B3 domain-containing transcription factor NGA4-like [Populus euphratica]
TE028578(Helitron)	2691	Manes_10G125000	1.94017	0	1	1	PREDICTED: B3 domain-containing transcription factor NGA4-like [Populus euphratica]
TE028580(Helitron)	0	Manes_10G125000	0.00967239	0	1	1	PREDICTED: B3 domain-containing transcription factor NGA4-like [Populus euphratica]
TE028613(Helitron)	0	Manes_10G125200	0.00864148	2.41	0.129345	0.784517	TAO1
TE028640(Helitron)	0	Manes_10G125500	1.2701	-0.492252	0.413877	0.999771	PREDICTED: ankyrin repeat-containing protein At3g12360-like [Jatropha curcas]
TE028643(Helitron)	2914	Manes_10G125500	0.103224	-0.492252	0.413877	0.999771	PREDICTED: ankyrin repeat-containing protein At3g12360-like [Jatropha curcas]
TE028650(Helitron)	343	Manes_10G125600	1.51368	0	1	1	PREDICTED: ankyrin repeat-containing protein At3g12360-like [Ricinus communis]
TE028661(Helitron)	3016	Manes_10G125700	0.193458	1.05889	0.612298	1	PREDICTED: probable receptor-like protein kinase At1g11050 [Jatropha curcas]
TE028662(Helitron)	929	Manes_10G125700	0.379791	1.05889	0.612298	1	PREDICTED: probable receptor-like protein kinase At1g11050 [Jatropha curcas]
TE028665(Helitron)	341	Manes_10G125700	0.19674	1.05889	0.612298	1	PREDICTED: probable receptor-like protein kinase At1g11050 [Jatropha curcas]
TE028669(Helitron)	2628	Manes_10G125800	0.232995	0	1	1	PREDICTED: dnaJ homolog subfamily B member 4 [Jatropha curcas]
TE028687(Helitron)	2006	Manes_10G125900	0.30298	0.138126	0.810244	0.999771	S3 self-incompatibility locus-linked pollen 3.15 protein isoform 1 [Theobroma cacao]
TE028707(Helitron)	1180	Manes_10G126100	0.514573	1.05445	0.729206	1	PREDICTED: 60S ribosomal protein L13-1 [Nelumbo nucifera]
TE028708(Helitron)	1480	Manes_10G126100	0.0941977	1.05445	0.729206	1	PREDICTED: 60S ribosomal protein L13-1 [Nelumbo nucifera]
TE028756(Helitron)	245	Manes_10G126600	1.1407	0.525412	0.358698	0.999771	PREDICTED: TMV resistance protein N-like [Jatropha curcas]
TE028770(Helitron)	0	MSTRG.19921	0.679968	-0.609349	0.422713	0.999771	ankyrin repeat-containing protein BDA1-like [Manihot esculenta]
TE028773(Helitron)	2305	MSTRG.19921	2.32193	-0.609349	0.422713	0.999771	ankyrin repeat-containing protein BDA1-like [Manihot esculenta]
TE028801(Helitron)	753	Manes_10G127000	0.249971	0	1	1	PREDICTED: ankyrin repeat-containing protein At3g12360-like [Ricinus communis]
TE028812(Helitron)	0	Manes_10G127100	0.528884	0.153885	0.855749	0.999771	PREDICTED: TMV resistance protein N-like isoform X1 [Jatropha curcas]
TE028834(Helitron)	0	Manes_10G127500	0.412323	2.73891	0.140284	0.999771	PREDICTED: toll/interleukin-1 receptor-like protein, partial [Citrus sinensis]
TE028839(Helitron)	1240	Manes_10G127900	0.641172	0	1	1	PREDICTED: TMV resistance protein N-like [Jatropha curcas]
TE028841(Helitron)	0	Manes_10G127900	0.0402128	0	1	1	PREDICTED: TMV resistance protein N-like [Jatropha curcas]
TE028907(Helitron)	781	Manes_10G128200	0.991098	0.791053	0.366131	0.999771	PREDICTED: probable LRR receptor-like serine/threonine-protein kinase At3g47570 isoform X1 [Ricinus communis]
TE028915(Helitron)	3233	Manes_10G128200	1.85694	0.791053	0.366131	0.999771	PREDICTED: probable LRR receptor-like serine/threonine-protein kinase At3g47570 isoform X1 [Ricinus communis]
TE028918(Helitron)	1122	Manes_10G128300	0.385074	-0.0155969	0.938087	0.999771	PREDICTED: probable LRR receptor-like serine/threonine-protein kinase At3g47570 isoform X1 [Ricinus communis]
TE028973(Helitron)	354	Manes_10G128500	0.297218	0	1	1	JHL25P11.12 [Jatropha curcas]
TE029013(Helitron)	2716	Manes_10G128700	0.0405493	-2.46949	0.462642	1	PREDICTED: F-box protein PP2-B15-like [Jatropha curcas]
TE029015(Helitron)	691	Manes_10G128600	2.16993	0.577057	0.682933	0.999771	PREDICTED: probable 3-hydroxyisobutyrate dehydrogenase-like 2, mitochondrial [Jatropha curcas]
TE029016(Helitron)	452	Manes_10G128600	0.376097	0.577057	0.682933	0.999771	PREDICTED: probable 3-hydroxyisobutyrate dehydrogenase-like 2, mitochondrial [Jatropha curcas]
TE029018(Helitron)	934	Manes_10G128700	0.145645	-2.46949	0.462642	1	PREDICTED: F-box protein PP2-B15-like [Jatropha curcas]
TE029028(Helitron)	786	Manes_10G129000	0.771231	0.0305551	0.994616	0.999771	PREDICTED: phosphatidylinositol 4-phosphate 5-kinase 8-like isoform X1 [Jatropha curcas]
TE029070(Helitron)	346	Manes_10G129200	4.92125	-0.603883	0.615431	0.999771	Maternal effect embryo arrest 9 [Theobroma cacao]
TE029082(Helitron)	96	Manes_10G129300	0.739848	1.94753	0.6924	1	PREDICTED: transmembrane emp24 domain-containing protein p24delta3 [Ricinus communis]
TE029083(Helitron)	0	Manes_10G129300	0.596537	1.94753	0.6924	1	PREDICTED: transmembrane emp24 domain-containing protein p24delta3 [Ricinus communis]
TE029085(Helitron)	0	Manes_10G129300	0.429558	1.94753	0.6924	1	PREDICTED: transmembrane emp24 domain-containing protein p24delta3 [Ricinus communis]
TE029100(Helitron)	421	Manes_10G129500	0.171368	-0.29956	0.884677	1	PREDICTED: probable LRR receptor-like serine/threonine-protein kinase At4g36180 isoform X1 [Nicotiana tomentosiformis]
TE029106(Helitron)	354	Manes_10G130000	3	8.88671	0.163291	1	PREDICTED: E3 ubiquitin-protein ligase RING1-like [Ricinus communis]
TE029113(Helitron)	0	Manes_10G130100	0.00902804	0.0237242	0.969848	0.999771	PREDICTED: LOW QUALITY PROTEIN: protein RETICULATA-RELATED 1, chloroplastic [Ricinus communis]
TE029130(Helitron)	214	Manes_10G130500	1.93793	0.38784	0.156577	0.999771	PREDICTED: elongation of fatty acids protein A-like [Populus euphratica]
TE029134(Helitron)	401	Manes_10G130500	1.35393	0.38784	0.156577	0.999771	PREDICTED: elongation of fatty acids protein A-like [Populus euphratica]
TE029170(Helitron)	2546	Manes_10G130600	0.0216282	-0.0102155	0.8865	0.999771	ARC5 protein [Manihot esculenta]
TE029179(RC/Helitron)	0	Manes_10G130800	0.429379	0.204252	0.549563	0.999771	NBS-LRR resistance gene-like protein ARGH30 [Populus trichocarpa]
TE029183(Helitron)	2115	Manes_10G130900	0.584963	0	1	1	PREDICTED: basic blue protein-like [Jatropha curcas]
TE029187(Helitron)	2042	Manes_10G130800	0.0699134	0.204252	0.549563	0.999771	NBS-LRR resistance gene-like protein ARGH30 [Populus trichocarpa]
TE029188(Helitron)	834	Manes_10G130900	4.02237	0	1	1	PREDICTED: basic blue protein-like [Jatropha curcas]
TE029197(Helitron)	1344	Manes_10G131000	0.885742	0	1	1	PREDICTED: basic blue protein-like [Jatropha curcas]
TE029213(Helitron)	1651	Manes_10G131100	2.03204	0	1	1	PREDICTED: basic blue protein-like [Jatropha curcas]
TE029229(Helitron)	772	Manes_10G131600	1.2716	0.329308	0.761576	0.999771	PREDICTED: protein SUPPRESSOR OF GENE SILENCING 3 isoform X1 [Ricinus communis]
TE029232(Helitron)	2301	Manes_10G131500	0.107803	0	1	1	hypothetical protein MANES_10G131500 [Manihot esculenta]
TE029239(Helitron)	1795	Manes_10G131600	1.66129	0.329308	0.761576	0.999771	PREDICTED: protein SUPPRESSOR OF GENE SILENCING 3 isoform X1 [Ricinus communis]
TE029264(Helitron)	2199	Manes_10G131800	0.00748862	-10.2408	0.112662	0.999771	PREDICTED: transmembrane protein 87B [Jatropha curcas]
TE029267(Helitron)	3084	Manes_10G131800	0.120345	-10.2408	0.112662	0.999771	PREDICTED: transmembrane protein 87B [Jatropha curcas]
TE029269(Helitron)	3812	Manes_10G131800	0.0354713	-10.2408	0.112662	0.999771	PREDICTED: transmembrane protein 87B [Jatropha curcas]
TE029299(Helitron)	3991	Manes_10G132000	0.0820391	-1.09212	0.12164	0.999771	PREDICTED: partner of Y14 and mago-like [Jatropha curcas]
TE029324(Helitron)	3425	Manes_10G132500	1.03651	0	1	1	hypothetical protein MANES_10G132500 [Manihot esculenta]
TE029326(Helitron)	194	Manes_10G132400	0.503065	0	1	1	PREDICTED: transcription factor bHLH91 [Ricinus communis]
TE029328(Helitron)	603	Manes_10G132400	0.519374	0	1	1	PREDICTED: transcription factor bHLH91 [Ricinus communis]
TE029339(Helitron)	476	Manes_10G132600	0.236471	0.45042	0.21862	0.999771	PREDICTED: mitogen-activated protein kinase kinase kinase 1-like [Jatropha curcas]
TE029340(Helitron)	1326	Manes_10G132600	0.686065	0.45042	0.21862	0.999771	PREDICTED: mitogen-activated protein kinase kinase kinase 1-like [Jatropha curcas]
TE029346(Helitron)	3021	Manes_10G132600	0.692427	0.45042	0.21862	0.999771	PREDICTED: mitogen-activated protein kinase kinase kinase 1-like [Jatropha curcas]
TE029349(Helitron)	1376	Manes_10G132700	0.568684	0.226404	0.341222	0.999771	PREDICTED: mucin-17-like [Gossypium hirsutum]
TE029359(Helitron)	2812	Manes_10G132700	1.90689	0.226404	0.341222	0.999771	PREDICTED: mucin-17-like [Gossypium hirsutum]
TE029371(Helitron)	2156	Manes_10G132800	0.208632	0	1	1	WRKY transcription factor 48 [Manihot esculenta]
TE029375(Helitron)	1204	Manes_10G132800	2.16721	0	1	1	WRKY transcription factor 48 [Manihot esculenta]
TE029387(Helitron)	0	Manes_10G132900	0.906891	-6.1964	0.602076	1	PREDICTED: LOW QUALITY PROTEIN: pinin [Jatropha curcas]
TE029395(Helitron)	0	Manes_10G133000	1.11625	-0.670692	0.434676	0.999771	PREDICTED: proline-rich receptor-like protein kinase PERK10 [Cucumis sativus]
TE029402(Helitron)	2547	Manes_10G133200	0.197537	-0.237692	0.885039	1	PREDICTED: F-box protein At3g07870-like [Jatropha curcas]
TE029403(Helitron)	2164	Manes_10G133200	0.0748989	-0.237692	0.885039	1	PREDICTED: F-box protein At3g07870-like [Jatropha curcas]
TE029405(Helitron)	1438	Manes_10G133200	1.04028	-0.237692	0.885039	1	PREDICTED: F-box protein At3g07870-like [Jatropha curcas]
TE029406(Helitron)	1009	Manes_10G133100	0.792614	-0.38109	0.814731	0.999771	PREDICTED: mitogen-activated protein kinase kinase kinase 1 [Ricinus communis]
TE029408(Helitron)	492	Manes_10G133200	1.23266	-0.237692	0.885039	1	PREDICTED: F-box protein At3g07870-like [Jatropha curcas]
TE029429(Helitron)	0	Manes_10G133600	0.315959	1.31079	0.339707	0.999771	PREDICTED: UDP-glycosyltransferase 88A1-like [Jatropha curcas]
TE029432(RC/Helitron)	0	Manes_10G133700	0.00675862	0.001	0	1	-
TE029467(RC/Helitron)	2010	Manes_10G134100	3.51814	-1.24207	0.0831111	0.999771	NBS-LRR resistance gene-like protein ARGH30 [Populus trichocarpa]
TE029469(Helitron)	2515	Manes_10G134100	0.31179	-1.24207	0.0831111	0.999771	NBS-LRR resistance gene-like protein ARGH30 [Populus trichocarpa]
TE029472(RC/Helitron)	3801	Manes_10G134200	0.799087	0.0155054	0.959953	0.999771	NBS-LRR resistance gene-like protein ARGH30 [Populus trichocarpa]
TE029477(Helitron)	998	Manes_10G134200	0.321928	0.0155054	0.959953	0.999771	NBS-LRR resistance gene-like protein ARGH30 [Populus trichocarpa]
TE029480(RC/Helitron)	0	Manes_10G134200	0.268299	0.0155054	0.959953	0.999771	NBS-LRR resistance gene-like protein ARGH30 [Populus trichocarpa]
TE029486(Helitron)	926	Manes_10G134200	0.943483	0.0155054	0.959953	0.999771	NBS-LRR resistance gene-like protein ARGH30 [Populus trichocarpa]
TE029491(RC/Helitron)	0	Manes_10G134400	0.0172093	0.550693	0.62503	0.999771	NBS-LRR resistance gene-like protein ARGH30 [Populus trichocarpa]
TE029492(Helitron)	0	Manes_10G134400	3.73025	0.550693	0.62503	0.999771	NBS-LRR resistance gene-like protein ARGH30 [Populus trichocarpa]
TE029497(Helitron)	0	Manes_10G134400	0.195744	0.550693	0.62503	0.999771	NBS-LRR resistance gene-like protein ARGH30 [Populus trichocarpa]
TE029514(Helitron)	1059	Manes_10G134600	0.0557996	0.60421	0.498745	0.999771	PREDICTED: acyl-CoA--sterol O-acyltransferase 1 [Jatropha curcas]
TE029515(Helitron)	2260	Manes_10G134500	0.219252	0.454566	0.487712	0.999771	PREDICTED: acyl-CoA--sterol O-acyltransferase 1 [Ricinus communis]
TE029528(Helitron)	352	Manes_10G134700	1.26202	-0.893085	0.583956	1	Receptor protein kinase 4 [Theobroma cacao]
TE029542(Helitron)	2661	Manes_10G134800	1.50587	0	1	1	Cysteine-rich RLK (receptor-like protein kinase) 8 [Dorcoceras hygrometricum]
TE029561(Helitron)	1793	Manes_10G134900	1.19184	-0.341652	0.553777	0.999771	PREDICTED: probable LRR receptor-like serine/threonine-protein kinase At3g47570 isoform X1 [Ricinus communis]
TE029597(Helitron)	0	Manes_10G135100	0.760173	0.247136	0.173126	0.999771	PREDICTED: protein transport protein SEC31 homolog B [Jatropha curcas]
TE029601(Helitron)	1793	Manes_10G135100	0.189804	0.247136	0.173126	0.999771	PREDICTED: protein transport protein SEC31 homolog B [Jatropha curcas]
TE029627(Helitron)	0	Manes_10G135400	0.925753	0	1	1	PREDICTED: agamous-like MADS-box protein AGL15 isoform X1 [Ricinus communis]
TE029652(Helitron)	825	Manes_10G135600	0.1771	7.40939	0.306179	1	PREDICTED: serine carboxypeptidase-like 40 [Ricinus communis]
TE029663(Helitron)	224	Manes_10G135700	0.557218	-0.0155839	0.812603	0.999771	NBS-LRR resistance gene-like protein ARGH30 [Populus trichocarpa]
TE029673(Helitron)	1825	Manes_10G135900	0.279431	0.174426	0.508455	0.999771	NBS-LRR resistance gene-like protein ARGH30 [Populus trichocarpa]
TE029682(RC/Helitron)	0	Manes_10G135900	0.112907	0.174426	0.508455	0.999771	NBS-LRR resistance gene-like protein ARGH30 [Populus trichocarpa]
TE029683(RC/Helitron)	0	Manes_10G135900	0.724235	0.174426	0.508455	0.999771	NBS-LRR resistance gene-like protein ARGH30 [Populus trichocarpa]
TE029690(Helitron)	724	Manes_10G136100	0.902933	-0.406714	0.192592	0.999771	PREDICTED: CTL-like protein DDB_G0274487 isoform X1 [Jatropha curcas]
TE029702(Helitron)	1103	Manes_10G136300	0.0274807	-1.08073	0.1559	0.999771	PREDICTED: 50S ribosomal protein L1, chloroplastic [Ricinus communis]
TE029707(Helitron)	116	Manes_10G136300	3.32193	-1.08073	0.1559	0.999771	PREDICTED: 50S ribosomal protein L1, chloroplastic [Ricinus communis]
TE029709(Helitron)	0	Manes_10G136400	0.736966	0.0186157	0.966741	0.999771	PREDICTED: structural maintenance of chromosomes protein 5 [Jatropha curcas]
TE029727(Helitron)	317	Manes_10G136500	0.521769	0.662965	0.571953	0.999771	PREDICTED: RNA polymerase sigma factor sigD, chloroplastic isoform X1 [Jatropha curcas]
TE029731(Helitron)	544	Manes_10G136500	0.284465	0.662965	0.571953	0.999771	PREDICTED: RNA polymerase sigma factor sigD, chloroplastic isoform X1 [Jatropha curcas]
TE029733(Helitron)	2488	Manes_10G136500	0.680045	0.662965	0.571953	0.999771	PREDICTED: RNA polymerase sigma factor sigD, chloroplastic isoform X1 [Jatropha curcas]
TE029734(Helitron)	2877	Manes_10G136500	0.31013	0.662965	0.571953	0.999771	PREDICTED: RNA polymerase sigma factor sigD, chloroplastic isoform X1 [Jatropha curcas]
TE029768(Helitron)	268	Manes_10G136800	2.90502	-0.498326	0.185757	0.999771	PREDICTED: LRR receptor-like serine/threonine-protein kinase FLS2 [Vitis vinifera]
TE029774(Helitron)	1474	Manes_10G136800	1.25538	-0.498326	0.185757	0.999771	PREDICTED: LRR receptor-like serine/threonine-protein kinase FLS2 [Vitis vinifera]
TE029796(Helitron)	1244	Manes_10G136900	1.16259	0	1	1	PREDICTED: probable leucine-rich repeat receptor-like protein kinase At1g35710 [Ziziphus jujuba]
TE029797(Helitron)	1103	Manes_10G136900	1.03185	0	1	1	PREDICTED: probable leucine-rich repeat receptor-like protein kinase At1g35710 [Ziziphus jujuba]
TE029800(Helitron)	0	Manes_10G136900	0.00802597	0.001	0	1	-
TE029818(Helitron)	1496	Manes_10G137100	0.873711	0	1	1	PREDICTED: receptor-like protein 12 [Ziziphus jujuba]
TE029903(Helitron)	451	Manes_10G137700	3.05889	-4.90689	0.689939	1	BnaAnng05630D [Brassica napus]
TE029906(Helitron)	2359	Manes_10G137800	0.926766	0	1	1	PREDICTED: receptor-like protein 12 [Ziziphus jujuba]
TE029915(Helitron)	226	Manes_10G137800	2.39541	0	1	1	PREDICTED: receptor-like protein 12 [Ziziphus jujuba]
TE029937(Helitron)	3769	Manes_10G137900	0.739557	0.846605	0.0480452	0.999771	NBS-LRR resistance protein RGH1 [Manihot esculenta]
TE029946(Helitron)	0	Manes_10G137900	0.516216	0.846605	0.0480452	0.999771	NBS-LRR resistance protein RGH1 [Manihot esculenta]
TE029951(Helitron)	3683	Manes_10G138100	1.17092	0.671377	0.737682	1	BnaA08g18820D [Brassica napus]
TE029954(Helitron)	2249	Manes_10G138000	0.302563	0	1	1	hypothetical protein MANES_10G138000 [Manihot esculenta]
TE029955(Helitron)	1414	Manes_10G138100	0.727497	0.671377	0.737682	1	BnaA08g18820D [Brassica napus]
TE029966(RC/Helitron)	0	Manes_10G138200	2.07972	0.651023	0.211118	0.999771	NBS-LRR resistance protein RGH1 [Manihot esculenta]
TE029969(Helitron)	0	Manes_10G138200	0.943416	0.651023	0.211118	0.999771	NBS-LRR resistance protein RGH1 [Manihot esculenta]
TE029972(Helitron)	0	Manes_10G138200	3.32193	0.651023	0.211118	0.999771	NBS-LRR resistance protein RGH1 [Manihot esculenta]
TE029990(Helitron)	1576	Manes_10G138300	0.883186	0.68966	0.681673	1	BnaAnng05630D [Brassica napus]
TE029991(Helitron)	1614	Manes_10G138400	1.47249	0	1	1	hypothetical protein MANES_10G138400 [Manihot esculenta]
TE030023(Helitron)	0	Manes_10G138900	2.19371	-0.648068	0.0791795	0.999771	PREDICTED: tetraketide alpha-pyrone reductase 1 [Ricinus communis]
TE030025(Helitron)	261	Manes_10G139000	1.74458	-0.00734946	0.92065	0.999771	PREDICTED: notchless protein homolog [Ricinus communis]
TE030078(Helitron)	3849	Manes_10G139300	0.230359	0.656855	0.608863	0.999771	PREDICTED: B3 domain-containing transcription factor VRN1-like [Daucus carota subsp. sativus] [Daucus carota]
TE030089(Helitron)	2965	Manes_10G139400	3.83794	0.192	0.642453	0.999771	PREDICTED: cycloartenol-C-24-methyltransferase [Jatropha curcas]
TE030100(Helitron)	266	Manes_10G139400	1.9568	0.192	0.642453	0.999771	PREDICTED: cycloartenol-C-24-methyltransferase [Jatropha curcas]
TE030111(Helitron)	2111	Manes_10G139500	1.32193	-1.71272	0.149626	0.999771	F17A17.37 protein [Theobroma cacao]
TE030115(Helitron)	2408	Manes_10G139700	2.18903	-1.68993	0.510681	1	hypothetical protein MANES_10G139700 [Manihot esculenta]
TE030122(Helitron)	1146	Manes_10G139600	0.35536	0	1	1	hypothetical protein MANES_10G139600 [Manihot esculenta]
TE030129(Helitron)	589	Manes_10G139700	1.87432	-1.68993	0.510681	1	hypothetical protein MANES_10G139700 [Manihot esculenta]
TE030148(Helitron)	0	Manes_10G140000	2.28437	0	1	1	PREDICTED: probable disease resistance protein At5g63020 [Vitis vinifera]
TE030182(Helitron)	250	Manes_10G140100	3.47249	1.17585	0.346676	0.999771	PREDICTED: DNA topoisomerase 2 [Jatropha curcas]
TE030185(Helitron)	656	Manes_10G140200	0.699955	0.391112	0.586837	0.999771	PREDICTED: protein OBERON 4 [Jatropha curcas]
TE030222(Helitron)	2554	Manes_10G140400	4.64386	0.201634	0.845855	0.999771	cyclin-like protein [Medicago truncatula]
TE030230(Helitron)	430	Manes_10G140600	1.27798	0	1	1	PREDICTED: DNA-directed RNA polymerases II, IV and V subunit 11 [Cucumis sativus]
TE030244(Helitron)	0	Manes_10G140700	1.91754	-0.790604	0.580902	0.999771	PREDICTED: histone-lysine N-methyltransferase 2D isoform X2 [Jatropha curcas]
TE030248(Helitron)	0	Manes_10G140800	0.467679	-0.427369	0.0452481	0.999771	F17A17.35 protein [Theobroma cacao]
TE030257(Helitron)	236	Manes_10G141100	2.94514	0.16357	0.627647	0.999771	PREDICTED: actin-related protein 7 [Jatropha curcas]
TE030260(Helitron)	2220	Manes_10G141100	0.665133	0.16357	0.627647	0.999771	PREDICTED: actin-related protein 7 [Jatropha curcas]
TE030264(Helitron)	537	Manes_10G141200	1.47249	0	1	1	PREDICTED: cytokinin riboside 5'-monophosphate phosphoribohydrolase LOG1-like isoform X1 [Jatropha curcas]
TE030265(Helitron)	1234	Manes_10G141200	0.00342611	0	1	1	PREDICTED: cytokinin riboside 5'-monophosphate phosphoribohydrolase LOG1-like isoform X1 [Jatropha curcas]
TE030290(Helitron)	2804	Manes_10G141300	0.739848	-0.617686	0.0809778	0.999771	carotenoid cleavage dioxygenase 1 [Manihot esculenta]
TE030320(Helitron)	2791	Manes_10G141500	0.212224	-0.35517	0.422369	0.999771	Leucine-rich repeat containing protein [Theobroma cacao]
TE030321(Helitron)	0	Manes_10G141500	0.1232	-0.35517	0.422369	0.999771	Leucine-rich repeat containing protein [Theobroma cacao]
TE030417(Helitron)	184	Manes_10G141700	2.28646	0.193053	0.603004	0.999771	Leucine-rich repeat containing protein [Theobroma cacao]
TE030457(Helitron)	0	Manes_10G141800	0.404027	0.355125	0.247413	0.999771	Leucine-rich repeat containing protein [Theobroma cacao]
TE030464(Helitron)	2198	Manes_10G141900	1.00344	0.286219	0.531883	0.999771	Leucine-rich repeat containing protein [Theobroma cacao]
TE030469(Helitron)	686	Manes_10G141900	0.112475	0.286219	0.531883	0.999771	Leucine-rich repeat containing protein [Theobroma cacao]
TE030487(Helitron)	1527	Manes_10G142100	0.575376	0	1	1	hypothetical protein MANES_10G142100 [Manihot esculenta]
TE030523(Helitron)	0	Manes_10G142400	1.47301	0.303032	0.575864	0.999771	PREDICTED: disease resistance protein RGA2-like isoform X1 [Gossypium raimondii]
TE030547(Helitron)	2198	Manes_10G142800	0.58208	0	1	1	hypothetical protein MANES_10G142800 [Manihot esculenta]
TE030549(Helitron)	2001	Manes_10G142800	3.90689	0	1	1	hypothetical protein MANES_10G142800 [Manihot esculenta]
TE030550(Helitron)	1406	Manes_10G142800	1.02915	0	1	1	hypothetical protein MANES_10G142800 [Manihot esculenta]
TE030570(Helitron)	0	Manes_10G143200	0.153847	0	1	1	PREDICTED: transcription factor MYB46 [Ricinus communis]
TE030594(Helitron)	0	Manes_10G143900	0.47877	-0.0331636	0.814783	0.999771	ADP/ATP carrier 2 [Theobroma cacao]
TE030596(Helitron)	0	Manes_10G143900	1.00872	-0.0331636	0.814783	0.999771	ADP/ATP carrier 2 [Theobroma cacao]
TE030606(RC/Helitron)	0	Manes_10G144000	0.673093	0.51881	0.0697232	0.999771	NBS-LRR resistance protein RGH1 [Manihot esculenta]
TE030626(Helitron)	1637	Manes_10G144100	0.400114	-1.03242	0.645153	1	P66 protein [Hevea brasiliensis]
TE030662(Helitron)	3469	Manes_10G144400	0.739848	-0.425377	0.311655	0.999771	PREDICTED: zinc finger protein WIP2 [Ricinus communis]
TE030671(Helitron)	740	Manes_10G144400	1.64421	-0.425377	0.311655	0.999771	PREDICTED: zinc finger protein WIP2 [Ricinus communis]
TE030676(Helitron)	1164	Manes_10G144500	4.63181	9.52487	0.369182	1	hypothetical protein MANES_10G144500 [Manihot esculenta]
TE030680(Helitron)	0	Manes_10G144700	0.461094	0.0081131	0.889837	0.999771	PREDICTED: zinc finger CCCH domain-containing protein 69 isoform X2 [Jatropha curcas]
TE030681(Helitron)	0	Manes_10G144700	0.60073	0.0081131	0.889837	0.999771	PREDICTED: zinc finger CCCH domain-containing protein 69 isoform X2 [Jatropha curcas]
TE030688(Helitron)	37	Manes_10G144800	0.049656	0	1	1	hypothetical protein MANES_10G144800 [Manihot esculenta]
TE030691(Helitron)	1574	Manes_10G145000	1.03354	0	1	1	hypothetical protein MANES_10G145000 [Manihot esculenta]
TE030692(Helitron)	1457	Manes_10G144900	0.0707476	7.82443	0.628036	1	hypothetical protein MANES_10G144900 [Manihot esculenta]
TE030694(Helitron)	1382	Manes_10G145000	0.390211	0	1	1	hypothetical protein MANES_10G145000 [Manihot esculenta]
TE030699(Helitron)	1515	Manes_10G145300	1.8365	0	1	1	BnaC04g02280D [Brassica napus]
TE030705(Helitron)	359	Manes_10G145300	3.64386	0	1	1	BnaC04g02280D [Brassica napus]
TE030708(Helitron)	1482	Manes_10G145500	0.153857	0	1	1	hypothetical protein MANES_10G145500 [Manihot esculenta]
TE030709(Helitron)	826	Manes_10G145400	0.169228	0.665897	0.336541	0.999771	BnaC03g37740D [Brassica napus]
TE030714(Helitron)	535	Manes_10G145500	0.442098	0	1	1	hypothetical protein MANES_10G145500 [Manihot esculenta]
TE030715(Helitron)	3971	Manes_10G145400	3.07425	0.665897	0.336541	0.999771	BnaC03g37740D [Brassica napus]
TE030716(Helitron)	724	Manes_10G145500	0.300341	0	1	1	hypothetical protein MANES_10G145500 [Manihot esculenta]
TE030732(Helitron)	561	Manes_10G145600	0.223833	-0.271636	0.868416	0.999771	PREDICTED: protein gar2 [Jatropha curcas]
TE030745(Helitron)	1860	Manes_10G145700	0.890379	-0.0415201	0.708746	0.999771	PREDICTED: zinc finger A20 and AN1 domain-containing stress-associated protein 5 [Jatropha curcas]
TE030748(Helitron)	238	Manes_10G145700	2.22882	-0.0415201	0.708746	0.999771	PREDICTED: zinc finger A20 and AN1 domain-containing stress-associated protein 5 [Jatropha curcas]
TE030762(Helitron)	0	Manes_10G146100	1.16218	0.4441	0.600304	0.999771	Ribosomal protein L31e family protein [Theobroma cacao]
TE030777(Helitron)	723	Manes_10G146300	0.801633	-0.607863	0.206172	0.999771	PREDICTED: SURP and G-patch domain-containing protein 1-like protein [Ricinus communis]
TE030779(Helitron)	1843	Manes_10G146300	1.07257	-0.607863	0.206172	0.999771	PREDICTED: SURP and G-patch domain-containing protein 1-like protein [Ricinus communis]
TE030783(Helitron)	2226	Manes_10G146400	0.936732	0.302927	0.817165	0.999771	PREDICTED: transcription factor bHLH130-like isoform X2 [Jatropha curcas]
TE030789(Helitron)	981	Manes_10G146400	3.64386	0.302927	0.817165	0.999771	PREDICTED: transcription factor bHLH130-like isoform X2 [Jatropha curcas]
TE030793(Helitron)	709	Manes_10G146500	0.728698	0	1	1	Ras-related protein RGP1 [Morus notabilis]
TE030801(Helitron)	2482	Manes_10G146600	0.886762	4.54432	0.801109	1	PREDICTED: beta-amyrin 28-oxidase [Ricinus communis]
TE030811(Helitron)	2781	Manes_10G146700	0.136606	-6.86625	0.466198	1	PREDICTED: cytochrome P450 705A5-like [Jatropha curcas]
TE030845(Helitron)	2470	Manes_10G146900	3.10601	0	1	1	P66 protein [Hevea brasiliensis]
TE030846(Helitron)	2173	Manes_10G146900	1.60228	0	1	1	P66 protein [Hevea brasiliensis]
TE030853(Helitron)	0	Manes_10G146900	0.223951	0	1	1	P66 protein [Hevea brasiliensis]
TE030869(Helitron)	3151	Manes_10G146900	0.0674184	0	1	1	P66 protein [Hevea brasiliensis]
TE030880(Helitron)	695	Manes_10G147000	1.7189	7.35168	0.546406	1	hypothetical protein MANES_10G147000 [Manihot esculenta]
TE030881(Helitron)	1800	Manes_10G147100	2.32193	0	1	1	P66 protein [Hevea brasiliensis]
TE030901(Helitron)	2871	Manes_10G147300	2.23596	0	1	1	hypothetical protein MANES_10G147300 [Manihot esculenta]
TE030915(Helitron)	2401	Manes_10G147500	0.490829	0	1	1	PREDICTED: beta-glucosidase 17 isoform X1 [Ricinus communis]
TE030920(Helitron)	1602	Manes_10G147500	0.322449	0	1	1	PREDICTED: beta-glucosidase 17 isoform X1 [Ricinus communis]
TE030944(Helitron)	1569	Manes_10G147600	0.818244	-0.137736	0.688818	0.999771	PREDICTED: beta-glucosidase 17-like [Jatropha curcas]
TE030955(Helitron)	464	Manes_10G147800	3.40523	-1.64636	0.371075	0.999771	2-oxoglutarate and Fe(II)-dependent oxygenase superfamily protein [Theobroma cacao]
TE030959(Helitron)	325	Manes_10G147900	3.64386	0.357045	0.436289	0.999771	PREDICTED: chaperone protein dnaJ 1, mitochondrial [Jatropha curcas]
TE030963(Helitron)	242	Manes_10G147900	0.480449	0.357045	0.436289	0.999771	PREDICTED: chaperone protein dnaJ 1, mitochondrial [Jatropha curcas]
TE030966(Helitron)	459	Manes_10G148100	1.49619	-0.203585	0.55198	0.999771	PREDICTED: 60S ribosomal protein L6 [Jatropha curcas]
TE030976(Helitron)	1121	Manes_10G148300	0.108401	0.00806427	0.97307	0.999771	thioredoxin-like family protein [Hevea brasiliensis]
TE030978(Helitron)	34	Manes_10G148300	0.720716	0.00806427	0.97307	0.999771	thioredoxin-like family protein [Hevea brasiliensis]
TE030981(Helitron)	505	Manes_10G148300	0.236569	0.00806427	0.97307	0.999771	thioredoxin-like family protein [Hevea brasiliensis]
TE030995(Helitron)	602	Manes_10G148400	3.64386	0	1	1	BnaC07g45700D [Brassica napus]
TE031003(Helitron)	580	Manes_10G148500	1.27103	0	1	1	BnaC07g45700D [Brassica napus]
TE031007(DNA/hAT-Tag1)	0	Manes_10G148600	1.64386	-6.98489	0.689939	1	BnaC07g45700D [Brassica napus]
TE031010(Helitron)	437	Manes_10G148700	0.67084	-1.94963	0.104588	0.999771	PREDICTED: siroheme synthase [Ricinus communis]
TE031017(Helitron)	713	Manes_10G148700	1.39088	-1.94963	0.104588	0.999771	PREDICTED: siroheme synthase [Ricinus communis]
TE031022(Helitron)	0	Manes_10G148800	0.0216986	1.57036	0.36273	0.999771	PREDICTED: linoleate 13S-lipoxygenase 2-1, chloroplastic-like [Jatropha curcas]
TE031025(Helitron)	0	Manes_10G148800	0.0776382	1.57036	0.36273	0.999771	PREDICTED: linoleate 13S-lipoxygenase 2-1, chloroplastic-like [Jatropha curcas]
TE031028(Helitron)	142	Manes_10G148800	0.0870381	1.57036	0.36273	0.999771	PREDICTED: linoleate 13S-lipoxygenase 2-1, chloroplastic-like [Jatropha curcas]
TE031032(Helitron)	372	Manes_10G148900	0.104272	0	1	1	PREDICTED: linoleate 13S-lipoxygenase 2-1, chloroplastic [Ricinus communis]
TE031043(Helitron)	3203	Manes_10G148900	0.421694	0	1	1	PREDICTED: linoleate 13S-lipoxygenase 2-1, chloroplastic [Ricinus communis]
TE031065(Helitron)	1835	Manes_10G149100	0.15796	-1.00692	0.284174	0.999771	PREDICTED: linoleate 13S-lipoxygenase 2-1, chloroplastic-like [Jatropha curcas]
TE031079(Helitron)	0	Manes_10G149200	0.505072	0.234658	0.575891	0.999771	O-fucosyltransferase family protein [Theobroma cacao]
TE031081(Helitron)	0	Manes_10G149200	0.376505	0.234658	0.575891	0.999771	O-fucosyltransferase family protein [Theobroma cacao]
TE031103(Helitron)	1545	Manes_10G149300	0.350676	-0.70044	0.862699	1	P66 protein [Hevea brasiliensis]
TE031108(Helitron)	425	Manes_10G149300	0.152003	-0.70044	0.862699	1	P66 protein [Hevea brasiliensis]
TE031111(Helitron)	353	Manes_10G149400	0.430077	-0.880853	0.50388	0.999771	P66 protein [Hevea brasiliensis]
TE031114(Helitron)	839	Manes_10G149400	0.324525	-0.880853	0.50388	0.999771	P66 protein [Hevea brasiliensis]
TE031212(Helitron)	2217	Manes_10G149900	0.167777	-0.430351	0.648297	0.999771	PREDICTED: beta-glucosidase 13-like [Jatropha curcas]
TE031215(Helitron)	701	Manes_10G149900	0.538777	-0.430351	0.648297	0.999771	PREDICTED: beta-glucosidase 13-like [Jatropha curcas]
TE031233(Helitron)	2903	Manes_10G150300	2.43937	0	1	1	hypothetical protein MANES_10G150300 [Manihot esculenta]
TE031239(Helitron)	138	Manes_10G150400	0.267281	0.312787	0.719993	0.999771	PREDICTED: box C/D snoRNA protein 1 [Ricinus communis]
TE031240(Helitron)	2003	Manes_10G150500	0.0629427	1.10434	0.614143	1	PREDICTED: G-type lectin S-receptor-like serine/threonine-protein kinase RLK1 [Jatropha curcas]
TE031244(Helitron)	750	Manes_10G150500	0.142238	1.10434	0.614143	1	PREDICTED: G-type lectin S-receptor-like serine/threonine-protein kinase RLK1 [Jatropha curcas]
TE031260(Helitron)	2951	Manes_10G151200	0.112268	-0.132974	0.922422	0.999771	PREDICTED: homeobox-leucine zipper protein HOX11 [Ricinus communis]
TE031303(Helitron)	2773	Manes_10G151900	1.58733	0.162735	0.795554	0.999771	hypothetical protein MANES_10G151900 [Manihot esculenta]
TE031320(Helitron)	3261	Manes_10G152100	0.968636	0.0139972	0.944982	0.999771	PREDICTED: cyclic pyranopterin monophosphate synthase, mitochondrial isoform X2 [Jatropha curcas]
TE031329(Helitron)	0	Manes_10G152500	0.0703893	0.123058	0.884836	0.999771	hypothetical protein MANES_10G152500 [Manihot esculenta]
TE031330(Helitron)	0	Manes_10G152500	0.936341	0.123058	0.884836	0.999771	hypothetical protein MANES_10G152500 [Manihot esculenta]
TE031339(Helitron)	0	Manes_10G152500	0.26755	0.123058	0.884836	0.999771	hypothetical protein MANES_10G152500 [Manihot esculenta]
TE031341(DNA/hAT-hATm)	1174	Manes_10G152600	3.32193	-0.332321	0.095382	0.999771	calcium-binding EF hand family protein [Populus trichocarpa]
TE031346(Helitron)	2124	Manes_10G152500	1.73985	0.123058	0.884836	0.999771	hypothetical protein MANES_10G152500 [Manihot esculenta]
TE031352(Helitron)	3546	Manes_10G152700	1.63227	0.780513	0.473263	0.999771	PREDICTED: AAA-ATPase At4g25835 [Ricinus communis]
TE031353(Helitron)	3830	Manes_10G152700	0.713696	0.780513	0.473263	0.999771	PREDICTED: AAA-ATPase At4g25835 [Ricinus communis]
TE031362(Helitron)	696	Manes_10G152900	0.185867	-0.553519	0.634725	0.999771	PREDICTED: protein YLS3-like [Jatropha curcas]
TE031371(Helitron)	2232	Manes_10G153000	4.05745	-0.0350728	0.971725	0.999771	PREDICTED: major facilitator superfamily domain-containing protein 12-like isoform X1 [Jatropha curcas]
TE031380(Helitron)	928	Manes_10G153200	1.16084	6.26053	0.449234	1	Elongation factor 1-delta [Morus notabilis]
TE031384(Helitron)	585	Manes_10G153300	3.64386	0	1	1	PREDICTED: protein UPSTREAM OF FLC [Jatropha curcas]
TE031386(Helitron)	3328	Manes_10G153200	0.105206	6.26053	0.449234	1	Elongation factor 1-delta [Morus notabilis]
TE031387(Helitron)	1435	Manes_10G153300	0.00838169	0	1	1	PREDICTED: protein UPSTREAM OF FLC [Jatropha curcas]
TE031426(Helitron)	3632	Manes_10G153600	1.46061	0.205584	0.862183	0.999771	PREDICTED: beta-hexosaminidase 2 [Jatropha curcas]
TE031437(Helitron)	0	Manes_10G153800	0.222392	0.0403965	0.973909	0.999771	PREDICTED: histone-lysine N-methyltransferase ASHR2 [Populus euphratica]
TE031477(Helitron)	1591	Manes_11G000100	0.00614311	0	1	1	PREDICTED: RPM1-interacting protein 4 [Ricinus communis]
TE031484(Helitron)	0	Manes_11G000200	0.796287	0.863679	0.55682	0.999771	PREDICTED: EH domain-containing protein 1 [Jatropha curcas]
TE031525(Helitron)	3644	Manes_11G000400	2.17707	0.128165	0.756394	0.999771	PREDICTED: sphingoid long-chain bases kinase 1 isoform X1 [Jatropha curcas]
TE031533(Helitron)	2354	Manes_11G000300	0.783281	0	1	1	hypothetical protein MANES_11G000300 [Manihot esculenta]
TE031539(DNA/hAT)	0	Manes_11G000400	1.55424	0.128165	0.756394	0.999771	PREDICTED: sphingoid long-chain bases kinase 1 isoform X1 [Jatropha curcas]
TE031541(Helitron)	474	Manes_11G000400	0.183888	0.128165	0.756394	0.999771	PREDICTED: sphingoid long-chain bases kinase 1 isoform X1 [Jatropha curcas]
TE031575(RC/Helitron)	468	Manes_11G000500	0.619988	0.146219	0.578032	0.999771	type X protein phosphatase-II [Populus trichocarpa]
TE031576(Helitron)	664	Manes_11G000500	3.64386	0.146219	0.578032	0.999771	type X protein phosphatase-II [Populus trichocarpa]
TE031579(Helitron)	58	Manes_11G000500	4.05889	0.146219	0.578032	0.999771	type X protein phosphatase-II [Populus trichocarpa]
TE031584(Helitron)	0	Manes_11G000500	0.713139	0.146219	0.578032	0.999771	type X protein phosphatase-II [Populus trichocarpa]
TE031591(Helitron)	0	Manes_11G000500	0.364696	0.146219	0.578032	0.999771	type X protein phosphatase-II [Populus trichocarpa]
TE031596(Helitron)	0	Manes_11G000600	0.0847423	0.00284189	0.955054	0.999771	PREDICTED: protease 2 [Ricinus communis]
TE031600(Helitron)	0	Manes_11G000600	1.98971	0.00284189	0.955054	0.999771	PREDICTED: protease 2 [Ricinus communis]
TE031603(Helitron)	448	Manes_11G000600	1.01012	0.00284189	0.955054	0.999771	PREDICTED: protease 2 [Ricinus communis]
TE031604(Helitron)	2440	Manes_11G000700	2.47249	-8.89684	0.0600423	1	PREDICTED: protein ASPARTIC PROTEASE IN GUARD CELL 2 [Ricinus communis]
TE031606(Helitron)	2240	Manes_11G000700	3.47897	-8.89684	0.0600423	1	PREDICTED: protein ASPARTIC PROTEASE IN GUARD CELL 2 [Ricinus communis]
TE031611(Helitron)	171	Manes_11G000700	5.26053	-8.89684	0.0600423	1	PREDICTED: protein ASPARTIC PROTEASE IN GUARD CELL 2 [Ricinus communis]
TE031626(Helitron)	0	Manes_11G000900	1.46235	1.0015	0.069884	0.999771	PREDICTED: mitochondrial import receptor subunit TOM40-1 [Jatropha curcas]
TE031655(Helitron)	1597	Manes_11G001100	0.267286	-1.9349	0.471102	1	hypothetical protein MANES_11G001100 [Manihot esculenta]
TE031659(Helitron)	238	Manes_11G001100	2.14759	-1.9349	0.471102	1	hypothetical protein MANES_11G001100 [Manihot esculenta]
TE031665(Helitron)	282	Manes_11G001200	0.74066	0.409361	0.545803	0.999771	PREDICTED: reticulocalbin-2 [Jatropha curcas]
TE031692(Helitron)	0	Manes_11G001300	0.383634	0.0263783	0.988905	0.999771	PREDICTED: transcription factor DIVARICATA [Jatropha curcas]
TE031698(DNA/hAT-Tip100)	0	Manes_11G001400	0.194087	7.38082	0.402603	1	PREDICTED: GEM-like protein 4 [Jatropha curcas]
TE031699(Helitron)	0	Manes_11G001400	0.943416	7.38082	0.402603	1	PREDICTED: GEM-like protein 4 [Jatropha curcas]
TE031700(Helitron)	327	Manes_11G001400	0.0921282	7.38082	0.402603	1	PREDICTED: GEM-like protein 4 [Jatropha curcas]
TE031702(Helitron)	2207	Manes_11G001800	0.113852	0.878364	0.0705568	0.999771	probable glycerol-3-phosphate dehydrogenase [NAD(+)] 1, cytosolic [Jatropha curcas]
TE031706(Helitron)	0	Manes_11G001800	1.03285	0.878364	0.0705568	0.999771	probable glycerol-3-phosphate dehydrogenase [NAD(+)] 1, cytosolic [Jatropha curcas]
TE031708(Helitron)	330	Manes_11G001600	1.29876	0.158585	0.446533	0.999771	PREDICTED: transmembrane protein 53-like [Populus euphratica]
TE031728(Helitron)	3354	Manes_11G002200	0.901682	0.0780759	0.902158	0.999771	PREDICTED: glycosyltransferase-like KOBITO 1 [Jatropha curcas]
TE031747(Helitron)	2375	Manes_11G002600	2	0	1	1	PREDICTED: protein trichome birefringence-like 38 isoform X1 [Ricinus communis]
TE031753(Helitron)	1493	Manes_11G002800	2.54437	0.333424	0.825416	0.999771	PREDICTED: dentin sialophosphoprotein-like [Prunus mume]
TE031874(Helitron)	0	Manes_11G003300	0.512454	-0.84994	0.340406	0.999771	PREDICTED: caffeic acid 3-O-methyltransferase [Ricinus communis]
TE031876(Helitron)	0	Manes_11G003400	1.17186	0.0325532	0.993291	0.999771	PREDICTED: U3 small nucleolar ribonucleoprotein protein IMP4 [Jatropha curcas]
TE031882(Helitron)	1155	Manes_11G003400	0.317482	0.0325532	0.993291	0.999771	PREDICTED: U3 small nucleolar ribonucleoprotein protein IMP4 [Jatropha curcas]
TE031891(Helitron)	1348	Manes_11G003900	0.277564	6.1964	0.650665	1	annexin [Manihot esculenta]
TE031918(Helitron)	0	Manes_11G004100	0.606336	-0.102856	0.792565	0.999771	PREDICTED: E3 ubiquitin-protein ligase SINAT5-like isoform X1 [Jatropha curcas]
TE031925(RC/Helitron)	0	Manes_11G004600	0.324491	0.259192	0.775774	0.999771	TIR-NBS-LRR type disease resistance protein [Populus trichocarpa]
TE031927(Helitron)	0	Manes_11G004800	0.489873	-0.0528277	0.862435	0.999771	Regulator of chromosome condensation (RCC1) family with FYVE zinc finger domain isoform 1 [Theobroma cacao]
TE031933(Helitron)	217	MSTRG.20231	1.48819	-0.205714	0.892108	0.999771	F-box protein SKIP5-like [Manihot esculenta]
TE031934(Helitron)	309	MSTRG.20231	0.404523	-0.205714	0.892108	0.999771	F-box protein SKIP5-like [Manihot esculenta]
TE031935(Helitron)	81	Manes_11G005000	0.168558	-0.191635	0.462436	0.999771	PREDICTED: (R,S)-reticuline 7-O-methyltransferase [Ricinus communis]
TE031936(Helitron)	0	Manes_11G005000	0.53016	-0.191635	0.462436	0.999771	PREDICTED: (R,S)-reticuline 7-O-methyltransferase [Ricinus communis]
TE031937(Helitron)	715	Manes_11G005000	0.517694	-0.191635	0.462436	0.999771	PREDICTED: (R,S)-reticuline 7-O-methyltransferase [Ricinus communis]
TE031940(Helitron)	0	Manes_11G005100	0.762308	1.34941	0.0909566	0.999771	PREDICTED: (R,S)-reticuline 7-O-methyltransferase [Ricinus communis]
TE031960(Helitron)	2435	Manes_11G005300	0.828414	-1.15697	0.354097	0.999771	PREDICTED: LOW QUALITY PROTEIN: protein NRT1/ PTR FAMILY 5.4 [Jatropha curcas]
[truncated: 35,956 more rows]
