# Supplementary material for: DNA Methylome and LncRNAome Analysis Provide Insights Into Mechanisms of Genome-Dosage Effects in Autotetraploid Cassava
Source: Front Plant Sci. 2022 Jul 4;13:915056. doi: 10.3389/fpls.2022.915056 (PMC9289687; doi:10.3389/fpls.2022.915056)
Supplement: Supplementary file 15 [file Table_8.xlsx]

## Sheet: 工作表1
Table S8. The annotation of the hypomethylation CHG level of class I TEs related to the distance from the closest lncRNAs which were not significant expressed between 2x and 4x cassava.
TE	dist (bp)	lncRNA	meth_diff	log2(fc)	PValue	FDR
TE453444(LTR/Gypsy)	0	MSTRG.8705.1	-0.257392	-0.0439433	0.789823	0.997881
TE153349(LTR/Gypsy)	0	MSTRG.27073.1	-1.79874	0.400682	0.507679	0.997881
TE611207(LTR/Gypsy)	0	MSTRG.17741.1	-0.132185	-0.889139	0.328627	0.99494
TE611208(LTR/Gypsy)	0	MSTRG.17741.1	-0.086373	-0.889139	0.328627	0.99494
TE104872(LTR/Copia)	0	MSTRG.24309.2	-0.325036	0.271496	0.886586	0.997881
TE456992(LTR/Gypsy)	0	MSTRG.9264.1	-0.0168187	-0.357927	0.779977	0.997881
TE471064(LTR/Gypsy)	0	MSTRG.10304.1	-0.324868	-0.252558	0.830587	0.997881
TE471065(LTR/Gypsy)	0	MSTRG.10304.1	-0.0518925	-0.252558	0.830587	0.997881
TE037003(LTR/Gypsy)	1501	MSTRG.20644.1	-0.0310809	-0.129056	0.343887	0.99494
TE522092(LTR/Gypsy)	0	MSTRG.13405.1	-0.0101189	-2.62868	0.258609	1
TE501455(LTR/Gypsy)	0	MSTRG.11713.1	-0.603049	0.256159	0.946779	0.997881
TE501469(LTR/Gypsy)	0	MSTRG.11713.1	-0.147293	0.256159	0.946779	0.997881
TE501484(LTR/Copia)	0	MSTRG.11713.1	-0.152691	0.256159	0.946779	0.997881
TE501497(LTR/Gypsy)	0	MSTRG.11713.1	-0.469356	0.256159	0.946779	0.997881
TE556355(LTR/Copia)	0	MSTRG.15115.1	-2.47249	-3.27501	0.176849	1
TE309209(LTR/Gypsy)	0	MSTRG.33803.1	-0.0119666	0.370967	0.692473	0.997881
TE233700(LTR/Copia)	0	MSTRG.31727.1	-0.0512723	-0.804181	0.136779	0.99494
TE602698(LTR/Gypsy)	409	MSTRG.17425.1	-6.22882	0.846902	0.418575	0.997881
TE157264(LTR/Copia)	418	MSTRG.27529.1	-0.0416166	0.410678	0.740821	0.997881
TE272378(LTR/Gypsy)	495	MSTRG.34606.1	-0.170737	0.694924	0.795671	0.997881
TE553729(LINE/RTE-BovB)	29	MSTRG.14983.1	-1	2.48043	0.132655	0.99494
TE292243(LTR/Gypsy)	1979	MSTRG.34893.5	-0.0186403	0.000137197	0.399255	0.997881
TE430842(LTR/Gypsy)	6376	MSTRG.7689.1	-0.0432836	2.09592	0.557055	1
TE230882(LTR/Copia)	910	MSTRG.31481.1	-0.72316	0.00221103	0.715076	0.997881
TE058239(LTR/Gypsy)	0	MSTRG.21437.7	-0.229215	0.149592	0.604077	0.997881
TE058240(LTR/Gypsy)	0	MSTRG.21437.7	-0.11062	0.149592	0.604077	0.997881
TE058242(LTR/Gypsy)	0	MSTRG.21437.7	-0.0724273	0.149592	0.604077	0.997881
TE058271(LTR/Gypsy)	0	MSTRG.21437.7	-0.114419	0.149592	0.604077	0.997881
TE058273(LTR/Gypsy)	0	MSTRG.21437.7	-0.0070876	0.149592	0.604077	0.997881
TE058285(LTR/Gypsy)	0	MSTRG.21437.7	-0.0361769	0.149592	0.604077	0.997881
TE058294(LTR/Copia)	0	MSTRG.21437.7	-1.52763	0.149592	0.604077	0.997881
TE058302(LTR/Gypsy)	0	MSTRG.21437.7	-0.267104	0.149592	0.604077	0.997881
TE058303(LTR/Gypsy)	0	MSTRG.21437.7	-0.0441791	0.149592	0.604077	0.997881
TE058320(LINE/L1)	0	MSTRG.21437.7	-0.806127	0.149592	0.604077	0.997881
TE058317(LTR/Gypsy)	0	MSTRG.21437.7	-0.998126	0.149592	0.604077	0.997881
TE157294(LTR/Gypsy)	0	MSTRG.27535.1	-0.246344	-0.277082	0.230628	0.99494
TE117250(LTR/Gypsy)	0	MSTRG.24720.1	-0.023569	1.39345	0.475867	1
TE356494(LTR/Gypsy)	0	MSTRG.2381.1	-1.32193	0.0148648	0.633175	0.997881
TE438271(LTR/Gypsy)	0	MSTRG.7947.1	-0.0369766	0.365462	0.485099	0.997881
TE032839(LTR/Copia)	777	MSTRG.20312.5	-0.409984	-0.591849	0.756927	1
TE012741(LTR/Gypsy)	0	MSTRG.19264.1	-0.0257586	-0.737324	0.0109379	0.585283
TE537284(LTR/Gypsy)	0	MSTRG.13823.3	-0.274185	0.130863	0.666656	0.997881
TE537286(LTR/Copia)	0	MSTRG.13823.3	-4.47249	0.130863	0.666656	0.997881
TE208239(LTR/Gypsy)	1181	MSTRG.30181.2	-2.63227	-2.55117	0.390966	1
TE378383(LINE/RTE-BovB)	0	MSTRG.4699.6	-0.827819	-0.358317	0.246811	0.99494
TE378413(LTR/Gypsy)	0	MSTRG.4699.6	-0.403593	-0.358317	0.246811	0.99494
TE378421(LTR/Copia)	0	MSTRG.4699.6	-0.18316	-0.358317	0.246811	0.99494
TE377412(LTR/Gypsy)	0	MSTRG.4673.1	-0.021849	-2.1855	0.0751578	0.946957
TE095017(LTR/Gypsy)	0	MSTRG.23391.1	-0.0097268	0.0877585	0.831107	1
TE555873(LTR/Copia)	0	MSTRG.15090.1	-0.0447976	0.312576	0.636608	0.997881
TE053197(LTR/Gypsy)	2638	MSTRG.21246.1	-0.00155223	-0.445881	0.378232	0.997881
TE525539(LTR/Gypsy)	0	MSTRG.13542.1	-0.0126934	0.707023	0.546205	0.997881
TE559209(LTR/Gypsy)	0	MSTRG.15194.1	-0.0173973	0.376877	0.834148	0.997881
TE431960(LTR/Gypsy)	436	MSTRG.7748.1	-0.11842	0.498249	0.304608	0.99494
TE282331(LTR/Gypsy)	0	MSTRG.34936.1	-0.0214046	0.965235	0.836559	1
TE139276(LTR/Gypsy)	0	MSTRG.26627.3	-0.0506494	0.221375	0.957905	0.997996
TE139313(LTR/Gypsy)	0	MSTRG.26627.3	-0.227129	0.221375	0.957905	0.997996
TE139331(LTR/Gypsy)	0	MSTRG.26627.3	-0.00342114	0.221375	0.957905	0.997996
TE139387(LTR/Copia)	0	MSTRG.26627.3	-0.000919207	0.221375	0.957905	0.997996
TE288685(LTR/Gypsy)	573	MSTRG.33801.1	-0.794558	-0.665105	0.320606	0.99494
TE032859(LTR/Gypsy)	0	MSTRG.20317.1	-0.0461518	-0.0353161	0.713055	0.997881
TE593127(LTR/Gypsy)	212	MSTRG.16855.1	-0.291813	2.26303	0.60619	1
TE209151(LTR/Gypsy)	0	MSTRG.30262.1	-0.0168592	0.498485	0.572134	0.997881
TE099694(LTR/Gypsy)	3892	MSTRG.23907.1	-0.0065726	0	0.697133	0.997881
TE567751(LTR/Gypsy)	0	MSTRG.15449.1	-0.0342184	0.815125	0.488319	0.997881
TE301390(LTR/Gypsy)	420	MSTRG.34841.1	-1.21048	-10.2248	0.401584	1
TE265686(LTR/Gypsy)	4278	MSTRG.35260.1	-0.0225817	-0.237692	0.830997	0.997881
TE061288(LTR/Gypsy)	0	MSTRG.21630.1	-0.00820233	-9.72565	0.406621	1
TE046722(LTR/Gypsy)	0	MSTRG.21070.1	-0.0101636	8.02237	0.68917	1
TE380070(LTR/Gypsy)	4629	MSTRG.4730.1	-0.0688351	0.7218	0.296881	0.99494
TE338700(LTR/Gypsy)	28	MSTRG.652.1	-0.00825493	9.23681	0.582449	1
TE282780(LTR/Gypsy)	0	MSTRG.33836.2	-0.144622	1.08297	0.500065	0.997881
TE282783(LTR/Gypsy)	0	MSTRG.33836.2	-0.0198889	1.08297	0.500065	0.997881
TE369830(LTR/Gypsy)	0	MSTRG.4306.1	-0.015932	-8.46489	0.660664	1
TE092922(LTR/Gypsy)	0	MSTRG.23257.1	-3.49313	-9.86109	0.445907	1
TE058088(LTR/Gypsy)	0	MSTRG.21437.3	-0.485427	0.0423628	0.364444	0.997881
TE539740(LINE/L1)	0	MSTRG.13915.2	-1.44482	0.0897432	0.676628	0.997881
TE167003(LTR/Copia)	0	MSTRG.28685.1	-3.64386	0.626702	0.410991	0.997881
TE614918(LTR/Gypsy)	0	MSTRG.18083.1	-0.0163104	7.64386	0.844158	1
TE170771(LTR/Gypsy)	0	MSTRG.28836.1	-0.0839909	1.78519	0.282389	0.99494
TE361287(LTR/Copia)	0	MSTRG.3065.1	-0.0242367	0.439744	0.73567	0.997881
TE471672(LTR/Gypsy)	3155	MSTRG.10351.1	-0.73031	-1.90802	0.534683	1
TE384161(LTR/Gypsy)	0	MSTRG.4824.1	-0.0840741	-9.00375	0.496674	1
TE174318(LTR/Gypsy)	0	MSTRG.28917.1	-0.149565	10.5118	0.234964	1
TE174322(LTR/Gypsy)	0	MSTRG.28917.1	-0.0359214	10.5118	0.234964	1
TE174321(LTR/Gypsy)	0	MSTRG.28917.1	-0.00449969	10.5118	0.234964	1
TE098290(LTR/Gypsy)	0	MSTRG.23727.1	-0.0454902	0.543474	0.758795	0.997881
TE177794(LTR/Gypsy)	121	MSTRG.29020.1	-0.0268008	0.00691941	0.800422	0.997881
TE244903(LTR/Copia)	0	MSTRG.33031.1	-0.0164155	-8.45121	0.566059	1
TE048506(LTR/Copia)	0	MSTRG.21116.1	-0.0171705	0.622753	0.309264	0.99494
TE111212(LTR/Gypsy)	1255	MSTRG.24544.1	-0.0123361	-1.85101	0.310341	1
TE210845(LINE/RTE-BovB)	2136	MSTRG.30430.1	-0.632268	-8.42347	0.660664	1
TE257055(LTR/Gypsy)	92	MSTRG.33521.1	-1.24286	9.99435	0.363328	1
TE602881(LTR/Gypsy)	4993	MSTRG.17432.1	-0.0758828	-1.61891	0.470394	1
TE551072(LINE/RTE-BovB)	0	MSTRG.14752.4	-0.748461	0.0696055	0.650838	0.997881
TE551073(LINE/RTE-BovB)	0	MSTRG.14752.4	-1.81497	0.0696055	0.650838	0.997881
TE566025(LTR/Gypsy)	0	MSTRG.15394.1	-0.0456635	-11.0967	0.154377	1
TE020188(LTR/Gypsy)	0	MSTRG.19524.1	-0.0243157	0.0843922	0.929797	0.997881
TE183824(LTR/Gypsy)	1150	MSTRG.29356.1	-0.00276618	0.0929219	0.978197	0.99846
TE337528(LTR/Gypsy)	0	MSTRG.621.1	-0.0610862	1.6009	0.513106	1
TE575819(LTR/Gypsy)	2608	MSTRG.15678.1	-0.044021	1.27113	0.351733	0.995505
TE604931(LTR/Gypsy)	4792	MSTRG.17489.1	-0.00860134	0.276024	0.669177	0.997881
TE493341(LTR/Gypsy)	499	MSTRG.11459.1	-1.926	0.320092	0.795141	0.997881
TE409911(LTR/Copia)	0	MSTRG.6057.2	-0.0660601	0.00518645	0.436265	0.997881
TE523486(LTR/Gypsy)	0	MSTRG.13468.1	-0.0126102	10.0131	0.208736	1
TE123510(LTR/Gypsy)	0	MSTRG.24934.1	-1.05813	0.0118741	0.971981	1
TE377637(LTR/Gypsy)	642	MSTRG.4678.1	-0.0382426	0.0384741	0.957603	0.997996
TE357520(LTR/Gypsy)	0	MSTRG.2556.1	-0.0383842	0.104741	0.773415	0.997881
TE357522(LTR/Gypsy)	0	MSTRG.2556.1	-0.0278519	0.104741	0.773415	0.997881
TE064541(LTR/Gypsy)	526	MSTRG.21902.1	-0.0140353	0.0831101	0.915725	0.997881
TE565548(LTR/Gypsy)	588	MSTRG.15381.1	-0.00576895	-2.19794	0.510017	1
TE338271(LTR/Gypsy)	87	MSTRG.635.1	-0.100966	-1.11858	0.434686	1
TE335867(LTR/Gypsy)	0	MSTRG.565.1	-0.0608774	-0.11463	0.542508	0.997881
TE446708(LTR/Gypsy)	0	MSTRG.8200.1	-0.10068	-0.0212686	0.405583	0.997881
TE194651(LTR/Gypsy)	3897	MSTRG.29701.1	-0.0502837	-1.17681	0.133136	0.99494
TE294746(LTR/Gypsy)	0	MSTRG.34180.1	-0.052208	3.18322	0.334003	1
TE294748(LTR/Gypsy)	0	MSTRG.34180.1	-0.0136409	3.18322	0.334003	1
TE079179(LTR/Gypsy)	2528	MSTRG.22869.1	-0.0231083	10.3332	0.415005	1
TE134769(LTR/Gypsy)	0	MSTRG.26286.1	-0.0139477	0.382616	0.850043	0.997881
TE129037(LTR/Copia)	0	MSTRG.25522.3	-0.605173	0.08826	0.894898	0.997881
TE025532(LTR/Gypsy)	0	MSTRG.19751.1	-0.0940985	0.288865	0.626934	0.997881
TE098305(LTR/Copia)	0	MSTRG.23732.1	-0.0326879	-9.03159	0.566059	1
TE136081(LTR/Gypsy)	0	MSTRG.26390.1	-0.630544	-0.443524	0.0895789	0.9623
TE375481(LTR/Gypsy)	174	MSTRG.4619.2	-0.536191	-0.101428	0.903548	0.997881
TE160443(LTR/Copia)	0	MSTRG.28028.1	-0.0178933	-9.38082	0.340008	1
TE597512(LTR/Gypsy)	535	MSTRG.17219.3	-0.208641	-0.990749	0.0419698	0.853312
TE148333(LTR/Gypsy)	0	MSTRG.26896.1	-0.0222029	0.372899	0.791866	0.997881
TE314677(LTR/Gypsy)	1527	MSTRG.35440.1	-0.860275	0.0377079	0.974256	0.99846
TE061641(LTR/Gypsy)	0	MSTRG.21650.1	-0.027399	0.265706	0.646393	0.997881
TE153307(LTR/Gypsy)	576	MSTRG.27068.1	-0.0240372	-11.3608	0.148404	0.99494
TE500943(LTR/Gypsy)	3031	MSTRG.11692.1	-0.61907	0.280855	0.874771	0.997881
TE113839(LTR/Copia)	0	MSTRG.24656.1	-0.658443	-1.27549	0.20079	0.99494
TE019877(LTR/Gypsy)	0	MSTRG.19519.1	-0.0162118	0.513115	0.423288	0.997881
TE304867(LTR/Gypsy)	0	MSTRG.33771.1	-0.00408001	0.815489	0.341596	0.99494
TE018913(LTR/Gypsy)	0	MSTRG.19477.1	-0.0585158	0.956307	0.263916	0.99494
TE489723(LTR/Copia)	115	MSTRG.11337.1	-0.0438106	1.08289	0.696598	1
TE187623(LTR/Gypsy)	0	MSTRG.29520.1	-0.024693	0.715923	0.904372	1
TE463617(LTR/Gypsy)	0	MSTRG.9954.1	-0.00269424	0.73372	0.727791	1
TE161353(LTR/Gypsy)	0	MSTRG.28152.1	-2.45286	0.045723	0.550935	0.997881
TE106667(LTR/Gypsy)	2269	MSTRG.24404.1	-0.83638	8.6677	0.64845	1
TE232364(LTR/Copia)	0	MSTRG.31612.1	-0.0229444	0.162	0.989473	0.99846
TE277230(LTR/Gypsy)	0	MSTRG.35367.1	-0.0141716	-0.620622	0.732592	0.997881
TE031656(LINE/L1)	0	MSTRG.20177.1	-0.0337748	-0.149017	0.115054	0.97988
TE357770(LTR/Gypsy)	1978	MSTRG.2590.1	-0.0785366	-10.3106	0.362528	1
TE463894(LTR/Gypsy)	0	MSTRG.9993.1	-0.0182165	0.219026	0.972221	0.99846
TE393215(LINE/RTE-BovB)	0	MSTRG.5175.1	-0.297681	-3.3442	0.144518	1
TE118006(LTR/Gypsy)	0	MSTRG.24727.1	-0.029478	-0.209519	0.165555	0.99494
TE427760(LTR/Gypsy)	575	MSTRG.7553.1	-0.836501	-0.229482	0.936501	1
TE158421(LTR/Gypsy)	0	MSTRG.27732.5	-1.76833	1.63324	0.16758	0.99494
TE158424(LTR/Copia)	0	MSTRG.27732.5	-0.256775	1.63324	0.16758	0.99494
TE146966(LINE/L2)	1577	MSTRG.26860.1	-2.25298	-0.0449797	0.988608	0.99846
TE121872(LTR/Copia)	231	MSTRG.24843.1	-2.06178	-10.0084	0.122214	1
TE292925(LTR/Gypsy)	0	MSTRG.35301.1	-0.0198441	-0.168468	0.593254	0.997881
TE156171(LTR/Gypsy)	7660	MSTRG.27385.1	-0.587468	-0.0732844	0.988088	1
TE302420(LTR/Gypsy)	1086	MSTRG.34782.1	-0.262696	0.454152	0.465634	0.997881
TE501102(LTR/Gypsy)	0	MSTRG.11696.1	-1.08539	0.237073	0.829544	0.997881
TE501104(LINE/R2)	0	MSTRG.11696.1	-1.10952	0.237073	0.829544	0.997881
TE404290(LTR/Gypsy)	0	MSTRG.5836.1	-0.0617695	-0.161489	0.207304	0.99494
TE290551(LTR/Gypsy)	3913	MSTRG.35281.1	-0.118894	0.596644	0.703993	0.997881
TE100913(LTR/Gypsy)	1154	MSTRG.24036.1	-0.021888	0.0972209	0.668646	0.997881
TE225971(LTR/Gypsy)	181	MSTRG.31173.1	-0.0129538	2.41883	0.43724	1
TE533514(LTR/Gypsy)	0	MSTRG.13751.1	-0.705257	-0.594257	0.571424	1
TE514211(LTR/Gypsy)	379	MSTRG.12714.1	-0.612873	-1.15654	0.109442	0.967994
TE125310(LTR/Copia)	0	MSTRG.25093.1	-0.0576887	0.0554443	0.682216	0.997881
TE533566(LTR/Gypsy)	558	MSTRG.13753.1	-0.635572	0.49859	0.478071	0.997881
TE372365(LTR/Copia)	0	MSTRG.4462.1	-0.0189589	0.0998112	0.49945	0.997881
TE427410(LTR/Copia)	0	MSTRG.7539.1	-0.0496591	3.04182	0.343941	1
TE313879(LTR/Gypsy)	0	MSTRG.34015.1	-0.00757902	-3.22973	0.259405	1
TE483671(LTR/Gypsy)	0	MSTRG.10980.2	-0.136744	0.830075	0.254909	0.99494
TE103620(LTR/Gypsy)	3429	MSTRG.24228.1	-0.0884795	-0.534994	0.300281	0.99494
TE216366(LTR/Gypsy)	0	MSTRG.30869.1	-0.00487812	-10.4615	0.106181	1
TE025395(LTR/Copia)	0	MSTRG.19743.1	-0.022508	0.605721	0.748566	1
TE096094(LTR/Copia)	0	MSTRG.23486.1	-0.0374998	0.441372	0.502826	0.997881
TE124776(LTR/Gypsy)	15	MSTRG.25045.1	-0.110335	0.33039	0.831709	0.997881
TE252729(LTR/Gypsy)	742	MSTRG.33407.1	-0.00451796	-2.83007	0.496674	1
TE217891(LTR/Gypsy)	0	MSTRG.30912.1	-0.00160282	1.9581	0.497271	1
TE389159(LTR/Gypsy)	0	MSTRG.4940.1	-0.0932651	0.742146	0.843116	0.997881
TE434390(LTR/Copia)	1941	MSTRG.7837.1	-0.311735	-0.137504	0.968792	1
TE152019(LTR/Copia)	0	MSTRG.27023.2	-1.57777	0.411093	0.352228	0.995505
TE152020(LTR/Gypsy)	0	MSTRG.27023.2	-0.875455	0.411093	0.352228	0.995505
TE152021(LTR/Gypsy)	0	MSTRG.27023.2	-1.37707	0.411093	0.352228	0.995505
TE335100(LTR/Gypsy)	0	MSTRG.536.1	-0.0684555	0.30287	0.890616	0.997881
TE302880(LTR/Gypsy)	0	MSTRG.35330.2	-0.108403	0.0801192	0.398994	0.997881
TE302881(LTR/Copia)	0	MSTRG.35330.2	-0.0275171	0.0801192	0.398994	0.997881
TE015853(LTR/Gypsy)	0	MSTRG.19360.1	-0.186153	0.694634	0.363182	0.997881
TE191171(LTR/Gypsy)	952	MSTRG.29625.1	-0.0656492	-0.754749	0.578102	0.997881
TE000372(LTR/Gypsy)	0	MSTRG.18569.1	-0.0017871	1.31697	0.56776	1
TE486248(LTR/Gypsy)	1279	MSTRG.11147.1	-0.399047	0.421513	0.973325	0.99846
TE069971(LTR/Gypsy)	0	MSTRG.22556.1	-0.0517714	-1.64046	0.660406	1
TE392620(LTR/Gypsy)	4440	MSTRG.5112.1	-0.0117975	-0.0467184	0.585194	0.997881
TE058320(LINE/L1)	0	MSTRG.21437.13	-0.806127	-0.739737	0.243185	0.99494
TE058317(LTR/Gypsy)	0	MSTRG.21437.13	-0.998126	-0.739737	0.243185	0.99494
TE067280(LINE/L1)	280	MSTRG.22272.1	-0.398039	-9.31439	0.496674	1
TE180781(LTR/Gypsy)	0	MSTRG.29132.1	-0.0598938	-0.348129	0.727729	0.997881
TE417763(LTR/Gypsy)	251	MSTRG.6546.2	-1.15197	-0.30154	0.00780585	0.52964
TE603178(LTR/Gypsy)	0	MSTRG.17439.1	-0.175783	0.464183	0.69563	0.997881
TE265979(LTR/Gypsy)	0	MSTRG.34629.1	-0.0228948	-7.38082	0.78345	1
TE390240(LTR/Gypsy)	9	MSTRG.4970.1	-0.120341	-0.371969	0.423166	0.997881
TE099327(LTR/Gypsy)	628	MSTRG.23857.1	-0.025313	-1.15514	0.389724	1
TE392369(LINE/RTE-BovB)	0	MSTRG.5058.4	-2.07039	0.342662	0.598507	0.997881
TE613522(LTR/Gypsy)	0	MSTRG.17919.1	-0.00954442	-0.816037	0.260526	0.99494
TE450391(LTR/Copia)	992	MSTRG.8471.1	-1.04731	-8.91687	0.566059	1
TE283240(LTR/Copia)	7194	MSTRG.35072.1	-0.616671	0.628564	0.603483	0.997881
TE541001(LTR/Copia)	0	MSTRG.13964.1	-0.310184	1.03006	0.663903	0.997881
TE092930(LTR/Copia)	1533	MSTRG.23261.1	-1.41143	0.887286	0.763455	0.997881
TE397850(LTR/Gypsy)	1155	MSTRG.5559.1	-0.00270972	0.762482	0.577626	0.997881
TE394819(LTR/Gypsy)	0	MSTRG.5351.1	-0.0131	2.03562	0.116745	0.984363
TE482832(LTR/Gypsy)	3731	MSTRG.10935.1	-0.0340201	-0.656191	0.247716	0.99494
TE402586(LTR/Copia)	0	MSTRG.5777.1	-0.0382253	0.518131	0.781803	1
TE373006(LTR/Copia)	0	MSTRG.4509.1	-0.177894	0.342582	0.684668	0.997881
TE438207(LTR/Gypsy)	0	MSTRG.7945.1	-0.650254	0.159002	0.826636	0.997881
TE280458(LTR/Gypsy)	0	MSTRG.33829.1	-0.0564043	0.786511	0.375853	0.997881
TE029007(LTR/Gypsy)	148	MSTRG.19937.1	-0.0293824	-0.925999	0.575642	1
TE111799(LTR/Gypsy)	1012	MSTRG.24573.1	-0.0309895	0.0941455	0.936498	0.997881
TE349358(LINE/RTE-BovB)	1784	MSTRG.1255.1	-1.20696	0.752966	0.358048	0.997881
TE309594(LTR/Gypsy)	3933	MSTRG.34533.1	-0.0202198	0.227601	0.939407	1
TE051660(LINE/L1)	1554	MSTRG.21194.1	-2.10301	0.256053	0.981168	0.99846
TE255671(LTR/Gypsy)	923	MSTRG.33492.1	-1.58496	0.61266	0.550781	0.997881
TE094253(LTR/Copia)	0	MSTRG.23327.1	-0.0139229	0.343596	0.86816	0.997881
TE370258(LTR/Gypsy)	0	MSTRG.4339.1	-0.020082	-9.53138	0.496674	1
TE092930(LTR/Copia)	583	MSTRG.23262.1	-1.41143	-9.38802	0.406621	1
TE067556(LTR/Copia)	0	MSTRG.22307.1	-0.0482967	-10.2248	0.340008	1
TE067557(LTR/Gypsy)	0	MSTRG.22307.1	-0.87641	-10.2248	0.340008	1
TE245918(LTR/Copia)	0	MSTRG.33108.1	-0.00509424	-0.651129	0.410428	0.997881
TE140619(LTR/Gypsy)	0	MSTRG.26702.1	-0.171368	-0.0562891	0.647617	0.997881
TE217944(LTR/Gypsy)	0	MSTRG.30918.1	-3.80735	0.158588	0.955894	0.997881
TE310413(LTR/Gypsy)	0	MSTRG.33871.1	-0.201529	1.09433	0.261652	0.99494
TE525028(LTR/Gypsy)	0	MSTRG.13528.1	-0.000941967	-10.6196	0.121131	1
TE448492(LTR/Gypsy)	0	MSTRG.8289.1	-0.969194	0.524073	0.109976	0.967994
TE402802(LTR/Copia)	1549	MSTRG.5787.1	-0.15775	0.7166	0.409164	0.997881
TE310314(LTR/Gypsy)	0	MSTRG.35155.1	-0.00401497	3.63227	0.154643	1
TE403377(LINE/L1)	0	MSTRG.5816.1	-0.115173	0.309661	0.575211	0.997881
TE403379(LTR/Copia)	0	MSTRG.5816.1	-0.0646842	0.309661	0.575211	0.997881
TE403381(LTR/Copia)	0	MSTRG.5816.1	-0.0658581	0.309661	0.575211	0.997881
TE403383(LTR/Copia)	0	MSTRG.5816.1	-0.0122615	0.309661	0.575211	0.997881
TE617409(LTR/Gypsy)	653	MSTRG.18430.2	-0.0445987	1.49154	0.481459	1
TE407341(LINE/L1)	0	MSTRG.5951.1	-1.91009	0.188031	0.918182	0.997881
TE138189(LTR/Copia)	0	MSTRG.26530.1	-7.03771e-05	-0.148332	0.514511	0.997881
TE193627(LTR/Gypsy)	0	MSTRG.29667.1	-0.0129049	0.205195	0.993467	0.99846
TE585510(LTR/Copia)	0	MSTRG.16433.3	-0.329672	0.738034	0.134321	0.99494
TE585514(LTR/Copia)	0	MSTRG.16433.3	-0.123141	0.738034	0.134321	0.99494
TE585516(LTR/Copia)	0	MSTRG.16433.3	-0.0103989	0.738034	0.134321	0.99494
TE585512(LTR/Copia)	0	MSTRG.16433.3	-0.0214896	0.738034	0.134321	0.99494
TE560735(LTR/Gypsy)	837	MSTRG.15247.1	-0.0209308	0.267104	0.875103	0.997881
TE610684(LTR/Gypsy)	4200	MSTRG.17693.1	-0.152003	-1.77923	0.689189	1
TE514704(LTR/Gypsy)	0	MSTRG.12791.1	-0.105185	0.0132793	0.841132	0.997881
TE176546(LTR/Gypsy)	0	MSTRG.28976.1	-0.197964	0.286304	0.881617	0.997881
TE597170(LTR/Copia)	1632	MSTRG.17166.1	-3.18587	1.38215	0.182552	0.99494
TE030339(LTR/Gypsy)	0	MSTRG.20069.1	-0.0293351	0.0770109	0.653051	0.997881
TE030350(LTR/Gypsy)	0	MSTRG.20069.1	-0.0334333	0.0770109	0.653051	0.997881
TE030353(LTR/Gypsy)	0	MSTRG.20069.1	-0.023361	0.0770109	0.653051	0.997881
TE030373(LTR/Gypsy)	0	MSTRG.20069.1	-0.0494607	0.0770109	0.653051	0.997881
TE030403(LTR/Gypsy)	0	MSTRG.20069.1	-6.53694	0.0770109	0.653051	0.997881
TE030411(LTR/Gypsy)	0	MSTRG.20069.1	-0.184166	0.0770109	0.653051	0.997881
TE030425(LTR/Copia)	0	MSTRG.20069.1	-0.01889	0.0770109	0.653051	0.997881
TE030432(LTR/Gypsy)	0	MSTRG.20069.1	-0.341658	0.0770109	0.653051	0.997881
TE030454(LTR/Gypsy)	0	MSTRG.20069.1	-4.64386	0.0770109	0.653051	0.997881
TE030346(LTR/Gypsy)	0	MSTRG.20069.1	-0.0385219	0.0770109	0.653051	0.997881
TE057223(LTR/Gypsy)	5002	MSTRG.21396.1	-6.7907	1.0176	0.355418	0.995648
TE519260(LTR/Copia)	0	MSTRG.13239.1	-0.384265	-10.3443	0.340008	1
TE092399(LTR/Gypsy)	0	MSTRG.23229.1	-0.017601	0.403124	0.745963	0.997881
TE584503(LTR/Copia)	0	MSTRG.16310.5	-2	0.784494	0.263316	0.99494
TE433664(LTR/Copia)	0	MSTRG.7812.7	-0.00609083	0.360057	0.541311	0.997881
TE433671(LTR/Gypsy)	0	MSTRG.7812.7	-0.440421	0.360057	0.541311	0.997881
TE065446(LTR/Gypsy)	0	MSTRG.22041.1	-0.0256075	0.352092	0.80609	0.997881
TE441693(LTR/Copia)	0	MSTRG.8044.1	-0.116058	0.989274	0.162853	0.99494
TE592000(LTR/Gypsy)	2923	MSTRG.16782.1	-0.0229489	-0.308241	0.107068	0.967994
TE380896(LTR/Gypsy)	0	MSTRG.4762.1	-0.0648319	0.934097	0.194458	0.99494
TE271362(LINE/I)	2464	MSTRG.33879.1	-0.979687	-1.4804	0.532106	0.997881
TE374658(LTR/Gypsy)	4160	MSTRG.4582.1	-0.0541689	0.49783	0.862619	1
TE537996(LTR/Gypsy)	3465	MSTRG.13845.1	-0.0553178	0.503971	0.60247	0.997881
TE361379(LTR/Gypsy)	0	MSTRG.3084.1	-0.0149215	-0.159576	0.923657	1
TE573450(LTR/Gypsy)	0	MSTRG.15613.1	-0.0106498	0.246161	0.672594	0.997881
TE430845(LTR/Gypsy)	0	MSTRG.7690.1	-0.110299	9.66178	0.424559	1
TE167131(LTR/Gypsy)	0	MSTRG.28690.1	-0.0245796	0.41431	0.668778	0.997881
TE017821(LTR/Gypsy)	0	MSTRG.19426.1	-0.100438	0.799535	0.771218	1
TE017823(LINE/R1)	0	MSTRG.19426.1	-0.0143626	0.799535	0.771218	1
TE465120(LTR/Copia)	157	MSTRG.10089.1	-0.827823	-9.43045	0.308548	1
TE400876(LTR/Copia)	0	MSTRG.5670.1	-0.128185	9.2127	0.510181	1
TE018839(LTR/Gypsy)	4008	MSTRG.19473.1	-6.32193	-0.42755	0.79097	1
TE017440(LTR/Gypsy)	172	MSTRG.19415.1	-0.610179	0.521496	0.739955	0.997881
TE018834(LTR/Copia)	0	MSTRG.19470.1	-0.0175611	0.448249	0.284668	0.99494
TE168274(LTR/Copia)	0	MSTRG.28755.1	-0.267104	0.879609	0.00811958	0.538936
TE038280(LTR/Gypsy)	0	MSTRG.20725.1	-0.00561821	0.324028	0.704094	0.997881
TE268860(LTR/Gypsy)	0	MSTRG.33660.1	-0.0884846	-7.49185	0.78345	1
TE371225(LTR/Gypsy)	0	MSTRG.4391.1	-0.0150187	0.937499	0.476667	0.997881
TE193797(LTR/Gypsy)	0	MSTRG.29683.1	-0.0378904	3.14384	0.311794	1
TE367955(LINE/Jockey)	661	MSTRG.4072.1	-0.15056	0.208479	0.943742	0.997881
TE339499(LTR/Gypsy)	3162	MSTRG.669.1	-0.263034	10.4885	0.359782	1
TE442744(LTR/Gypsy)	1717	MSTRG.8073.1	-2.20282	0.235724	0.929517	0.997881
TE368231(LTR/Gypsy)	0	MSTRG.4129.3	-0.186468	1.35693	0.828173	1
TE603117(LTR/Gypsy)	2221	MSTRG.17437.1	-0.29182	-1.97557	0.100878	0.967994
TE281851(LTR/Copia)	2704	MSTRG.33667.1	-0.0974515	0.664204	0.434031	0.997881
TE054681(LTR/Gypsy)	0	MSTRG.21296.1	-0.0175787	-3.00265	0.145704	1
TE537996(LTR/Gypsy)	2093	MSTRG.13848.1	-0.0553178	0.199758	0.899003	0.997881
TE047805(LTR/Gypsy)	0	MSTRG.21093.1	-0.0172882	-0.388017	0.935719	1
TE177859(LTR/Gypsy)	0	MSTRG.29028.1	-0.473354	1.26642	0.0752167	0.946957
TE563639(LTR/Gypsy)	0	MSTRG.15345.4	-0.486939	0.460998	0.272994	0.99494
TE599457(LTR/Copia)	132	MSTRG.17322.1	-0.0997895	2.67138	0.276928	1
TE291803(LTR/Gypsy)	683	MSTRG.34884.1	-0.0432656	-0.897682	0.625812	1
TE285043(LTR/Gypsy)	2	MSTRG.35149.1	-0.06103	-0.012576	0.468372	0.997881
TE437723(LTR/Gypsy)	0	MSTRG.7931.1	-0.00142308	2.94826	0.189953	0.99494
TE228680(LTR/Gypsy)	0	MSTRG.31299.1	-0.000296785	0.731694	0.437318	0.997881
TE411265(LTR/Gypsy)	0	MSTRG.6122.1	-0.575867	-1.94555	0.180332	1
TE411266(LTR/Copia)	0	MSTRG.6122.1	-0.463175	-1.94555	0.180332	1
TE411274(LTR/Gypsy)	0	MSTRG.6122.1	-0.268533	-1.94555	0.180332	1
TE411279(LTR/Gypsy)	0	MSTRG.6122.1	-0.528549	-1.94555	0.180332	1
TE411288(LTR/Gypsy)	0	MSTRG.6122.1	-0.478594	-1.94555	0.180332	1
TE411294(LTR/Gypsy)	0	MSTRG.6122.1	-0.183767	-1.94555	0.180332	1
TE411304(LTR/Gypsy)	0	MSTRG.6122.1	-0.00525026	-1.94555	0.180332	1
TE411349(LTR/Gypsy)	0	MSTRG.6122.1	-1.07104	-1.94555	0.180332	1
TE532482(LTR/Gypsy)	0	MSTRG.13717.1	-0.0266742	-8.02237	0.78345	1
TE155495(LTR/Gypsy)	0	MSTRG.27271.2	-0.0550705	0.218424	0.880509	0.997881
TE408093(LTR/Gypsy)	0	MSTRG.5977.1	-0.0407178	-9.33688	0.496674	1
TE058021(LTR/Gypsy)	0	MSTRG.21434.1	-0.0233199	0.568989	0.948728	0.997881
TE487044(LTR/Gypsy)	0	MSTRG.11196.1	-0.126784	7.86625	0.844158	1
TE487052(LTR/Gypsy)	0	MSTRG.11196.1	-0.0436476	7.86625	0.844158	1
TE487054(LTR/Gypsy)	0	MSTRG.11196.1	-0.0050098	7.86625	0.844158	1
TE487061(LTR/Gypsy)	0	MSTRG.11196.1	-0.695815	7.86625	0.844158	1
TE487067(LTR/Gypsy)	0	MSTRG.11196.1	-0.0790807	7.86625	0.844158	1
TE487076(LTR/Gypsy)	0	MSTRG.11196.1	-0.00476953	7.86625	0.844158	1
TE487082(LTR/Gypsy)	0	MSTRG.11196.1	-0.0220221	7.86625	0.844158	1
TE487083(LTR/Copia)	0	MSTRG.11196.1	-0.0716659	7.86625	0.844158	1
TE487084(LTR/Gypsy)	0	MSTRG.11196.1	-0.0196674	7.86625	0.844158	1
TE487093(LTR/Gypsy)	0	MSTRG.11196.1	-6.59485	7.86625	0.844158	1
TE487040(LTR/Gypsy)	0	MSTRG.11196.1	-0.00962269	7.86625	0.844158	1
TE487056(LTR/Gypsy)	0	MSTRG.11196.1	-0.00410157	7.86625	0.844158	1
TE454933(LTR/Copia)	0	MSTRG.8957.1	-0.239072	-2.87765	0.12507	1
TE058320(LINE/L1)	0	MSTRG.21437.12	-0.806127	-2.2082	0.463339	1
TE058317(LTR/Gypsy)	0	MSTRG.21437.12	-0.998126	-2.2082	0.463339	1
TE226776(LTR/Gypsy)	0	MSTRG.31215.1	-0.00680426	0.606928	0.505536	0.997881
TE375478(LTR/Copia)	0	MSTRG.4620.1	-0.456634	0.624491	0.823198	1
TE375481(LTR/Gypsy)	0	MSTRG.4620.1	-0.536191	0.624491	0.823198	1
TE200368(LTR/Copia)	0	MSTRG.29852.1	-0.0835223	0.0623062	0.76854	0.997881
TE127809(LTR/Gypsy)	842	MSTRG.25349.1	-2.25646	-0.168123	0.905692	1
TE567795(LTR/Gypsy)	835	MSTRG.15461.1	-0.164686	0.713144	0.505801	0.997881
TE531308(LTR/Gypsy)	0	MSTRG.13683.1	-0.0295433	-7.69116	0.561735	1
TE013282(LTR/Copia)	0	MSTRG.19279.6	-0.0822614	0.576526	0.454017	0.997881
TE013288(LTR/Copia)	0	MSTRG.19279.6	-0.0651535	0.576526	0.454017	0.997881
TE282606(LTR/Gypsy)	277	MSTRG.35320.1	-0.0264993	-1.14608	0.407431	0.997881
TE267228(LTR/Gypsy)	0	MSTRG.33904.1	-0.0120139	8.51833	0.68451	1
TE122630(LTR/Gypsy)	619	MSTRG.24878.1	-0.0763058	-9.51175	0.496674	1
TE441553(LTR/Gypsy)	1262	MSTRG.8038.1	-6.45121	0.545149	0.334574	0.99494
TE009492(LTR/Gypsy)	0	MSTRG.19109.1	-0.0316636	-0.692705	0.135448	0.99494
TE309093(LTR/Gypsy)	0	MSTRG.34365.3	-0.0893974	1.49794	0.323632	0.99494
TE174434(LTR/Gypsy)	0	MSTRG.28924.1	-0.0944403	0.332137	0.813575	0.997881
TE394490(LTR/Gypsy)	0	MSTRG.5305.1	-0.0148543	-10.6707	0.223508	1
TE016220(LINE/L1)	147	MSTRG.19375.1	-0.464963	-2.80162	0.390261	1
TE539038(LTR/Gypsy)	0	MSTRG.13870.1	-0.081744	10.3663	0.310361	1
TE419096(LTR/Gypsy)	0	MSTRG.6733.3	-0.0579126	2.26849	0.422302	1
TE210213(LTR/Gypsy)	0	MSTRG.30356.2	-0.183446	0.556108	0.116656	0.984363
TE112758(LTR/Gypsy)	0	MSTRG.24626.1	-0.00930767	1.05876	0.158894	0.99494
TE409563(LTR/Gypsy)	0	MSTRG.6038.1	-0.0490521	0.179694	0.737471	0.997881
TE409567(LTR/Gypsy)	0	MSTRG.6038.1	-0.59789	0.179694	0.737471	0.997881
TE075395(LTR/Gypsy)	0	MSTRG.22748.1	-0.0408823	-10.1716	0.242188	1
TE060465(LTR/Gypsy)	0	MSTRG.21575.1	-0.0244085	1.09757	0.56304	0.997881
TE448534(LTR/Gypsy)	0	MSTRG.8293.1	-0.0217789	-1.36065	0.620793	1
TE207143(LTR/Copia)	0	MSTRG.30104.1	-0.128073	0.578445	0.213477	0.99494
TE271452(LTR/Gypsy)	1987	MSTRG.33882.1	-1.13521	-7.43741	0.78345	1
TE596026(LTR/Gypsy)	4900	MSTRG.17078.1	-0.044442	0.369234	0.487443	0.997881
TE149312(LTR/Gypsy)	0	MSTRG.26927.1	-0.0256016	-8.77039	0.566059	1
TE349755(LTR/Gypsy)	0	MSTRG.1314.1	-0.0546522	-0.486185	0.00782328	0.52964
TE253852(LTR/Gypsy)	0	MSTRG.33445.1	-0.00135163	-0.507872	0.314384	0.99494
TE212793(LTR/Gypsy)	0	MSTRG.30697.1	-0.00918593	0.0794801	0.887432	0.997881
TE304971(LTR/Gypsy)	0	MSTRG.33773.1	-0.00785441	0.151484	0.951104	0.997881
TE610197(LTR/Gypsy)	418	MSTRG.17665.1	-2.88753	0.892241	0.000263346	0.140224
TE125427(LTR/Gypsy)	0	MSTRG.25105.1	-0.785954	1.40439	0.51853	0.997881
TE069622(LTR/Gypsy)	0	MSTRG.22513.3	-2.9855	0.222392	0.899358	0.997881
TE069625(LTR/Copia)	0	MSTRG.22513.3	-0.321928	0.222392	0.899358	0.997881
TE031642(LTR/Gypsy)	275	MSTRG.20172.1	-1.79874	1.17069	0.397472	0.997881
TE009752(LTR/Copia)	0	MSTRG.19135.1	-0.0298457	-0.816237	0.20977	0.99494
TE605411(LTR/Gypsy)	0	MSTRG.17506.1	-0.028442	-0.101991	0.907074	1
TE567794(LTR/Gypsy)	0	MSTRG.15462.1	-0.0247332	0.502411	0.541624	0.997881
TE021300(LTR/Gypsy)	0	MSTRG.19544.1	-0.0711755	0.250651	0.898039	1
TE021309(LTR/Gypsy)	0	MSTRG.19544.1	-0.116154	0.250651	0.898039	1
TE248203(LTR/Copia)	0	MSTRG.33234.1	-0.214179	-9.46489	0.364518	1
TE168796(LINE/L1)	0	MSTRG.28779.2	-3.83794	0.331731	0.95975	0.998126
TE376513(LTR/Copia)	0	MSTRG.4651.1	-0.0589231	-3.07468	0.296066	1
TE241153(LTR/Copia)	0	MSTRG.32476.1	-0.0187966	-1.29834	0.188894	0.99494
TE234472(LTR/Gypsy)	0	MSTRG.31778.1	-0.0995026	0.30648	0.555147	0.997881
TE587821(LTR/Copia)	0	MSTRG.16554.1	-0.0121833	-0.232419	0.353244	0.995505
TE051444(LTR/Gypsy)	5810	MSTRG.21191.1	-0.00810191	2.17193	0.191758	1
TE411496(LTR/Copia)	0	MSTRG.6138.4	-2.14684	0.313172	0.67023	0.997881
TE010842(LTR/Copia)	0	MSTRG.19187.2	-0.154543	0.0326251	0.515102	0.997881
TE170216(LTR/Gypsy)	0	MSTRG.28825.1	-0.024358	0.295456	0.857025	0.997881
TE489469(LTR/Gypsy)	0	MSTRG.11313.4	-0.280305	-9.97537	0.362528	1
TE489470(LTR/Gypsy)	0	MSTRG.11313.4	-1.82861	-9.97537	0.362528	1
TE489486(LTR/Gypsy)	0	MSTRG.11313.4	-0.0548323	-9.97537	0.362528	1
TE489492(LTR/Gypsy)	0	MSTRG.11313.4	-0.527932	-9.97537	0.362528	1
TE489493(LTR/Gypsy)	0	MSTRG.11313.4	-0.0960119	-9.97537	0.362528	1
TE489494(LTR/Gypsy)	0	MSTRG.11313.4	-0.0309107	-9.97537	0.362528	1
TE489496(LTR/Gypsy)	0	MSTRG.11313.4	-0.037892	-9.97537	0.362528	1
TE489497(LTR/Gypsy)	0	MSTRG.11313.4	-1.51261	-9.97537	0.362528	1
TE489501(LTR/Gypsy)	0	MSTRG.11313.4	-3.65711	-9.97537	0.362528	1
TE489506(LTR/Gypsy)	0	MSTRG.11313.4	-0.0375667	-9.97537	0.362528	1
TE489512(LTR/Gypsy)	0	MSTRG.11313.4	-0.0374868	-9.97537	0.362528	1
TE489518(LTR/Gypsy)	0	MSTRG.11313.4	-0.0234318	-9.97537	0.362528	1
TE489521(LTR/Gypsy)	0	MSTRG.11313.4	-0.0337357	-9.97537	0.362528	1
TE489522(LTR/Gypsy)	0	MSTRG.11313.4	-0.274238	-9.97537	0.362528	1
TE489523(LTR/Gypsy)	0	MSTRG.11313.4	-5.64386	-9.97537	0.362528	1
TE489495(LTR/Gypsy)	0	MSTRG.11313.4	-0.0206144	-9.97537	0.362528	1
TE489530(LTR/Gypsy)	0	MSTRG.11313.4	-0.0671554	-9.97537	0.362528	1
TE133476(LTR/Gypsy)	0	MSTRG.26163.1	-0.00292122	-0.72761	0.329124	0.99494
TE615042(LTR/Gypsy)	0	MSTRG.18095.1	-0.0267056	-0.629817	0.240044	0.99494
TE218018(LTR/Gypsy)	0	MSTRG.30926.1	-0.0320968	1.43045	0.599855	1
TE140216(LTR/Gypsy)	0	MSTRG.26681.1	-0.00579412	9.55075	0.509077	1
TE259565(LTR/Gypsy)	0	MSTRG.33579.1	-0.0200551	-10.8481	0.107149	1
TE540621(LTR/Gypsy)	2645	MSTRG.13952.1	-0.310817	7.86625	0.844158	1
TE043250(LTR/Copia)	0	MSTRG.20937.2	-0.0858061	14.2618	1	1
TE043254(LTR/Gypsy)	0	MSTRG.20937.2	-1.3258	14.2618	1	1
TE043256(LINE/L1)	0	MSTRG.20937.2	-0.105521	14.2618	1	1
TE043273(LTR/Copia)	0	MSTRG.20937.2	-1.02739	14.2618	1	1
TE043275(LTR/Gypsy)	0	MSTRG.20937.2	-0.0407722	14.2618	1	1
TE043277(LTR/Gypsy)	0	MSTRG.20937.2	-0.0430557	14.2618	1	1
TE043281(LTR/Gypsy)	0	MSTRG.20937.2	-0.0454711	14.2618	1	1
TE043286(LTR/Gypsy)	0	MSTRG.20937.2	-0.0320008	14.2618	1	1
TE043290(LTR/Gypsy)	0	MSTRG.20937.2	-0.0176257	14.2618	1	1
TE043288(LTR/Gypsy)	0	MSTRG.20937.2	-0.0251922	14.2618	1	1
TE023822(LTR/Copia)	732	MSTRG.19654.2	-0.125213	-0.10543	0.163153	0.99494
TE487603(LTR/Gypsy)	1099	MSTRG.11220.1	-0.0290196	-0.54871	0.00568524	0.494835
TE341401(LTR/Gypsy)	0	MSTRG.715.1	-0.00092089	-10.6104	0.132503	1
TE415346(LTR/Gypsy)	0	MSTRG.6317.1	-0.240665	1.27078	0.33297	0.99494
TE394329(LTR/Copia)	0	MSTRG.5284.1	-0.0998853	0.547699	0.94208	0.997881
TE424862(LTR/Gypsy)	0	MSTRG.7395.1	-0.031336	0.466793	0.410851	0.997881
TE132819(LTR/Gypsy)	0	MSTRG.26056.1	-0.00970035	0.898717	0.614719	0.997881
TE486569(LTR/Copia)	0	MSTRG.11159.2	-2.45943	0.0426062	0.666593	0.997881
TE486572(LTR/Gypsy)	0	MSTRG.11159.2	-3.83794	0.0426062	0.666593	0.997881
TE486575(LTR/Gypsy)	0	MSTRG.11159.2	-1.48312	0.0426062	0.666593	0.997881
TE097920(LTR/Copia)	0	MSTRG.23671.1	-0.738193	0.732128	0.537872	0.997881
TE544426(LTR/Gypsy)	4966	MSTRG.14122.1	-0.0746078	10.0901	0.459278	1
TE019308(LTR/Gypsy)	901	MSTRG.19502.1	-4.64386	-2.89383	0.165995	1
TE532497(LTR/Gypsy)	0	MSTRG.13718.1	-0.0113135	-0.0212686	0.862848	1
TE178334(LTR/Gypsy)	0	MSTRG.29037.1	-0.0242101	0.271382	0.909244	0.997881
TE474083(LTR/Gypsy)	0	MSTRG.10471.1	-0.0274237	2.18269	0.58309	1
TE138754(LTR/Gypsy)	0	MSTRG.26582.1	-0.347923	10.2954	0.302614	1
TE069247(LTR/Gypsy)	1174	MSTRG.22477.1	-0.43535	-0.335636	0.153486	0.99494
TE347068(LTR/Gypsy)	0	MSTRG.1022.1	-0.0111887	1.68257	0.666369	1
TE435380(LTR/Gypsy)	2297	MSTRG.7866.1	-0.0377394	0.469749	0.697308	0.997881
TE132731(LINE/L1)	0	MSTRG.26033.1	-3.83794	1.63113	0.445446	0.997881
TE132732(LINE/L1)	0	MSTRG.26033.1	-0.782387	1.63113	0.445446	0.997881
TE092820(LTR/Gypsy)	0	MSTRG.23253.1	-0.0646232	0.162891	0.810067	0.997881
TE542474(LTR/Gypsy)	0	MSTRG.14037.1	-0.0239838	-0.087162	0.277574	0.99494
TE031642(LTR/Gypsy)	0	MSTRG.20173.1	-1.79874	-8.51833	0.566059	1
TE498985(LTR/Gypsy)	0	MSTRG.11621.1	-0.0233219	0.246264	0.987089	0.99846
TE296885(LTR/Gypsy)	0	MSTRG.34904.1	-0.00520274	0.19748	0.936264	0.997881
TE194475(LTR/Gypsy)	0	MSTRG.29699.1	-0.0311088	-10.0084	0.271405	1
TE305984(LTR/Gypsy)	215	MSTRG.35161.1	-0.0411979	8.56986	0.542728	1
TE053084(LTR/Gypsy)	0	MSTRG.21243.1	-0.0330535	0.0774951	0.849373	0.997881
TE148896(LTR/Gypsy)	1407	MSTRG.26916.1	-0.035677	0.364411	0.736694	0.997881
TE369200(LTR/Gypsy)	1643	MSTRG.4235.2	-6.83054	0.59382	0.424552	0.997881
TE205069(LTR/Gypsy)	0	MSTRG.29999.1	-0.00576357	11.1902	0.133783	1
TE239439(LTR/Copia)	0	MSTRG.32150.1	-0.0345561	-10.4952	0.221134	1
TE239441(LTR/Gypsy)	0	MSTRG.32150.1	-0.0476572	-10.4952	0.221134	1
TE459712(LTR/Gypsy)	3776	MSTRG.9595.1	-1.49438	0.751502	0.680612	0.997881
TE113754(LTR/Copia)	921	MSTRG.24653.1	-0.00452968	0.0773779	0.890007	0.997881
TE195551(LTR/Gypsy)	0	MSTRG.29728.1	-0.030156	-2.23349	0.738095	1
TE320216(LTR/Gypsy)	3458	MSTRG.35275.1	-0.0321412	-0.254138	0.604965	0.997881
TE241867(LTR/Gypsy)	0	MSTRG.32559.1	-1.51602	0.0877641	0.632512	0.997881
TE241872(LTR/Gypsy)	0	MSTRG.32559.1	-0.0429791	0.0877641	0.632512	0.997881
TE241875(LTR/Gypsy)	0	MSTRG.32559.1	-0.0318209	0.0877641	0.632512	0.997881
TE154861(LTR/Copia)	414	MSTRG.27181.1	-0.0551536	-9.82972	0.130735	1
TE356288(LTR/Gypsy)	0	MSTRG.2345.1	-0.192914	1.13518	0.176704	0.99494
TE358776(LTR/Gypsy)	433	MSTRG.2723.2	-0.394381	0.468553	0.79375	0.997881
TE086809(LTR/Gypsy)	0	MSTRG.23073.3	-0.046379	0.72565	0.0722061	0.943159
TE319529(LTR/Gypsy)	1598	MSTRG.34261.1	-0.0384281	0.641717	0.360877	0.997881
TE137154(LINE/RTE-BovB)	0	MSTRG.26453.1	-2.85466	-0.282202	0.507543	0.997881
TE247782(LTR/Gypsy)	524	MSTRG.33220.1	-0.0503335	-9.84549	0.242188	1
TE008255(LTR/Gypsy)	1431	MSTRG.19062.1	-0.0154227	1.6199	0.499564	1
TE151053(LTR/Gypsy)	276	MSTRG.26984.1	-0.10283	-0.917538	0.200467	0.99494
TE382274(LTR/Gypsy)	0	MSTRG.4787.1	-0.335559	-8.93664	0.275754	1
TE382275(LTR/Gypsy)	0	MSTRG.4787.1	-4.13921	-8.93664	0.275754	1
TE325867(LTR/Gypsy)	0	MSTRG.131.1	-0.00190245	0.1986	0.946531	0.997881
TE119747(LTR/Gypsy)	110	MSTRG.24771.1	-0.0015673	10.5346	0.109585	1
TE217032(LTR/Gypsy)	76	MSTRG.30890.1	-0.13465	-8.53138	0.610778	1
TE568758(LTR/Gypsy)	0	MSTRG.15485.4	-3.49025	0.425926	0.580464	0.997881
TE568759(LTR/Gypsy)	0	MSTRG.15485.4	-4.53502	0.425926	0.580464	0.997881
TE568760(LTR/Gypsy)	0	MSTRG.15485.4	-0.37707	0.425926	0.580464	0.997881
TE265115(LTR/Gypsy)	0	MSTRG.35131.1	-0.0106976	0.255906	0.991468	0.99846
TE489530(LTR/Gypsy)	0	MSTRG.11325.2	-0.0671554	0.829532	0.618781	0.997881
TE320558(LTR/Gypsy)	0	MSTRG.34562.1	-0.658268	0.512062	0.774196	0.997881
TE320560(LTR/Gypsy)	0	MSTRG.34562.1	-0.0440293	0.512062	0.774196	0.997881
TE285672(LTR/Gypsy)	0	MSTRG.33764.1	-0.0181938	0.166918	0.990166	0.99846
TE048993(LTR/Gypsy)	0	MSTRG.21135.1	-0.0144656	-1.21398	0.513531	1
TE193706(LTR/Copia)	854	MSTRG.29673.1	-0.117922	0.339094	0.703159	0.997881
TE054683(LTR/Gypsy)	0	MSTRG.21297.1	-0.0268362	-0.154931	0.539634	0.997881
TE154278(LTR/Copia)	572	MSTRG.27124.7	-6.64386	-0.104614	0.372117	0.997881
TE558167(LTR/Gypsy)	0	MSTRG.15160.1	-0.0101479	-1.65793	0.29355	0.99494
TE455721(LTR/Copia)	0	MSTRG.9079.2	-0.855034	0.753761	0.869464	0.997881
TE455723(LTR/Gypsy)	0	MSTRG.9079.2	-0.194087	0.753761	0.869464	0.997881
TE375155(LTR/Gypsy)	0	MSTRG.4605.1	-0.0278634	0.0233868	0.525316	0.997881
TE560894(LTR/Gypsy)	0	MSTRG.15256.1	-0.420332	0.310523	0.914702	0.997881
TE154992(LTR/Gypsy)	0	MSTRG.27200.1	-0.252949	-0.411426	0.426687	0.997881
TE154993(LTR/Copia)	0	MSTRG.27200.1	-0.389518	-0.411426	0.426687	0.997881
TE237575(LTR/Gypsy)	0	MSTRG.32050.1	-0.605098	-0.381249	0.279257	0.99494
TE237577(LTR/Gypsy)	0	MSTRG.32050.1	-0.524765	-0.381249	0.279257	0.99494
TE237580(LTR/Gypsy)	0	MSTRG.32050.1	-0.980155	-0.381249	0.279257	0.99494
TE243621(LTR/Gypsy)	0	MSTRG.32888.1	-0.0266153	3.90689	0.121867	1
TE243623(LTR/Gypsy)	0	MSTRG.32888.1	-0.117548	3.90689	0.121867	1
TE586292(LTR/Copia)	0	MSTRG.16491.1	-0.0963409	0	0.810987	0.997881
TE442012(LTR/Copia)	2492	MSTRG.8049.1	-2.26303	-0.273018	0.69449	0.997881
TE234341(LTR/Gypsy)	0	MSTRG.31766.1	-0.115293	10.7285	0.0601337	1
TE310208(LINE/L1)	0	MSTRG.34514.5	-0.0355301	0.915696	1	1
TE310211(LTR/Gypsy)	0	MSTRG.34514.5	-0.0370536	0.915696	1	1
TE310212(LTR/Copia)	0	MSTRG.34514.5	-0.0452206	0.915696	1	1
TE310213(LTR/Copia)	0	MSTRG.34514.5	-0.0755716	0.915696	1	1
TE310215(LTR/Copia)	0	MSTRG.34514.5	-0.0570589	0.915696	1	1
TE310218(LINE/RTE-BovB)	0	MSTRG.34514.5	-0.250119	0.915696	1	1
TE025249(LTR/Gypsy)	0	MSTRG.19734.1	-0.0509083	3.94953	0.148388	1
TE025250(LTR/Copia)	0	MSTRG.19734.1	-0.0621718	3.94953	0.148388	1
TE379368(LTR/Gypsy)	0	MSTRG.4717.1	-0.00924682	1.10552	0.196841	0.99494
TE011981(LTR/Copia)	0	MSTRG.19233.1	-0.0405452	8.94642	0.68451	1
TE454107(LTR/Copia)	0	MSTRG.8820.1	-0.0630832	0.0317089	0.728265	0.997881
TE454108(LTR/Copia)	0	MSTRG.8820.1	-0.0801799	0.0317089	0.728265	0.997881
TE600544(LTR/Copia)	0	MSTRG.17350.1	-0.0302256	0.33178	0.580312	0.997881
TE467281(LTR/Gypsy)	3894	MSTRG.10172.1	-0.0411277	-0.275684	0.198005	0.99494
TE450823(LTR/Gypsy)	86	MSTRG.8494.1	-0.00724006	1.22522	0.167251	0.99494
TE526608(LTR/Gypsy)	0	MSTRG.13567.1	-0.0429008	-10.3182	0.362528	1
TE179497(LTR/Copia)	0	MSTRG.29074.1	-0.0921332	0.436952	0.685367	0.997881
TE511671(LTR/Gypsy)	781	MSTRG.12393.1	-3.37851	-8.73697	0.566059	1
TE304807(LTR/Gypsy)	0	MSTRG.33770.1	-0.0157814	0.682995	0.21274	0.99494
TE304809(LTR/Gypsy)	0	MSTRG.33770.1	-0.054807	0.682995	0.21274	0.99494
TE304827(LTR/Gypsy)	0	MSTRG.33770.1	-0.0488459	0.682995	0.21274	0.99494
TE304831(LTR/Gypsy)	0	MSTRG.33770.1	-0.0153425	0.682995	0.21274	0.99494
TE304834(LTR/Gypsy)	0	MSTRG.33770.1	-0.0643108	0.682995	0.21274	0.99494
TE304836(LTR/Copia)	0	MSTRG.33770.1	-0.0614309	0.682995	0.21274	0.99494
TE304849(LTR/Gypsy)	0	MSTRG.33770.1	-0.0137299	0.682995	0.21274	0.99494
TE304856(LTR/Gypsy)	0	MSTRG.33770.1	-0.00217679	0.682995	0.21274	0.99494
TE304859(LTR/Gypsy)	0	MSTRG.33770.1	-0.0836076	0.682995	0.21274	0.99494
TE304862(LTR/Gypsy)	0	MSTRG.33770.1	-0.046839	0.682995	0.21274	0.99494
TE304863(LINE/L1)	0	MSTRG.33770.1	-0.0347334	0.682995	0.21274	0.99494
TE304868(LTR/Gypsy)	0	MSTRG.33770.1	-0.0117244	0.682995	0.21274	0.99494
TE304876(LTR/Gypsy)	0	MSTRG.33770.1	-0.0110369	0.682995	0.21274	0.99494
TE304880(LTR/Gypsy)	0	MSTRG.33770.1	-0.312672	0.682995	0.21274	0.99494
TE304882(LTR/Gypsy)	0	MSTRG.33770.1	-0.194911	0.682995	0.21274	0.99494
TE304891(LTR/Copia)	0	MSTRG.33770.1	-0.0166106	0.682995	0.21274	0.99494
TE304898(LTR/Gypsy)	0	MSTRG.33770.1	-0.0215379	0.682995	0.21274	0.99494
TE304907(LTR/Gypsy)	0	MSTRG.33770.1	-0.194954	0.682995	0.21274	0.99494
TE304918(LTR/Copia)	0	MSTRG.33770.1	-0.12085	0.682995	0.21274	0.99494
TE304919(LTR/Gypsy)	0	MSTRG.33770.1	-0.167601	0.682995	0.21274	0.99494
TE304938(LTR/Gypsy)	0	MSTRG.33770.1	-0.264471	0.682995	0.21274	0.99494
TE304954(LTR/Gypsy)	0	MSTRG.33770.1	-0.0209693	0.682995	0.21274	0.99494
TE304961(LTR/Gypsy)	0	MSTRG.33770.1	-0.0291449	0.682995	0.21274	0.99494
TE304962(LTR/Gypsy)	0	MSTRG.33770.1	-0.00910197	0.682995	0.21274	0.99494
TE304963(LTR/Gypsy)	0	MSTRG.33770.1	-0.0336486	0.682995	0.21274	0.99494
TE304851(LTR/Gypsy)	0	MSTRG.33770.1	-0.0088425	0.682995	0.21274	0.99494
TE304865(LTR/Gypsy)	0	MSTRG.33770.1	-0.016656	0.682995	0.21274	0.99494
TE304906(LTR/Gypsy)	0	MSTRG.33770.1	-0.0515602	0.682995	0.21274	0.99494
TE304922(LTR/Gypsy)	0	MSTRG.33770.1	-0.0492195	0.682995	0.21274	0.99494
TE304952(LTR/Gypsy)	0	MSTRG.33770.1	-0.0270203	0.682995	0.21274	0.99494
TE304959(LTR/Gypsy)	0	MSTRG.33770.1	-0.0378843	0.682995	0.21274	0.99494
TE304890(LTR/Gypsy)	0	MSTRG.33770.1	-0.0446933	0.682995	0.21274	0.99494
TE058285(LTR/Gypsy)	0	MSTRG.21437.10	-0.0361769	-0.0173983	0.376965	0.997881
TE058294(LTR/Copia)	0	MSTRG.21437.10	-1.52763	-0.0173983	0.376965	0.997881
TE058302(LTR/Gypsy)	0	MSTRG.21437.10	-0.267104	-0.0173983	0.376965	0.997881
TE058303(LTR/Gypsy)	0	MSTRG.21437.10	-0.0441791	-0.0173983	0.376965	0.997881
TE058320(LINE/L1)	0	MSTRG.21437.10	-0.806127	-0.0173983	0.376965	0.997881
TE058317(LTR/Gypsy)	0	MSTRG.21437.10	-0.998126	-0.0173983	0.376965	0.997881
TE432102(LTR/Gypsy)	0	MSTRG.7752.1	-0.0216096	0.399984	0.597427	0.997881
TE389795(LINE/L1)	0	MSTRG.4953.1	-0.0797484	1.24576	0.757043	1
TE389796(LINE/L1)	0	MSTRG.4953.1	-0.138383	1.24576	0.757043	1
TE484982(LTR/Copia)	0	MSTRG.11046.1	-0.0266944	0.180471	0.873793	0.997881
TE366757(LTR/Copia)	251	MSTRG.3919.1	-0.0676309	0.486287	0.898445	0.997881
TE302098(LTR/Gypsy)	0	MSTRG.34205.1	-0.35311	-0.074854	0.348763	0.995505
TE302108(LTR/Copia)	0	MSTRG.34205.1	-0.0210453	-0.074854	0.348763	0.995505
TE302110(LTR/Copia)	0	MSTRG.34205.1	-0.0241058	-0.074854	0.348763	0.995505
TE302113(LTR/Gypsy)	0	MSTRG.34205.1	-0.025087	-0.074854	0.348763	0.995505
TE302114(LTR/Copia)	0	MSTRG.34205.1	-0.0629753	-0.074854	0.348763	0.995505
TE302117(LTR/Copia)	0	MSTRG.34205.1	-0.024373	-0.074854	0.348763	0.995505
TE302125(LTR/Gypsy)	0	MSTRG.34205.1	-0.0848204	-0.074854	0.348763	0.995505
TE302135(LTR/Copia)	0	MSTRG.34205.1	-0.40952	-0.074854	0.348763	0.995505
TE302138(LTR/Gypsy)	0	MSTRG.34205.1	-0.33302	-0.074854	0.348763	0.995505
TE302145(LTR/Copia)	0	MSTRG.34205.1	-0.180002	-0.074854	0.348763	0.995505
TE302172(LTR/Gypsy)	0	MSTRG.34205.1	-0.155909	-0.074854	0.348763	0.995505
TE181513(LTR/Gypsy)	0	MSTRG.29207.1	-0.00119827	0.707032	0.533889	0.997881
TE181527(LTR/Gypsy)	0	MSTRG.29207.1	-0.50317	0.707032	0.533889	0.997881
TE181543(LTR/Copia)	0	MSTRG.29207.1	-0.0369538	0.707032	0.533889	0.997881
TE181569(LTR/Gypsy)	0	MSTRG.29207.1	-0.122541	0.707032	0.533889	0.997881
TE181576(LTR/Copia)	0	MSTRG.29207.1	-0.023788	0.707032	0.533889	0.997881
TE181583(LTR/Gypsy)	0	MSTRG.29207.1	-0.021173	0.707032	0.533889	0.997881
TE181599(LTR/Gypsy)	0	MSTRG.29207.1	-0.0474328	0.707032	0.533889	0.997881
TE181608(LTR/Gypsy)	0	MSTRG.29207.1	-1.41143	0.707032	0.533889	0.997881
TE181617(LTR/Gypsy)	0	MSTRG.29207.1	-1.94486	0.707032	0.533889	0.997881
TE181625(LTR/Copia)	0	MSTRG.29207.1	-0.0208705	0.707032	0.533889	0.997881
TE181666(LTR/Gypsy)	0	MSTRG.29207.1	-0.049141	0.707032	0.533889	0.997881
TE181668(LTR/Gypsy)	0	MSTRG.29207.1	-0.221714	0.707032	0.533889	0.997881
TE181678(LTR/Gypsy)	0	MSTRG.29207.1	-0.0455755	0.707032	0.533889	0.997881
TE181679(LTR/Gypsy)	0	MSTRG.29207.1	-0.0327318	0.707032	0.533889	0.997881
TE181681(LTR/Gypsy)	0	MSTRG.29207.1	-0.0287846	0.707032	0.533889	0.997881
TE181686(LTR/Gypsy)	0	MSTRG.29207.1	-0.347489	0.707032	0.533889	0.997881
TE181573(LTR/Gypsy)	0	MSTRG.29207.1	-0.0393701	0.707032	0.533889	0.997881
TE353188(LINE/RTE-BovB)	0	MSTRG.1829.1	-1	-2.20387	0.50552	1
TE187166(LINE/L1)	310	MSTRG.29491.1	-6.36632	-0.484851	0.305695	0.99494
TE267863(LTR/Copia)	0	MSTRG.34761.1	-0.107805	10.2448	0.221843	1
TE110013(LTR/Gypsy)	1615	MSTRG.24513.1	-0.0451534	-0.760049	0.696668	1
TE033022(LTR/Copia)	0	MSTRG.20344.2	-0.0491418	0.196105	0.691894	0.997881
TE417183(LTR/Gypsy)	3767	MSTRG.6472.1	-0.256012	10.1964	0.45506	1
TE079390(LTR/Gypsy)	3655	MSTRG.22880.1	-0.108032	-0.012464	0.891544	1
TE499085(LTR/Gypsy)	2714	MSTRG.11627.1	-0.0425129	-0.86148	0.693251	1
TE320659(LTR/Gypsy)	0	MSTRG.35392.1	-0.0168193	-0.289507	0.957627	1
TE100732(LTR/Gypsy)	0	MSTRG.24018.3	-0.280913	-0.242303	0.246187	0.99494
TE199407(LINE/L1)	920	MSTRG.29816.1	-4.64386	-1.2667	0.0947313	0.967994
TE248078(LTR/Gypsy)	0	MSTRG.33229.1	-0.00647971	0.517639	0.834842	0.997881
TE248094(LTR/Gypsy)	0	MSTRG.33229.1	-0.0612763	0.517639	0.834842	0.997881
TE487135(LTR/Gypsy)	0	MSTRG.11200.1	-0.0964395	-0.590237	0.658367	1
TE060279(LTR/Gypsy)	0	MSTRG.21563.1	-0.83757	1.29968	0.331588	0.99494
TE482962(LTR/Copia)	1305	MSTRG.10942.1	-0.0790572	0.492134	0.493249	0.997881
TE036642(LTR/Gypsy)	0	MSTRG.20614.1	-0.00788345	-3.04075	0.27272	1
TE485697(LTR/Copia)	0	MSTRG.11100.1	-0.0707989	0.367917	0.983161	0.99846
TE252623(LTR/Copia)	421	MSTRG.33402.1	-0.0269141	-0.37212	0.311312	0.99494
TE077748(LTR/Gypsy)	0	MSTRG.22830.1	-0.365431	3.26303	0.29563	1
TE077758(LINE/L1)	0	MSTRG.22830.1	-0.157846	3.26303	0.29563	1
TE077781(LTR/Gypsy)	0	MSTRG.22830.1	-0.24696	3.26303	0.29563	1
TE077786(LTR/Gypsy)	0	MSTRG.22830.1	-0.210748	3.26303	0.29563	1
TE077788(LTR/Copia)	0	MSTRG.22830.1	-1.96431	3.26303	0.29563	1
TE077791(LTR/Gypsy)	0	MSTRG.22830.1	-0.0187275	3.26303	0.29563	1
TE077792(LTR/Gypsy)	0	MSTRG.22830.1	-0.016665	3.26303	0.29563	1
TE077793(LTR/Gypsy)	0	MSTRG.22830.1	-0.0603357	3.26303	0.29563	1
TE077803(LTR/Copia)	0	MSTRG.22830.1	-0.0257988	3.26303	0.29563	1
TE077809(LTR/Copia)	0	MSTRG.22830.1	-0.0166954	3.26303	0.29563	1
TE077826(LTR/Gypsy)	0	MSTRG.22830.1	-0.277782	3.26303	0.29563	1
TE077845(LTR/Gypsy)	0	MSTRG.22830.1	-1.16872	3.26303	0.29563	1
TE077852(LTR/Gypsy)	0	MSTRG.22830.1	-0.616671	3.26303	0.29563	1
TE077865(LTR/Gypsy)	0	MSTRG.22830.1	-0.175465	3.26303	0.29563	1
TE077866(LTR/Copia)	0	MSTRG.22830.1	-0.353994	3.26303	0.29563	1
TE077871(LTR/Copia)	0	MSTRG.22830.1	-3.35829	3.26303	0.29563	1
TE077875(LTR/Gypsy)	0	MSTRG.22830.1	-0.25624	3.26303	0.29563	1
TE077876(LTR/Gypsy)	0	MSTRG.22830.1	-0.222229	3.26303	0.29563	1
TE077897(LTR/Gypsy)	0	MSTRG.22830.1	-0.165709	3.26303	0.29563	1
TE077908(LTR/Gypsy)	0	MSTRG.22830.1	-0.114908	3.26303	0.29563	1
TE077910(LTR/Gypsy)	0	MSTRG.22830.1	-0.0577424	3.26303	0.29563	1
TE077920(LTR/Gypsy)	0	MSTRG.22830.1	-0.478433	3.26303	0.29563	1
TE077927(LTR/Gypsy)	0	MSTRG.22830.1	-0.0160443	3.26303	0.29563	1
TE077928(LTR/Gypsy)	0	MSTRG.22830.1	-0.00538647	3.26303	0.29563	1
TE077931(LTR/Gypsy)	0	MSTRG.22830.1	-0.0520492	3.26303	0.29563	1
TE077938(LTR/Gypsy)	0	MSTRG.22830.1	-0.00388191	3.26303	0.29563	1
TE077947(LTR/Gypsy)	0	MSTRG.22830.1	-0.127862	3.26303	0.29563	1
TE077951(LTR/Gypsy)	0	MSTRG.22830.1	-0.0283001	3.26303	0.29563	1
TE077952(LTR/Gypsy)	0	MSTRG.22830.1	-0.0270056	3.26303	0.29563	1
TE077955(LTR/Gypsy)	0	MSTRG.22830.1	-0.0879357	3.26303	0.29563	1
TE077959(LTR/Gypsy)	0	MSTRG.22830.1	-0.328793	3.26303	0.29563	1
TE077960(LTR/Gypsy)	0	MSTRG.22830.1	-0.223935	3.26303	0.29563	1
TE077968(LTR/Gypsy)	0	MSTRG.22830.1	-0.0169106	3.26303	0.29563	1
TE077974(LTR/Gypsy)	0	MSTRG.22830.1	-5.38198	3.26303	0.29563	1
TE077985(LTR/Gypsy)	0	MSTRG.22830.1	-0.0161964	3.26303	0.29563	1
TE077989(LTR/Gypsy)	0	MSTRG.22830.1	-0.0625911	3.26303	0.29563	1
TE078002(LTR/Copia)	0	MSTRG.22830.1	-0.0228087	3.26303	0.29563	1
TE078025(LTR/Gypsy)	0	MSTRG.22830.1	-0.0406733	3.26303	0.29563	1
TE078026(LTR/Gypsy)	0	MSTRG.22830.1	-0.00435747	3.26303	0.29563	1
TE078041(LTR/Gypsy)	0	MSTRG.22830.1	-5.95936	3.26303	0.29563	1
TE078050(LTR/Gypsy)	0	MSTRG.22830.1	-0.0156934	3.26303	0.29563	1
TE078057(LTR/Gypsy)	0	MSTRG.22830.1	-0.0356906	3.26303	0.29563	1
TE078058(LTR/Gypsy)	0	MSTRG.22830.1	-0.0119888	3.26303	0.29563	1
TE078064(LTR/Gypsy)	0	MSTRG.22830.1	-0.0537841	3.26303	0.29563	1
TE078065(LTR/Gypsy)	0	MSTRG.22830.1	-0.00225145	3.26303	0.29563	1
TE078078(LINE/L1)	0	MSTRG.22830.1	-0.0721498	3.26303	0.29563	1
TE078079(LINE/L1)	0	MSTRG.22830.1	-0.0666235	3.26303	0.29563	1
TE078086(LTR/Gypsy)	0	MSTRG.22830.1	-0.0261479	3.26303	0.29563	1
TE078096(LTR/Gypsy)	0	MSTRG.22830.1	-0.10599	3.26303	0.29563	1
TE078099(LINE/L1)	0	MSTRG.22830.1	-1.29768	3.26303	0.29563	1
TE078110(LTR/Gypsy)	0	MSTRG.22830.1	-0.0345931	3.26303	0.29563	1
TE078112(LTR/Gypsy)	0	MSTRG.22830.1	-0.0929355	3.26303	0.29563	1
TE078124(LTR/Gypsy)	0	MSTRG.22830.1	-3.47249	3.26303	0.29563	1
TE078126(LTR/Copia)	0	MSTRG.22830.1	-6.54381	3.26303	0.29563	1
TE078131(LTR/Copia)	0	MSTRG.22830.1	-3.32193	3.26303	0.29563	1
TE078149(LTR/Gypsy)	0	MSTRG.22830.1	-0.10883	3.26303	0.29563	1
TE078153(LTR/Copia)	0	MSTRG.22830.1	-0.00145077	3.26303	0.29563	1
TE078155(LTR/Gypsy)	0	MSTRG.22830.1	-0.531374	3.26303	0.29563	1
TE078157(LTR/Copia)	0	MSTRG.22830.1	-0.675852	3.26303	0.29563	1
TE078169(LTR/Gypsy)	0	MSTRG.22830.1	-2.98793	3.26303	0.29563	1
TE078192(LTR/Gypsy)	0	MSTRG.22830.1	-3.64386	3.26303	0.29563	1
TE078196(LTR/Gypsy)	0	MSTRG.22830.1	-0.404714	3.26303	0.29563	1
TE078205(LTR/Copia)	0	MSTRG.22830.1	-0.0597963	3.26303	0.29563	1
TE078206(LTR/Copia)	0	MSTRG.22830.1	-0.0699079	3.26303	0.29563	1
TE078207(LTR/Copia)	0	MSTRG.22830.1	-0.213133	3.26303	0.29563	1
TE078208(LTR/Copia)	0	MSTRG.22830.1	-0.165823	3.26303	0.29563	1
TE078216(LTR/Gypsy)	0	MSTRG.22830.1	-0.709969	3.26303	0.29563	1
TE078217(LTR/Gypsy)	0	MSTRG.22830.1	-0.010421	3.26303	0.29563	1
TE078219(LTR/Gypsy)	0	MSTRG.22830.1	-0.0582743	3.26303	0.29563	1
TE078237(LTR/Copia)	0	MSTRG.22830.1	-0.00749462	3.26303	0.29563	1
TE078244(LTR/Copia)	0	MSTRG.22830.1	-0.567276	3.26303	0.29563	1
TE078245(LTR/Copia)	0	MSTRG.22830.1	-0.0100093	3.26303	0.29563	1
TE078256(LTR/Gypsy)	0	MSTRG.22830.1	-0.081381	3.26303	0.29563	1
TE078264(LTR/Gypsy)	0	MSTRG.22830.1	-0.0381916	3.26303	0.29563	1
TE078266(LTR/Gypsy)	0	MSTRG.22830.1	-0.077611	3.26303	0.29563	1
TE078268(LTR/Gypsy)	0	MSTRG.22830.1	-6.64386	3.26303	0.29563	1
TE077917(LTR/Gypsy)	0	MSTRG.22830.1	-0.00404909	3.26303	0.29563	1
TE077983(LTR/Gypsy)	0	MSTRG.22830.1	-0.0480073	3.26303	0.29563	1
TE078220(LTR/Gypsy)	0	MSTRG.22830.1	-0.0213185	3.26303	0.29563	1
TE078272(LTR/Gypsy)	0	MSTRG.22830.1	-3.64386	3.26303	0.29563	1
TE134410(LTR/Copia)	0	MSTRG.26247.1	-0.00687221	0.551182	0.270504	0.99494
TE104038(LTR/Gypsy)	0	MSTRG.24260.1	-0.142958	0.00272721	0.567972	0.997881
TE386568(LTR/Gypsy)	0	MSTRG.4877.1	-0.0301842	-0.0303382	0.650418	0.997881
TE122812(LTR/Copia)	381	MSTRG.24896.1	-0.0683709	-9.51175	0.397827	1
TE602336(LTR/Copia)	0	MSTRG.17399.1	-0.231092	0.392062	0.709947	0.997881
TE177685(LTR/Copia)	0	MSTRG.29014.1	-0.0114494	-0.383178	0.232885	0.99494
TE219968(LTR/Gypsy)	126	MSTRG.30995.1	-0.244501	0.307982	0.872365	0.997881
TE132005(LTR/Gypsy)	5	MSTRG.25910.1	-0.0693164	0.941522	0.417687	0.997881
TE284423(LTR/Gypsy)	0	MSTRG.34638.1	-0.0174511	-0.844582	0.630429	1
TE573372(LTR/Gypsy)	592	MSTRG.15607.1	-0.0908446	2.86465	0.281811	1
TE462195(LTR/Gypsy)	0	MSTRG.9867.1	-0.011477	-0.0131881	0.244995	0.99494
TE228029(LTR/Copia)	153	MSTRG.31277.1	-0.031979	0.708883	0.473309	0.997881
TE184053(LTR/Gypsy)	243	MSTRG.29368.1	-0.188908	1.31483	0.238736	0.99494
TE061454(LTR/Gypsy)	346	MSTRG.21640.1	-0.00310375	9.05889	0.542728	1
TE098269(LTR/Gypsy)	0	MSTRG.23720.1	-0.0788077	10.2167	0.415005	1
TE264292(LTR/Gypsy)	0	MSTRG.33964.1	-0.0268836	-0.810374	0.571224	1
TE216642(LTR/Gypsy)	5873	MSTRG.30881.1	-0.0201267	0.129861	0.923299	0.997881
TE338428(LTR/Gypsy)	0	MSTRG.645.1	-0.0639122	0.00454966	0.775151	0.997881
TE332236(LTR/Gypsy)	0	MSTRG.434.1	-0.744161	0.338447	0.614523	0.997881
TE471173(LTR/Gypsy)	0	MSTRG.10318.2	-0.00149799	0.111383	0.97522	0.99846
TE471177(LTR/Gypsy)	0	MSTRG.10318.2	-0.0497809	0.111383	0.97522	0.99846
TE471180(LTR/Gypsy)	0	MSTRG.10318.2	-0.0267138	0.111383	0.97522	0.99846
TE471221(LTR/Copia)	0	MSTRG.10318.2	-0.80216	0.111383	0.97522	0.99846
TE471171(LTR/Gypsy)	0	MSTRG.10318.2	-0.0116466	0.111383	0.97522	0.99846
TE082225(LTR/Gypsy)	0	MSTRG.22943.1	-0.0120734	-1.24129	0.151174	0.99494
TE355983(LTR/Gypsy)	2155	MSTRG.2297.1	-0.242436	0.246477	0.805612	0.997881
TE615040(LTR/Gypsy)	0	MSTRG.18092.1	-0.00600161	-2.19319	0.150676	0.99494
TE459446(LTR/Gypsy)	1814	MSTRG.9570.1	-0.109973	0.13785	0.978714	0.99846
TE230882(LTR/Copia)	415	MSTRG.31483.1	-0.72316	-10.8218	0.147518	1
TE487292(LTR/Gypsy)	239	MSTRG.11208.1	-0.03237	-0.207691	0.585539	0.997881
TE315388(LTR/Gypsy)	0	MSTRG.35299.1	-0.00498997	-1.52751	0.469501	1
TE154537(LTR/Copia)	0	MSTRG.27145.1	-0.00258431	-8.36632	0.660664	1
TE569831(LTR/Gypsy)	0	MSTRG.15513.1	-0.00118134	-0.82338	0.711078	1
TE465120(LTR/Copia)	1117	MSTRG.10088.1	-0.827823	0.797956	0.845901	1
TE364144(LTR/Copia)	0	MSTRG.3509.2	-0.091531	0.426059	0.429439	0.997881
TE364151(LTR/Copia)	0	MSTRG.3509.2	-0.107314	0.426059	0.429439	0.997881
TE364152(LTR/Copia)	0	MSTRG.3509.2	-0.777896	0.426059	0.429439	0.997881
TE368089(LTR/Copia)	2466	MSTRG.4096.1	-0.312801	0.0688777	0.469174	0.997881
TE471344(LTR/Gypsy)	0	MSTRG.10332.1	-0.0273491	0.271993	0.831483	0.997881
TE280329(LTR/Gypsy)	3055	MSTRG.33825.1	-0.0335326	-10.2605	0.401584	1
TE454075(LTR/Gypsy)	0	MSTRG.8815.6	-0.636309	0.753062	0.982984	0.99846
TE280441(LTR/Gypsy)	0	MSTRG.33828.1	-0.0237872	0.225387	0.887227	0.997881
TE280444(LTR/Gypsy)	0	MSTRG.33828.1	-0.040027	0.225387	0.887227	0.997881
TE280443(LTR/Gypsy)	0	MSTRG.33828.1	-0.0253333	0.225387	0.887227	0.997881
TE261666(LINE/RTE-BovB)	0	MSTRG.33608.1	-2.82782	0.10906	0.949535	0.997881
TE293704(LTR/Gypsy)	1553	MSTRG.34964.1	-0.0107186	-0.0568312	0.642284	0.997881
TE115001(LTR/Copia)	-547	MSTRG.24689.1	-0.195152	-0.305503	0.677134	0.997881
TE460553(LTR/Gypsy)	0	MSTRG.9693.1	-0.012593	-0.582811	0.209907	0.99494
TE309594(LTR/Gypsy)	487	MSTRG.34532.1	-0.0202198	-1.09394	0.348073	1
TE523472(LTR/Gypsy)	0	MSTRG.13466.1	-1.4344	-0.391404	0.0709939	0.942723
TE032959(LTR/Gypsy)	0	MSTRG.20332.1	-0.00932849	-1.23623	0.362139	0.997881
TE617767(LTR/Copia)	0	MSTRG.18511.1	-0.0307939	0.809316	0.341033	0.99494
TE536027(LTR/Gypsy)	0	MSTRG.13804.2	-3.64386	0.0647873	0.524415	0.997881
TE536046(LTR/Copia)	0	MSTRG.13804.2	-0.00768993	0.0647873	0.524415	0.997881
TE114092(LTR/Gypsy)	6435	MSTRG.24667.1	-0.405812	9.47843	0.506886	1
TE380252(LTR/Copia)	0	MSTRG.4739.1	-0.102787	0.960472	0.149036	0.99494
TE380271(LTR/Gypsy)	0	MSTRG.4739.1	-0.0636657	0.960472	0.149036	0.99494
TE249549(LTR/Copia)	0	MSTRG.33296.1	-0.0548237	0.378704	0.671203	0.997881
TE249551(LTR/Copia)	0	MSTRG.33296.1	-0.01068	0.378704	0.671203	0.997881
TE249530(LTR/Copia)	0	MSTRG.33296.1	-0.0137623	0.378704	0.671203	0.997881
TE068612(LTR/Gypsy)	2049	MSTRG.22407.1	-0.00429946	1.36773	0.624993	1
TE288327(LTR/Copia)	564	MSTRG.33995.1	-0.0170673	9.73132	0.510181	1
TE332225(LTR/Gypsy)	0	MSTRG.431.1	-0.0452545	1.79518	0.13841	0.99494
TE463828(LTR/Copia)	0	MSTRG.9982.1	-1.13858	0.102885	0.613692	0.997881
TE234207(LTR/Gypsy)	0	MSTRG.31755.1	-0.0502053	0.559084	0.892124	0.997881
TE385469(LTR/Copia)	955	MSTRG.4851.1	-0.662744	0.463826	0.802359	0.997881
TE584792(LTR/Gypsy)	0	MSTRG.16355.1	-0.00734099	0.919031	0.654347	1
TE423035(LTR/Gypsy)	2194	MSTRG.7200.1	-0.0318058	0.43456	0.864489	0.997881
TE135959(LTR/Gypsy)	0	MSTRG.26384.1	-1.42403	0.351854	0.701111	0.997881
TE207668(LINE/L1)	0	MSTRG.30139.1	-0.248338	-3.87173	0.0728663	1
TE025694(LTR/Gypsy)	0	MSTRG.19756.1	-0.00441555	1.65617	0.556897	1
TE025689(LTR/Gypsy)	0	MSTRG.19756.1	-0.0185146	1.65617	0.556897	1
TE238225(LTR/Gypsy)	0	MSTRG.32077.1	-0.0631258	8.45121	0.686831	1
TE589300(LTR/Gypsy)	0	MSTRG.16640.1	-0.36257	1.0954	0.330706	0.99494
TE273204(LTR/Gypsy)	1907	MSTRG.35217.1	-0.0469961	-0.0157788	0.460695	0.997881
TE240649(LTR/Gypsy)	0	MSTRG.32385.1	-0.0381222	-9.6677	0.517466	1
TE335871(LTR/Gypsy)	0	MSTRG.566.1	-0.0423587	0.159221	0.829458	0.997881
TE031435(LTR/Gypsy)	0	MSTRG.20156.1	-0.017667	0.627216	0.225325	0.99494
TE572637(LTR/Gypsy)	0	MSTRG.15572.1	-0.0139375	10.3443	0.2578	1
TE572647(LTR/Gypsy)	0	MSTRG.15572.1	-0.00786084	10.3443	0.2578	1
TE572650(LTR/Gypsy)	0	MSTRG.15572.1	-0.0387872	10.3443	0.2578	1
TE572619(LTR/Gypsy)	0	MSTRG.15572.1	-0.0272371	10.3443	0.2578	1
TE572621(LTR/Gypsy)	0	MSTRG.15572.1	-0.0277531	10.3443	0.2578	1
TE123548(LTR/Copia)	250	MSTRG.24940.1	-0.290857	-1.43195	0.608558	1
TE515673(LTR/Gypsy)	0	MSTRG.12915.2	-0.059455	-0.423758	0.308926	0.99494
TE515685(LTR/Gypsy)	0	MSTRG.12915.2	-0.00263248	-0.423758	0.308926	0.99494
TE515691(LTR/Gypsy)	0	MSTRG.12915.2	-0.148242	-0.423758	0.308926	0.99494
TE515693(LTR/Gypsy)	0	MSTRG.12915.2	-0.0449476	-0.423758	0.308926	0.99494
TE515703(LTR/Gypsy)	0	MSTRG.12915.2	-0.010613	-0.423758	0.308926	0.99494
TE515717(LTR/Gypsy)	0	MSTRG.12915.2	-0.0175077	-0.423758	0.308926	0.99494
TE515730(LTR/Gypsy)	0	MSTRG.12915.2	-0.0352188	-0.423758	0.308926	0.99494
TE515741(LTR/Gypsy)	0	MSTRG.12915.2	-0.0262802	-0.423758	0.308926	0.99494
TE515744(LTR/Gypsy)	0	MSTRG.12915.2	-0.13446	-0.423758	0.308926	0.99494
TE515746(LTR/Gypsy)	0	MSTRG.12915.2	-0.0784604	-0.423758	0.308926	0.99494
TE515752(LTR/Gypsy)	0	MSTRG.12915.2	-0.0581195	-0.423758	0.308926	0.99494
TE515769(LTR/Gypsy)	0	MSTRG.12915.2	-0.124524	-0.423758	0.308926	0.99494
TE146775(LTR/Gypsy)	0	MSTRG.26844.1	-6.64386	-0.392915	0.894686	1
TE009499(LTR/Gypsy)	0	MSTRG.19110.1	-0.030291	-10.6765	0.0565058	1
TE569693(LTR/Gypsy)	2274	MSTRG.15508.1	-0.0690326	0.329526	0.709547	0.997881
TE048571(LTR/Copia)	0	MSTRG.21124.1	-0.0158322	3.14202	0.288704	1
TE346897(LTR/Copia)	0	MSTRG.1005.1	-0.00199754	0.445875	0.849107	0.997881
TE098299(LTR/Copia)	0	MSTRG.23730.1	-0.108459	0.0519548	0.405107	0.997881
TE539657(LTR/Copia)	4066	MSTRG.13908.1	-0.00323511	0.729734	0.84904	1
TE263012(LTR/Gypsy)	1183	MSTRG.33983.1	-0.0296552	-9.68533	0.445907	1
TE083211(LTR/Gypsy)	166	MSTRG.22966.1	-0.0293457	-0.509674	0.749608	1
TE140622(LTR/Copia)	0	MSTRG.26703.1	-0.250776	0.354315	0.79705	0.997881
TE140625(LTR/Gypsy)	0	MSTRG.26703.1	-0.115064	0.354315	0.79705	0.997881
TE331630(LTR/Gypsy)	271	MSTRG.382.1	-0.00873843	-2.30823	0.379103	1
TE293975(LINE/L1)	0	MSTRG.33710.16	-1.8997	0.262672	0.846645	0.997881
TE293979(LTR/Gypsy)	0	MSTRG.33710.16	-2.84191	0.262672	0.846645	0.997881
TE293981(LTR/Gypsy)	0	MSTRG.33710.16	-2.00799	0.262672	0.846645	0.997881
TE294006(LTR/Copia)	0	MSTRG.33710.16	-1.29637	0.262672	0.846645	0.997881
TE294024(LTR/Copia)	0	MSTRG.33710.16	-1.14495	0.262672	0.846645	0.997881
TE442425(LTR/Gypsy)	711	MSTRG.8063.1	-0.0192458	-0.334867	0.35952	0.997881
TE438357(LTR/Gypsy)	0	MSTRG.7952.1	-0.00400129	-0.0921759	0.849698	0.997881
TE577433(LTR/Gypsy)	0	MSTRG.15743.1	-0.0231848	-9.51175	0.445907	1
TE361287(LTR/Copia)	1427	MSTRG.3064.1	-0.0242367	-8.12928	0.561735	1
TE364871(LTR/Gypsy)	2073	MSTRG.3626.1	-0.0239406	-0.571324	0.638233	0.997881
TE458294(LTR/Gypsy)	0	MSTRG.9426.1	-0.0227052	2.09754	0.227761	0.99494
TE351072(LTR/Gypsy)	0	MSTRG.1505.1	-0.485427	-0.568117	0.599219	0.997881
TE375780(LTR/Gypsy)	0	MSTRG.4632.1	-0.0369736	0.17285	0.983284	0.99846
TE375783(LTR/Copia)	0	MSTRG.4632.1	-0.0487122	0.17285	0.983284	0.99846
TE235550(LTR/Gypsy)	0	MSTRG.31874.1	-0.0187888	-0.251601	0.56412	0.997881
TE109130(LTR/Gypsy)	0	MSTRG.24477.1	-0.0303686	-0.685619	0.0949901	0.967994
TE504985(LTR/Gypsy)	0	MSTRG.11827.1	-0.0105124	-0.46245	0.510104	1
TE590746(LTR/Gypsy)	0	MSTRG.16732.1	-5.22882	-8.6677	0.566059	1
TE590778(LTR/Gypsy)	0	MSTRG.16732.1	-3.37851	-8.6677	0.566059	1
TE590806(LTR/Gypsy)	0	MSTRG.16732.1	-6.38082	-8.6677	0.566059	1
TE590804(LTR/Gypsy)	0	MSTRG.16732.1	-0.512704	-8.6677	0.566059	1
TE313096(LTR/Gypsy)	127	MSTRG.34292.1	-0.176113	-1.79647	0.63524	1
TE401308(LTR/Gypsy)	0	MSTRG.5695.1	-0.0704615	-0.630766	0.752952	1
TE084323(LTR/Gypsy)	3573	MSTRG.22982.1	-0.0664344	-0.742303	0.0934312	0.967994
TE367487(LTR/Gypsy)	0	MSTRG.4010.1	-0.0824622	0.422379	0.898366	0.997881
TE367489(LTR/Gypsy)	0	MSTRG.4010.1	-0.00490621	0.422379	0.898366	0.997881
TE158241(LTR/Copia)	0	MSTRG.27702.1	-0.0485418	0.0737169	0.922754	0.997881
TE000396(LTR/Copia)	18	MSTRG.18573.2	-2.38198	-0.277482	0.0315139	0.824474
TE597506(LTR/Gypsy)	0	MSTRG.17218.1	-0.183446	0.608813	0.0550987	0.900244
TE573110(LTR/Copia)	0	MSTRG.15594.1	-0.0280096	0.237989	0.975282	0.99846
TE353202(LTR/Gypsy)	0	MSTRG.1835.1	-0.0137442	-0.662574	0.00432267	0.460043
TE432798(LTR/Copia)	0	MSTRG.7773.1	-0.0457926	0.143735	0.947913	0.997881
TE392908(LTR/Copia)	0	MSTRG.5143.3	-0.0711386	-0.151126	0.489126	0.997881
TE509934(LTR/Copia)	0	MSTRG.12184.1	-0.228007	-2.28868	0.295348	1
TE509936(LTR/Gypsy)	0	MSTRG.12184.1	-0.990722	-2.28868	0.295348	1
TE551287(LTR/Gypsy)	0	MSTRG.14771.1	-0.170311	0.373161	0.689723	0.997881
TE531221(LTR/Copia)	0	MSTRG.13679.1	-0.384094	-0.344699	0.462383	0.997881
TE314055(LTR/Gypsy)	814	MSTRG.35279.1	-0.0764537	-7.43741	0.78345	1
TE601397(LTR/Gypsy)	7764	MSTRG.17370.1	-0.0709244	0.100637	0.813701	0.997881
TE424766(LTR/Gypsy)	0	MSTRG.7383.1	-0.00643074	-0.0626457	0.24083	0.99494
TE088724(LTR/Gypsy)	577	MSTRG.23094.1	-0.00491765	-0.264517	0.298286	0.99494
TE609104(LTR/Gypsy)	0	MSTRG.17588.1	-0.0301879	-0.82927	0.279073	0.99494
TE278223(LTR/Gypsy)	457	MSTRG.35363.1	-0.736966	0.348568	0.971793	0.99846
TE187628(LTR/Gypsy)	0	MSTRG.29521.1	-0.00542294	-0.526992	0.72804	1
TE558315(LTR/Gypsy)	835	MSTRG.15171.1	-0.0740541	0.552096	0.419961	0.997881
TE221402(LTR/Gypsy)	0	MSTRG.31039.1	-9.82695e-05	1.29152	0.318951	0.99494
TE210506(LTR/Gypsy)	1533	MSTRG.30387.1	-0.0797187	-9.86109	0.362528	1
TE258441(LTR/Gypsy)	0	MSTRG.33546.1	-0.0142326	0.806411	0.297116	0.99494
TE387854(LTR/Gypsy)	162	MSTRG.4902.1	-0.0551926	0.257856	0.962645	0.998126
TE424863(LTR/Copia)	783	MSTRG.7397.1	-0.0142633	0.644331	0.405828	0.997881
TE081409(LTR/Gypsy)	0	MSTRG.22922.1	-0.0411344	0.970556	0.852545	1
TE245918(LTR/Copia)	0	MSTRG.33109.1	-0.00509424	-0.617436	0.461065	0.997881
TE391537(LTR/Copia)	0	MSTRG.5016.1	-0.365262	0.0974445	0.606564	0.997881
TE391538(LTR/Gypsy)	0	MSTRG.5016.1	-0.577378	0.0974445	0.606564	0.997881
TE050409(LTR/Gypsy)	0	MSTRG.21173.1	-0.00521279	0.292881	0.799762	0.997881
TE597497(LTR/Gypsy)	0	MSTRG.17217.1	-0.0200891	0.852687	0.501369	0.997881
TE333112(LTR/Gypsy)	0	MSTRG.486.1	-0.0491843	2.56799	0.0990507	0.967994
TE214600(LTR/Gypsy)	0	MSTRG.30810.1	-0.0951624	0.310219	0.715085	0.997881
TE214601(LTR/Gypsy)	0	MSTRG.30810.1	-0.0123962	0.310219	0.715085	0.997881
TE601333(LTR/Gypsy)	0	MSTRG.17368.1	-0.0198154	-1.94578	0.577706	1
TE396764(LTR/Gypsy)	0	MSTRG.5503.1	-0.0213529	-0.489238	0.759243	1
TE415501(LTR/Gypsy)	0	MSTRG.6331.1	-0.00229305	9.38802	0.57787	1
TE335978(LTR/Copia)	2891	MSTRG.574.1	-0.00765687	0.148796	0.946126	0.997881
TE094255(LTR/Copia)	0	MSTRG.23330.1	-0.0806586	0.154057	0.82787	0.997881
TE094259(LTR/Copia)	0	MSTRG.23330.1	-0.0344481	0.154057	0.82787	0.997881
TE230652(LTR/Gypsy)	4167	MSTRG.31463.1	-0.0261553	-10.9464	0.22634	1
TE198109(LTR/Gypsy)	0	MSTRG.29793.1	-0.0305212	7.59495	0.844158	1
TE198110(LTR/Copia)	0	MSTRG.29793.1	-0.0184727	7.59495	0.844158	1
TE292243(LTR/Gypsy)	1015	MSTRG.34893.1	-0.0186403	0.0130434	0.246386	0.99494
TE273202(LTR/Gypsy)	3478	MSTRG.35213.1	-0.0468251	0.103711	0.936402	0.997881
TE613826(LTR/Gypsy)	0	MSTRG.17942.1	-1.88753	0.180267	0.999378	0.999709
TE128355(LTR/Gypsy)	0	MSTRG.25430.1	-0.0415607	-0.137613	0.20844	0.99494
TE232257(LTR/Gypsy)	300	MSTRG.31597.1	-0.254968	-0.47112	0.391391	0.997881
TE378919(LTR/Gypsy)	0	MSTRG.4710.1	-0.024759	-10.7114	0.235711	1
TE470937(LTR/Gypsy)	0	MSTRG.10292.1	-0.0137401	-1.59756	0.629846	1
TE350227(LTR/Copia)	0	MSTRG.1372.3	-2.17792	0.339709	0.511474	0.997881
TE469565(LTR/Gypsy)	0	MSTRG.10256.1	-0.0252746	0.824966	0.605389	0.997881
TE478496(LTR/Gypsy)	52	MSTRG.10697.1	-0.60073	-9.95613	0.242188	1
TE506824(LTR/Gypsy)	1493	MSTRG.11929.1	-0.120885	0.108144	0.741314	0.997881
TE554235(LTR/Gypsy)	0	MSTRG.15022.1	-0.000957845	-8.35168	0.620044	1
TE013984(LTR/Gypsy)	0	MSTRG.19305.1	-0.0440435	1.81514	0.253251	0.99494
TE534113(LTR/Gypsy)	2564	MSTRG.13764.1	-0.0112633	2.69334	0.530508	1
TE284515(LTR/Copia)	3259	MSTRG.34028.1	-0.0728838	0.131079	0.84823	0.997881
TE397847(LTR/Copia)	0	MSTRG.5557.1	-0.0201412	0.5135	0.625544	0.997881
TE541351(LTR/Gypsy)	401	MSTRG.13969.1	-0.700081	1.51006	0.419771	1
TE603177(LTR/Gypsy)	2045	MSTRG.17438.1	-0.0176229	1.55459	0.323053	0.99494
TE609756(LTR/Gypsy)	0	MSTRG.17626.1	-0.00461312	-0.0765245	0.669047	0.997881
TE132819(LTR/Gypsy)	4100	MSTRG.26058.1	-0.00970035	1.36613	0.731967	1
TE027255(LINE/L1)	240	MSTRG.19822.1	-0.0302367	1.41679	0.604072	1
TE390802(LTR/Gypsy)	5945	MSTRG.4981.1	-0.0974798	-0.249451	0.690785	0.997881
TE118593(LTR/Gypsy)	0	MSTRG.24744.1	-0.00520707	2.80069	0.117272	0.984736
TE417497(LTR/Copia)	0	MSTRG.6505.1	-0.0480165	1.30866	0.339159	0.99494
TE031634(LTR/Copia)	0	MSTRG.20170.1	-0.586603	-9.20457	0.397827	1
TE582384(LTR/Copia)	1719	MSTRG.16066.1	-0.0942833	0.0153643	0.724644	0.997881
TE192349(LINE/L1)	322	MSTRG.29650.1	-0.375895	-0.101623	0.294644	0.99494
TE496797(LTR/Copia)	0	MSTRG.11555.1	-0.0877609	0.0102038	0.530705	0.997881
TE306074(LTR/Gypsy)	0	MSTRG.33944.1	-0.0533029	-2.89673	0.27028	1
TE404830(LINE/RTE-BovB)	0	MSTRG.5858.1	-0.70044	0.309356	0.606528	0.997881
TE075703(LTR/Gypsy)	0	MSTRG.22769.7	-0.101993	0.699076	0.391284	0.997881
TE075707(LTR/Copia)	0	MSTRG.22769.7	-1.28096	0.699076	0.391284	0.997881
TE075717(LTR/Gypsy)	0	MSTRG.22769.7	-3.47249	0.699076	0.391284	0.997881
TE075720(LTR/Copia)	0	MSTRG.22769.7	-0.0826319	0.699076	0.391284	0.997881
TE075722(LTR/Copia)	0	MSTRG.22769.7	-0.0258048	0.699076	0.391284	0.997881
TE075726(LTR/Gypsy)	0	MSTRG.22769.7	-0.0257912	0.699076	0.391284	0.997881
TE075730(LTR/Copia)	0	MSTRG.22769.7	-0.00520471	0.699076	0.391284	0.997881
TE490185(LTR/Gypsy)	0	MSTRG.11352.1	-0.00352737	0.602369	0.488623	0.997881
TE415416(LINE/CR1)	0	MSTRG.6327.2	-4.64386	0.362089	0.742957	0.997881
TE557088(LTR/Gypsy)	850	MSTRG.15140.2	-0.263034	9.97537	0.169585	1
TE514784(LTR/Copia)	0	MSTRG.12800.1	-0.00624335	1.49825	0.517174	1
TE469577(LTR/Gypsy)	0	MSTRG.10257.1	-0.0218797	0.0161467	0.634919	0.997881
TE009015(LTR/Gypsy)	498	MSTRG.19091.1	-0.0471501	-9.45121	0.224057	1
TE020901(LTR/Gypsy)	0	MSTRG.19535.1	-0.0132443	-1.05222	0.205964	0.99494
TE465696(LTR/Gypsy)	0	MSTRG.10122.1	-1.38766	0.366128	0.941604	0.997881
TE267131(LTR/Gypsy)	0	MSTRG.33901.1	-0.02206	-1.42989	0.107021	0.967994
TE537446(LTR/Copia)	0	MSTRG.13833.1	-0.0328015	0.0275244	0.478913	0.997881
TE172961(LTR/Gypsy)	0	MSTRG.28886.1	-0.00281296	-0.216449	0.569967	0.997881
TE302849(LTR/Gypsy)	3071	MSTRG.34722.1	-0.0856346	-0.228269	0.74085	1
TE192072(LTR/Gypsy)	2517	MSTRG.29640.1	-0.328575	-0.352335	0.636359	0.997881
TE249434(LTR/Gypsy)	0	MSTRG.33288.12	-0.123927	0.0435385	0.470678	0.997881
TE249441(LTR/Gypsy)	0	MSTRG.33288.12	-0.0679339	0.0435385	0.470678	0.997881
TE249447(LTR/Gypsy)	0	MSTRG.33288.12	-0.0508341	0.0435385	0.470678	0.997881
TE249459(LINE/I)	0	MSTRG.33288.12	-0.00622728	0.0435385	0.470678	0.997881
TE249464(LTR/Gypsy)	0	MSTRG.33288.12	-0.0228743	0.0435385	0.470678	0.997881
TE249469(LTR/Gypsy)	0	MSTRG.33288.12	-0.0949504	0.0435385	0.470678	0.997881
TE249475(LTR/Gypsy)	0	MSTRG.33288.12	-0.00303127	0.0435385	0.470678	0.997881
TE292801(LTR/Gypsy)	0	MSTRG.34739.1	-0.00011347	0.752022	0.400718	0.997881
TE602261(LTR/Copia)	0	MSTRG.17390.1	-0.137504	0.605576	0.253088	0.99494
TE266986(LTR/Gypsy)	0	MSTRG.34394.1	-0.0127328	-0.250217	0.703405	0.997881
TE588057(LINE/RTE-BovB)	0	MSTRG.16568.1	-0.807355	9.3443	0.501131	1
TE310680(LTR/Gypsy)	0	MSTRG.33747.1	-0.00476139	-10.2487	0.401584	1
TE223235(LTR/Gypsy)	0	MSTRG.31081.1	-0.140869	-0.166597	0.277744	0.99494
TE124390(LTR/Copia)	0	MSTRG.25000.1	-0.00481394	0.403356	0.859606	0.997881
TE329529(LTR/Gypsy)	481	MSTRG.313.1	-0.952739	-10.1421	0.308548	1
TE560898(LTR/Gypsy)	0	MSTRG.15257.1	-0.342825	0.0384172	0.727172	0.997881
TE429622(LTR/Copia)	0	MSTRG.7644.1	-0.020858	0.535703	0.661859	0.997881
TE254301(LTR/Gypsy)	0	MSTRG.33457.1	-0.00449825	0.0415193	0.810912	0.997881
TE288689(LINE/I)	0	MSTRG.35157.1	-0.0202071	1.23896	0.323046	0.99494
TE288690(LTR/Gypsy)	0	MSTRG.35157.1	-0.175087	1.23896	0.323046	0.99494
TE568112(LTR/Gypsy)	0	MSTRG.15468.1	-0.0213466	0.834576	0.653923	1
TE509542(LTR/Gypsy)	3665	MSTRG.12135.1	-0.566562	1.52583	0.672558	1
TE223525(LTR/Gypsy)	2539	MSTRG.31098.1	-0.0142452	1.18012	0.510544	0.997881
TE181513(LTR/Gypsy)	0	MSTRG.29208.1	-0.00119827	0.36718	0.498778	0.997881
TE181527(LTR/Gypsy)	0	MSTRG.29208.1	-0.50317	0.36718	0.498778	0.997881
TE181543(LTR/Copia)	0	MSTRG.29208.1	-0.0369538	0.36718	0.498778	0.997881
TE181569(LTR/Gypsy)	0	MSTRG.29208.1	-0.122541	0.36718	0.498778	0.997881
TE181576(LTR/Copia)	0	MSTRG.29208.1	-0.023788	0.36718	0.498778	0.997881
TE181583(LTR/Gypsy)	0	MSTRG.29208.1	-0.021173	0.36718	0.498778	0.997881
TE181599(LTR/Gypsy)	0	MSTRG.29208.1	-0.0474328	0.36718	0.498778	0.997881
TE181608(LTR/Gypsy)	0	MSTRG.29208.1	-1.41143	0.36718	0.498778	0.997881
TE181617(LTR/Gypsy)	0	MSTRG.29208.1	-1.94486	0.36718	0.498778	0.997881
TE181625(LTR/Copia)	0	MSTRG.29208.1	-0.0208705	0.36718	0.498778	0.997881
TE181666(LTR/Gypsy)	0	MSTRG.29208.1	-0.049141	0.36718	0.498778	0.997881
TE181668(LTR/Gypsy)	0	MSTRG.29208.1	-0.221714	0.36718	0.498778	0.997881
TE181678(LTR/Gypsy)	0	MSTRG.29208.1	-0.0455755	0.36718	0.498778	0.997881
TE181679(LTR/Gypsy)	0	MSTRG.29208.1	-0.0327318	0.36718	0.498778	0.997881
TE181681(LTR/Gypsy)	0	MSTRG.29208.1	-0.0287846	0.36718	0.498778	0.997881
TE181686(LTR/Gypsy)	0	MSTRG.29208.1	-0.347489	0.36718	0.498778	0.997881
TE181573(LTR/Gypsy)	0	MSTRG.29208.1	-0.0393701	0.36718	0.498778	0.997881
TE356494(LTR/Gypsy)	0	MSTRG.2380.1	-1.32193	-0.326228	0.828783	0.997881
TE356496(LTR/Gypsy)	0	MSTRG.2380.1	-0.0027827	-0.326228	0.828783	0.997881
TE534851(LTR/Copia)	2882	MSTRG.13777.1	-0.0207709	-2.06761	0.346289	1
TE416582(LTR/Copia)	0	MSTRG.6406.2	-0.807849	0.414648	0.779423	0.997881
TE583224(LINE/RTE-BovB)	63	MSTRG.16145.1	-1.848	0.142228	0.950801	0.997881
TE269385(LTR/Gypsy)	0	MSTRG.34153.1	-0.0230196	-0.358971	0.453175	0.997881
TE269386(LTR/Gypsy)	0	MSTRG.34153.1	-0.0793896	-0.358971	0.453175	0.997881
TE269388(LTR/Gypsy)	0	MSTRG.34153.1	-0.00692205	-0.358971	0.453175	0.997881
TE380401(LTR/Gypsy)	0	MSTRG.4749.1	-0.00847445	0.89061	0.338494	0.99494
TE311793(LTR/Gypsy)	0	MSTRG.35476.1	-0.0051059	1.56473	0.175787	0.99494
TE523413(LTR/Gypsy)	0	MSTRG.13460.7	-4.64386	0.626519	0.0512533	0.885444
TE523414(LTR/Copia)	0	MSTRG.13460.7	-0.736966	0.626519	0.0512533	0.885444
TE080465(LTR/Gypsy)	0	MSTRG.22901.1	-0.00130789	-0.810623	0.802468	1
TE367767(LTR/Gypsy)	0	MSTRG.4035.1	-0.0100212	0.553793	0.856405	0.997881
TE274360(LTR/Copia)	5125	MSTRG.33913.1	-0.138107	0.850834	0.241725	0.99494
TE156964(LTR/Copia)	1832	MSTRG.27507.1	-0.773558	1.29937	0.597325	1
TE423117(LTR/Gypsy)	0	MSTRG.7212.1	-0.00184875	-0.739117	0.376034	0.997881
TE340991(LTR/Gypsy)	1105	MSTRG.706.1	-0.270723	0.200697	0.831791	0.997881
TE227064(LTR/Gypsy)	586	MSTRG.31230.1	-0.0392272	0.426751	0.728482	0.997881
TE098272(LINE/L1)	0	MSTRG.23721.1	-0.0338742	-9.57617	0.406621	1
TE546129(LTR/Gypsy)	0	MSTRG.14222.3	-0.531905	0.443966	0.322187	0.99494
TE138279(LTR/Gypsy)	0	MSTRG.26537.1	-0.0165442	0.345687	0.543493	0.997881
TE422402(LTR/Gypsy)	741	MSTRG.7098.1	-1.1193	0.935045	0.538371	0.997881
TE151987(LTR/Gypsy)	1043	MSTRG.27019.1	-0.0548523	-9.37359	0.362528	1
TE421494(LTR/Gypsy)	525	MSTRG.6964.3	-0.0133068	0.164005	0.691476	0.997881
TE127293(LTR/Copia)	290	MSTRG.25299.1	-2.38702	-0.343395	0.77706	0.997881
TE223826(LTR/Gypsy)	1969	MSTRG.31108.1	-0.0385705	-0.0297685	0.511092	0.997881
TE426392(LTR/Gypsy)	0	MSTRG.7475.3	-0.798639	-0.419539	0.16552	0.99494
TE426394(LINE/L1)	0	MSTRG.7475.3	-1.1233	-0.419539	0.16552	0.99494
TE426396(LTR/Gypsy)	0	MSTRG.7475.3	-3.47249	-0.419539	0.16552	0.99494
TE581820(LTR/Gypsy)	0	MSTRG.16019.1	-0.036396	0.87647	0.355495	0.995648
TE060421(LTR/Gypsy)	0	MSTRG.21569.1	-0.00504302	0.636075	0.22306	0.99494
TE185784(LTR/Copia)	0	MSTRG.29452.1	-0.0604518	-0.292474	0.603575	0.997881
TE409850(LTR/Gypsy)	0	MSTRG.6050.1	-0.00795123	-9.45806	0.496674	1
TE284486(LTR/Gypsy)	3829	MSTRG.34026.1	-0.0308428	0.210064	0.92298	1
TE511144(LTR/Copia)	0	MSTRG.12314.1	-2.10434	0.0611184	0.341353	0.99494
TE242778(LTR/Gypsy)	1594	MSTRG.32723.2	-2.8679	0.0283961	0.783922	0.997881
TE255924(LTR/Gypsy)	2831	MSTRG.33506.1	-6.02237	1.08673	0.112328	0.975808
TE139625(LTR/Copia)	0	MSTRG.26645.1	-1.98793	-0.0829065	0.797039	0.997881
TE068576(LINE/RTE-BovB)	0	MSTRG.22401.8	-0.133267	-0.187815	0.138491	0.99494
TE267717(LTR/Gypsy)	0	MSTRG.34193.1	-0.0777234	-0.0993598	0.831707	0.997881
TE127653(LTR/Copia)	0	MSTRG.25337.2	-0.0792932	0.137504	0.915346	0.997881
TE542841(LTR/Copia)	1680	MSTRG.14049.1	-0.145876	-1.62315	0.583672	1
TE358347(LTR/Gypsy)	0	MSTRG.2685.1	-0.0243973	-0.459432	0.465564	0.997881
TE055782(LTR/Copia)	0	MSTRG.21352.1	-0.0109612	-0.808555	0.321231	0.99494
TE476010(LTR/Gypsy)	5224	MSTRG.10536.1	-0.0993004	1.87516	0.393953	1
TE442697(LTR/Gypsy)	0	MSTRG.8070.1	-6.3443	0.451662	0.657166	0.997881
TE320685(LTR/Copia)	4531	MSTRG.34698.1	-6.50184	-0.24317	0.365457	0.997881
TE607630(LTR/Gypsy)	0	MSTRG.17555.1	-0.0502413	-0.802061	0.608069	1
TE607632(LTR/Gypsy)	0	MSTRG.17555.1	-0.0123688	-0.802061	0.608069	1
TE423295(LINE/RTE-BovB)	0	MSTRG.7247.1	-3.64386	0.577698	0.19334	0.99494
TE333008(LTR/Copia)	0	MSTRG.482.1	-0.0687007	-0.691878	0.835052	1
TE312517(LTR/Gypsy)	0	MSTRG.33763.1	-0.0768248	-0.149378	0.706092	0.997881
TE086792(LTR/Gypsy)	0	MSTRG.23071.1	-4.47249	0.510298	0.190065	0.99494
TE357213(LTR/Gypsy)	0	MSTRG.2497.1	-0.0413783	7.80305	0.844158	1
TE365216(LTR/Gypsy)	0	MSTRG.3680.1	-2.48543	0.118554	0.790983	0.997881
TE362876(LINE/L1)	1351	MSTRG.3345.1	-3.14975	-9.87652	0.445907	1
TE402802(LTR/Copia)	0	MSTRG.5785.1	-0.15775	0.109049	0.700027	0.997881
TE149311(LTR/Gypsy)	687	MSTRG.26926.1	-0.0238341	1.6477	0.757043	1
TE227099(LTR/Gypsy)	0	MSTRG.31233.1	-0.00172244	-1.19265	0.738095	1
TE216844(LTR/Gypsy)	13	MSTRG.30885.1	-0.104238	0.535494	0.79938	0.997881
TE015857(LTR/Gypsy)	0	MSTRG.19359.2	-0.086895	0.199902	0.800246	0.997881
TE509900(LTR/Gypsy)	1193	MSTRG.12178.1	-1.3155	-8.49185	0.660664	1
TE240276(LTR/Gypsy)	606	MSTRG.32371.2	-0.0400746	-1.21917	0.522888	0.997881
TE347702(LINE/L1)	0	MSTRG.1068.1	-0.320767	0.373847	0.632881	0.997881
TE181535(LINE/L1)	0	MSTRG.29210.1	-0.0756343	-0.0458438	0.509741	0.997881
TE181536(LTR/Gypsy)	0	MSTRG.29210.1	-0.601931	-0.0458438	0.509741	0.997881
TE181539(LTR/Gypsy)	0	MSTRG.29210.1	-0.0518565	-0.0458438	0.509741	0.997881
TE181542(LINE/L1)	0	MSTRG.29210.1	-0.0414424	-0.0458438	0.509741	0.997881
TE181568(LTR/Gypsy)	0	MSTRG.29210.1	-0.0134268	-0.0458438	0.509741	0.997881
TE181575(LINE/L1)	0	MSTRG.29210.1	-0.0280144	-0.0458438	0.509741	0.997881
TE181585(LTR/Gypsy)	0	MSTRG.29210.1	-1.67807	-0.0458438	0.509741	0.997881
TE181537(LTR/Gypsy)	0	MSTRG.29210.1	-0.0663108	-0.0458438	0.509741	0.997881
TE107920(LTR/Copia)	0	MSTRG.24456.1	-0.85134	6.78136	0.844158	1
TE107921(LTR/Gypsy)	0	MSTRG.24456.1	-0.0407461	6.78136	0.844158	1
TE335965(LTR/Gypsy)	2404	MSTRG.573.1	-0.0271149	1.30454	0.225441	0.99494
TE294912(LTR/Gypsy)	0	MSTRG.34475.1	-0.0121917	7.05889	0.844158	1
TE036300(LTR/Copia)	0	MSTRG.20599.1	-0.0206399	0.359542	0.755695	0.997881
TE304739(LTR/Gypsy)	25	MSTRG.35033.1	-0.0937744	0.303375	0.667211	0.997881
TE192973(LTR/Gypsy)	0	MSTRG.29660.1	-0.0119526	-0.315502	0.754104	1
TE219602(LTR/Gypsy)	0	MSTRG.30977.1	-0.0758062	-0.26936	0.13484	0.99494
TE517485(LTR/Gypsy)	0	MSTRG.13118.1	-0.0566908	-3.10136	0.0666451	0.931009
TE224137(LTR/Gypsy)	0	MSTRG.31119.1	-1.56071	1.20173	0.149283	0.99494
TE301165(LTR/Copia)	0	MSTRG.35220.1	-0.059279	-0.0147265	0.247919	0.99494
TE301166(LTR/Copia)	0	MSTRG.35220.1	-0.0314896	-0.0147265	0.247919	0.99494
TE301167(LINE/L1)	0	MSTRG.35220.1	-0.028881	-0.0147265	0.247919	0.99494
TE301169(LTR/Gypsy)	0	MSTRG.35220.1	-0.102253	-0.0147265	0.247919	0.99494
TE301170(LTR/Copia)	0	MSTRG.35220.1	-0.0295125	-0.0147265	0.247919	0.99494
TE301172(LTR/Copia)	0	MSTRG.35220.1	-0.0188299	-0.0147265	0.247919	0.99494
TE318733(LTR/Gypsy)	1199	MSTRG.35479.1	-0.00197573	-0.209609	0.0512976	0.885444
TE183887(LTR/Gypsy)	0	MSTRG.29360.1	-0.0274816	-0.170057	0.284481	0.99494
TE183901(LTR/Gypsy)	0	MSTRG.29360.1	-0.190116	-0.170057	0.284481	0.99494
TE183905(LTR/Gypsy)	0	MSTRG.29360.1	-2.94486	-0.170057	0.284481	0.99494
TE183893(LTR/Gypsy)	0	MSTRG.29360.1	-0.0296643	-0.170057	0.284481	0.99494
TE585656(LTR/Copia)	0	MSTRG.16452.1	-1.24286	-0.245112	0.398952	0.997881
TE457745(LTR/Gypsy)	0	MSTRG.9364.1	-0.0859427	0.0388301	0.54216	0.997881
TE241670(LTR/Copia)	1764	MSTRG.32536.1	-0.066365	-10.37	0.401584	1
TE301184(LTR/Gypsy)	504	MSTRG.35445.1	-0.00606139	-0.312917	0.476229	0.997881
TE138300(LTR/Copia)	0	MSTRG.26542.2	-3.12852	0.781016	0.0394734	0.851258
TE610195(LTR/Gypsy)	0	MSTRG.17662.1	-1.52421	0.496805	0.634705	0.997881
TE164666(LTR/Gypsy)	0	MSTRG.28511.1	-0.0236626	2.19222	0.509849	1
TE559567(LTR/Gypsy)	6598	MSTRG.15206.1	-0.0952195	-7.51833	0.561735	1
TE219354(LTR/Copia)	0	MSTRG.30962.1	-0.0405813	0.508019	0.517919	0.997881
TE219355(LTR/Copia)	0	MSTRG.30962.1	-0.294089	0.508019	0.517919	0.997881
TE595673(LINE/L1-Tx1)	1458	MSTRG.17039.1	-0.0964275	-0.677552	0.562672	0.997881
TE391597(LINE/L2)	0	MSTRG.5019.1	-1.7318	0.602665	0.0374161	0.850982
TE613675(LTR/Copia)	560	MSTRG.17926.1	-0.828326	-0.0319429	0.923657	1
TE078604(LTR/Gypsy)	4222	MSTRG.22855.1	-0.0559115	0.0769778	0.704111	0.997881
TE267538(LTR/Gypsy)	0	MSTRG.34819.1	-0.0160478	-3.68966	0.199765	1
TE601316(LTR/Gypsy)	352	MSTRG.17367.1	-0.0471403	-9.74819	0.445907	1
TE475212(LINE/RTE-BovB)	2506	MSTRG.10504.1	-0.0790716	0.699826	0.608804	0.997881
TE337973(LTR/Gypsy)	0	MSTRG.630.1	-0.0013158	0.795403	0.557307	0.997881
TE411151(LTR/Gypsy)	0	MSTRG.6115.1	-0.786596	8.61961	0.686831	1
TE015017(LTR/Gypsy)	0	MSTRG.19334.1	-0.0116553	1.02631	0.221682	0.99494
TE230570(LTR/Gypsy)	0	MSTRG.31446.1	-0.00487003	0.628886	0.926716	0.997881
TE598735(LTR/Copia)	0	MSTRG.17297.1	-0.00927495	-2.41504	0.44623	1
TE615389(LTR/Gypsy)	0	MSTRG.18139.1	-0.153583	0.537734	0.761251	0.997881
TE406654(LTR/Copia)	1611	MSTRG.5906.1	-0.440042	10.3406	0.364931	1
TE419925(LTR/Gypsy)	1120	MSTRG.6772.3	-0.00386431	-0.873225	0.191003	0.99494
TE062726(LINE/L1)	3320	MSTRG.21728.1	-2.05311	0.192645	0.932659	0.997881
TE344448(LTR/Gypsy)	1818	MSTRG.825.1	-3.90689	-2.55772	0.227275	1
TE160522(LTR/Gypsy)	189	MSTRG.28043.3	-0.868004	0.157146	0.73109	0.997881
TE540224(LTR/Gypsy)	0	MSTRG.13933.1	-0.0340369	0.418143	0.850603	1
TE332454(LTR/Gypsy)	0	MSTRG.449.1	-0.00900657	-0.5135	0.179628	0.99494
TE350597(LTR/Gypsy)	0	MSTRG.1427.1	-0.0987801	0.143519	0.679678	0.997881
TE286540(LTR/Gypsy)	298	MSTRG.35381.1	-0.0540568	0.556618	0.673159	0.997881
TE084441(LTR/Gypsy)	2144	MSTRG.22998.1	-0.208826	1.12487	0.576056	0.997881
TE276663(LTR/Gypsy)	0	MSTRG.33769.1	-0.00231931	0.857155	0.511006	0.997881
TE575358(LTR/Gypsy)	0	MSTRG.15660.3	-0.151043	-0.397498	0.0579111	0.907992
TE253600(LTR/Gypsy)	0	MSTRG.33435.1	-0.00645937	-9.13785	0.566059	1
TE337534(LTR/Gypsy)	53	MSTRG.623.1	-0.228158	-8.61961	0.496674	1
TE277917(LTR/Gypsy)	0	MSTRG.34506.1	-1.68685	0.643099	0.673622	0.997881
TE375731(LTR/Gypsy)	0	MSTRG.4631.1	-0.0293524	1.31571	0.255345	0.99494
TE313797(LTR/Gypsy)	0	MSTRG.34708.1	-0.00622542	-8.2127	0.561735	1
TE130903(LTR/Gypsy)	4062	MSTRG.25744.1	-0.0595881	-1.64	0.198346	0.99494
TE300854(LTR/Gypsy)	2374	MSTRG.35401.1	-0.0321787	-1.20304	0.567815	1
TE311602(LTR/Gypsy)	0	MSTRG.34121.1	-0.0070793	0.0871326	0.950571	0.997881
TE430464(LTR/Gypsy)	0	MSTRG.7668.1	-0.00132691	8.63178	0.686831	1
TE599470(LTR/Copia)	42	MSTRG.17324.1	-0.0484941	0.275158	0.863139	0.997881
TE230002(LTR/Gypsy)	0	MSTRG.31392.1	-0.0122162	0.634958	0.498791	0.997881
TE548073(LTR/Gypsy)	0	MSTRG.14399.1	-0.00521734	-2.00731	0.0972814	0.967994
TE488848(LTR/Gypsy)	0	MSTRG.11292.1	-0.062742	1.62318	0.371128	1
TE065481(LTR/Copia)	0	MSTRG.22052.1	-0.037438	-10.4094	0.340008	1
TE288329(LTR/Gypsy)	73	MSTRG.33997.1	-0.0122364	0.67543	0.308856	0.99494
TE015971(LINE/L1)	548	MSTRG.19365.1	-1.31034	-11.0967	0.22634	1
TE226047(LTR/Gypsy)	0	MSTRG.31177.1	-0.016415	-	-	-
TE075757(LTR/Gypsy)	6281	MSTRG.22773.1	-0.00359016	-0.360423	0.270465	0.99494
TE254723(LTR/Gypsy)	0	MSTRG.33473.1	-0.0355497	-0.119384	0.316121	0.99494
TE254724(LTR/Copia)	0	MSTRG.33473.1	-0.0355497	-0.119384	0.316121	0.99494
TE389088(LTR/Gypsy)	0	MSTRG.4936.1	-0.00173547	-8.26053	0.660664	1
TE461710(LTR/Gypsy)	0	MSTRG.9817.1	-0.00928763	-8.46489	0.561735	1
TE355725(LTR/Gypsy)	0	MSTRG.2250.2	-0.0102875	0.460315	0.245529	0.99494
TE267863(LTR/Copia)	0	MSTRG.34762.1	-0.107805	-8.80305	0.566059	1
TE568682(LTR/Gypsy)	0	MSTRG.15482.1	-0.0330028	1.30584	0.217084	0.99494
TE568683(LTR/Gypsy)	0	MSTRG.15482.1	-0.618749	1.30584	0.217084	0.99494
TE568700(LTR/Copia)	0	MSTRG.15482.1	-0.136062	1.30584	0.217084	0.99494
TE568711(LTR/Gypsy)	0	MSTRG.15482.1	-0.0191241	1.30584	0.217084	0.99494
TE568712(LTR/Gypsy)	0	MSTRG.15482.1	-0.0452742	1.30584	0.217084	0.99494
TE568754(LTR/Copia)	0	MSTRG.15482.1	-0.0460068	1.30584	0.217084	0.99494
TE568764(LTR/Copia)	0	MSTRG.15482.1	-0.0117495	1.30584	0.217084	0.99494
TE568793(LTR/Gypsy)	0	MSTRG.15482.1	-0.0142681	1.30584	0.217084	0.99494
TE568805(LTR/Gypsy)	0	MSTRG.15482.1	-0.0776246	1.30584	0.217084	0.99494
TE568810(LTR/Gypsy)	0	MSTRG.15482.1	-0.0103264	1.30584	0.217084	0.99494
TE568817(LTR/Gypsy)	0	MSTRG.15482.1	-0.0029011	1.30584	0.217084	0.99494
TE568820(LTR/Gypsy)	0	MSTRG.15482.1	-0.0473316	1.30584	0.217084	0.99494
TE568824(LTR/Gypsy)	0	MSTRG.15482.1	-0.140447	1.30584	0.217084	0.99494
TE568788(LTR/Gypsy)	0	MSTRG.15482.1	-0.0137063	1.30584	0.217084	0.99494
TE568802(LTR/Gypsy)	0	MSTRG.15482.1	-0.0271847	1.30584	0.217084	0.99494
TE568812(LTR/Gypsy)	0	MSTRG.15482.1	-0.00360667	1.30584	0.217084	0.99494
TE568708(LTR/Gypsy)	0	MSTRG.15482.1	-0.0272341	1.30584	0.217084	0.99494
TE460458(LTR/Gypsy)	0	MSTRG.9684.1	-2.64386	-0.152127	0.282979	0.99494
TE011271(LTR/Gypsy)	1079	MSTRG.19207.1	-0.0717961	-0.373859	0.206962	0.99494
TE359886(LTR/Gypsy)	0	MSTRG.2803.1	-0.129696	0.127866	0.766546	0.997881
TE029055(LTR/Gypsy)	0	MSTRG.19948.1	-0.0510725	10.5667	0.15198	1
TE014521(LTR/Copia)	0	MSTRG.19315.1	-0.00908156	-0.218016	0.291175	0.99494
TE238279(LINE/RTE-BovB)	0	MSTRG.32080.1	-0.703697	-0.0184963	0.884768	0.997881
TE109350(LTR/Gypsy)	0	MSTRG.24487.1	-0.489966	0.372562	0.268688	0.99494
TE109359(LTR/Gypsy)	0	MSTRG.24487.1	-0.028566	0.372562	0.268688	0.99494
TE455611(LTR/Gypsy)	4016	MSTRG.9052.1	-0.100568	10.9019	0.128952	1
TE008577(LTR/Gypsy)	187	MSTRG.19077.1	-0.231026	3.07166	0.113909	1
TE078735(LTR/Gypsy)	1116	MSTRG.22859.1	-0.00296445	-0.437952	0.696408	0.997881
TE103620(LTR/Gypsy)	2538	MSTRG.24227.1	-0.0884795	0.496081	0.726596	0.997881
TE316252(LTR/Copia)	0	MSTRG.34757.1	-3.05094	0.0914547	0.663367	0.997881
TE162494(LINE/RTE-BovB)	0	MSTRG.28313.1	-0.514573	-0.986728	0.497231	1
TE025250(LTR/Copia)	0	MSTRG.19733.3	-0.0621718	0.0713126	0.778861	0.997881
TE334664(LTR/Gypsy)	0	MSTRG.523.1	-0.0146199	3.94837	0.0881049	1
TE272428(LTR/Gypsy)	1799	MSTRG.35340.1	-0.0500341	-0.226004	0.918234	1
TE278473(LTR/Gypsy)	0	MSTRG.34929.1	-0.0213567	1.3549	0.155369	0.99494
TE242466(LTR/Gypsy)	0	MSTRG.32669.1	-0.0279664	11.5035	0.064143	1
TE272531(LTR/Gypsy)	0	MSTRG.34117.1	-0.0105549	-0.263034	0.915852	1
TE590452(LTR/Gypsy)	261	MSTRG.16713.2	-0.0819313	-4.20716	0.0783931	1
TE302066(LTR/Gypsy)	0	MSTRG.34197.1	-0.258242	0.0750134	0.674351	0.997881
TE302082(LTR/Gypsy)	0	MSTRG.34197.1	-0.00890163	0.0750134	0.674351	0.997881
TE302083(LTR/Copia)	0	MSTRG.34197.1	-0.224856	0.0750134	0.674351	0.997881
TE302091(LTR/Gypsy)	0	MSTRG.34197.1	-0.203321	0.0750134	0.674351	0.997881
TE302098(LTR/Gypsy)	0	MSTRG.34197.1	-0.35311	0.0750134	0.674351	0.997881
TE302108(LTR/Copia)	0	MSTRG.34197.1	-0.0210453	0.0750134	0.674351	0.997881
TE302110(LTR/Copia)	0	MSTRG.34197.1	-0.0241058	0.0750134	0.674351	0.997881
TE302113(LTR/Gypsy)	0	MSTRG.34197.1	-0.025087	0.0750134	0.674351	0.997881
TE302114(LTR/Copia)	0	MSTRG.34197.1	-0.0629753	0.0750134	0.674351	0.997881
TE302117(LTR/Copia)	0	MSTRG.34197.1	-0.024373	0.0750134	0.674351	0.997881
TE302125(LTR/Gypsy)	0	MSTRG.34197.1	-0.0848204	0.0750134	0.674351	0.997881
TE302135(LTR/Copia)	0	MSTRG.34197.1	-0.40952	0.0750134	0.674351	0.997881
TE302138(LTR/Gypsy)	0	MSTRG.34197.1	-0.33302	0.0750134	0.674351	0.997881
TE302145(LTR/Copia)	0	MSTRG.34197.1	-0.180002	0.0750134	0.674351	0.997881
TE215413(LTR/Copia)	3	MSTRG.30837.2	-0.0101529	0.0515528	0.660277	0.997881
TE215129(LTR/Gypsy)	1906	MSTRG.30830.1	-0.00515954	1.34958	0.567796	0.997881
TE007203(LTR/Gypsy)	0	MSTRG.19033.1	-0.140455	0.165338	0.790503	0.997881
TE042139(LINE/RTE-BovB)	0	MSTRG.20906.1	-0.342392	0.451943	0.2642	0.99494
TE607630(LTR/Gypsy)	0	MSTRG.17555.2	-0.0502413	0.580675	0.60099	0.997881
TE607632(LTR/Gypsy)	0	MSTRG.17555.2	-0.0123688	0.580675	0.60099	0.997881
TE429595(LINE/RTE-BovB)	1410	MSTRG.7637.2	-1.13096	0.513237	0.401921	0.997881
TE019893(LTR/Gypsy)	2912	MSTRG.19520.1	-0.0150347	0.889442	0.619443	1
TE275039(LTR/Copia)	0	MSTRG.33932.1	-0.0227707	0.437405	0.809819	0.997881
TE099327(LTR/Gypsy)	1457	MSTRG.23858.1	-0.025313	-0.36035	0.588738	0.997881
TE288454(LTR/Gypsy)	2843	MSTRG.33797.1	-6.64386	0.104408	0.722973	0.997881
TE478494(LTR/Gypsy)	2657	MSTRG.10696.1	-0.0773735	0.195958	0.731769	0.997881
TE362043(LTR/Copia)	0	MSTRG.3223.1	-0.0909588	1.36169	0.368091	0.997881
TE362044(LTR/Copia)	0	MSTRG.3223.1	-0.282587	1.36169	0.368091	0.997881
TE362048(LTR/Gypsy)	0	MSTRG.3223.1	-0.0221119	1.36169	0.368091	0.997881
TE362052(LTR/Copia)	0	MSTRG.3223.1	-2.10673	1.36169	0.368091	0.997881
TE362054(LTR/Copia)	0	MSTRG.3223.1	-0.27882	1.36169	0.368091	0.997881
TE281048(LTR/Gypsy)	4255	MSTRG.35403.1	-0.2171	-0.56995	0.869007	1
TE392908(LTR/Copia)	0	MSTRG.5143.1	-0.0711386	-1.83801	0.352258	0.995505
TE184332(LTR/Copia)	894	MSTRG.29380.1	-0.0399884	10.0177	0.441226	1
TE018222(LTR/Gypsy)	0	MSTRG.19444.1	-0.00465676	0.478715	0.74247	0.997881
TE033669(LTR/Copia)	0	MSTRG.20419.1	-0.0255739	-2.58496	0.342291	1
TE387291(LTR/Gypsy)	0	MSTRG.4892.1	-0.0128759	-0.109367	0.534658	0.997881
TE065080(LTR/Gypsy)	0	MSTRG.21996.1	-0.0369316	0.899649	0.622195	0.997881
TE584520(LTR/Copia)	0	MSTRG.16315.1	-0.108404	-0.133007	0.27139	0.99494
TE517809(LTR/Gypsy)	0	MSTRG.13130.1	-0.495695	0.326787	0.616611	0.997881
TE082918(LTR/Gypsy)	0	MSTRG.22959.1	-0.0150969	-1.22426	0.435939	0.997881
TE404288(LTR/Gypsy)	0	MSTRG.5835.1	-0.153847	-0.533979	0.262882	0.99494
TE330395(LTR/Copia)	0	MSTRG.350.1	-0.123493	-1.14359	0.796584	1
TE539500(LTR/Copia)	0	MSTRG.13890.1	-0.167941	0.36257	0.801542	0.997881
TE544702(LTR/Gypsy)	0	MSTRG.14136.3	-0.111652	-2.00571	0.15251	1
TE544705(LTR/Gypsy)	0	MSTRG.14136.3	-0.00856761	-2.00571	0.15251	1
TE544708(LTR/Gypsy)	0	MSTRG.14136.3	-0.0032911	-2.00571	0.15251	1
TE544711(LTR/Gypsy)	0	MSTRG.14136.3	-0.146345	-2.00571	0.15251	1
TE544721(LTR/Gypsy)	0	MSTRG.14136.3	-0.0279341	-2.00571	0.15251	1
TE302059(LINE/L1)	0	MSTRG.34196.1	-0.130458	-0.227601	0.108233	0.967994
TE302061(LTR/Gypsy)	0	MSTRG.34196.1	-0.178463	-0.227601	0.108233	0.967994
TE302064(LINE/L1)	0	MSTRG.34196.1	-0.270735	-0.227601	0.108233	0.967994
TE302065(LTR/Gypsy)	0	MSTRG.34196.1	-0.0260458	-0.227601	0.108233	0.967994
TE302076(LINE/L1)	0	MSTRG.34196.1	-0.146185	-0.227601	0.108233	0.967994
TE302079(LTR/Copia)	0	MSTRG.34196.1	-0.0467591	-0.227601	0.108233	0.967994
TE302080(LINE/L1)	0	MSTRG.34196.1	-0.120624	-0.227601	0.108233	0.967994
TE302097(LTR/Gypsy)	0	MSTRG.34196.1	-0.710493	-0.227601	0.108233	0.967994
TE302099(LTR/Copia)	0	MSTRG.34196.1	-0.219507	-0.227601	0.108233	0.967994
TE302109(LTR/Gypsy)	0	MSTRG.34196.1	-0.0675766	-0.227601	0.108233	0.967994
TE302112(LTR/Gypsy)	0	MSTRG.34196.1	-0.132927	-0.227601	0.108233	0.967994
TE302115(LTR/Copia)	0	MSTRG.34196.1	-0.0290997	-0.227601	0.108233	0.967994
TE302123(LTR/Copia)	0	MSTRG.34196.1	-0.0189416	-0.227601	0.108233	0.967994
TE302128(LTR/Copia)	0	MSTRG.34196.1	-0.0500036	-0.227601	0.108233	0.967994
TE302137(LTR/Gypsy)	0	MSTRG.34196.1	-0.0115685	-0.227601	0.108233	0.967994
TE302157(LTR/Gypsy)	0	MSTRG.34196.1	-0.206292	-0.227601	0.108233	0.967994
TE302158(LINE/L1)	0	MSTRG.34196.1	-0.000973407	-0.227601	0.108233	0.967994
TE302160(LTR/Gypsy)	0	MSTRG.34196.1	-0.610882	-0.227601	0.108233	0.967994
TE302161(LINE/L1)	0	MSTRG.34196.1	-1.06301	-0.227601	0.108233	0.967994
TE302140(LTR/Gypsy)	0	MSTRG.34196.1	-0.00345001	-0.227601	0.108233	0.967994
TE215413(LTR/Copia)	236	MSTRG.30837.3	-0.0101529	-0.0288379	0.528645	0.997881
TE076571(LTR/Gypsy)	1080	MSTRG.22797.1	-0.0219388	10.9268	0.169275	1
TE495423(LTR/Copia)	0	MSTRG.11518.1	-0.0238219	1.31178	0.285185	0.99494
TE225690(LTR/Gypsy)	0	MSTRG.31167.1	-0.116319	-0.185355	0.8966	1
TE225694(LTR/Copia)	0	MSTRG.31167.1	-0.999313	-0.185355	0.8966	1
TE225705(LINE/L1)	0	MSTRG.31167.1	-1.58496	-0.185355	0.8966	1
TE225706(LINE/L1)	0	MSTRG.31167.1	-0.254012	-0.185355	0.8966	1
TE225716(LTR/Gypsy)	0	MSTRG.31167.1	-0.382015	-0.185355	0.8966	1
TE225725(LTR/Gypsy)	0	MSTRG.31167.1	-0.119788	-0.185355	0.8966	1
TE225726(LINE/R1)	0	MSTRG.31167.1	-0.0864478	-0.185355	0.8966	1
TE225728(LTR/Gypsy)	0	MSTRG.31167.1	-0.0882592	-0.185355	0.8966	1
TE225731(LTR/Gypsy)	0	MSTRG.31167.1	-0.00978797	-0.185355	0.8966	1
TE225693(LTR/Copia)	0	MSTRG.31167.1	-0.233838	-0.185355	0.8966	1
TE225717(LTR/Gypsy)	0	MSTRG.31167.1	-0.0142077	-0.185355	0.8966	1
TE600366(LTR/Gypsy)	604	MSTRG.17348.1	-0.109794	0.645318	0.531933	0.997881
TE272734(LTR/Copia)	0	MSTRG.34975.1	-0.59323	0.117256	0.607252	0.997881
TE139276(LTR/Gypsy)	0	MSTRG.26627.1	-0.0506494	0.0684703	0.608023	0.997881
TE139313(LTR/Gypsy)	0	MSTRG.26627.1	-0.227129	0.0684703	0.608023	0.997881
TE139331(LTR/Gypsy)	0	MSTRG.26627.1	-0.00342114	0.0684703	0.608023	0.997881
TE139387(LTR/Copia)	0	MSTRG.26627.1	-0.000919207	0.0684703	0.608023	0.997881
TE228120(LTR/Gypsy)	2568	MSTRG.31278.1	-0.0254094	0.965691	0.352701	0.995505
TE452173(LTR/Gypsy)	0	MSTRG.8621.1	-0.0056701	10.0813	0.419045	1
TE070444(LTR/Gypsy)	0	MSTRG.22586.1	-0.8723	0.338726	0.659529	0.997881
TE543520(LTR/Gypsy)	0	MSTRG.14073.1	-0.0105921	1.42364	0.102484	0.967994
TE148617(LTR/Gypsy)	41	MSTRG.26908.1	-0.0198403	0.283172	0.979636	1
TE370241(LTR/Gypsy)	0	MSTRG.4338.1	-0.0113615	-0.584963	0.24911	0.99494
TE391120(LTR/Gypsy)	597	MSTRG.4995.7	-0.00689445	0.00141649	0.593554	0.997881
TE198794(LTR/Gypsy)	0	MSTRG.29801.1	-0.0609507	0.952382	0.834393	1
TE032638(LTR/Gypsy)	617	MSTRG.20301.1	-1.6398	-7.86625	0.660664	1
TE285522(LTR/Gypsy)	0	MSTRG.33942.1	-0.0208221	2.53131	0.444822	1
TE366047(LTR/Gypsy)	0	MSTRG.3813.1	-0.0708199	0.312225	0.894951	0.997881
TE366048(LTR/Gypsy)	0	MSTRG.3813.1	-4.64386	0.312225	0.894951	0.997881
TE161494(LTR/Copia)	2490	MSTRG.28180.1	-0.0500226	-0.347116	0.157526	0.99494
TE324258(LTR/Copia)	0	MSTRG.47.1	-0.0148955	8.63178	0.57787	1
TE507053(LTR/Gypsy)	0	MSTRG.11935.1	-0.0110192	0.86148	0.725096	1
TE467950(LTR/Copia)	0	MSTRG.10198.1	-0.0627585	-0.649552	0.280604	0.99494
TE400095(LTR/Copia)	0	MSTRG.5638.1	-0.372076	-10.4305	0.340008	1
TE212734(LTR/Gypsy)	0	MSTRG.30690.2	-0.0198895	0.516394	0.669655	0.997881
TE539639(LTR/Gypsy)	0	MSTRG.13904.1	-0.178063	-2.03242	0.568531	1
TE306407(LTR/Gypsy)	1394	MSTRG.35177.1	-0.0432397	-0.369155	0.256691	0.99494
TE493224(LTR/Gypsy)	750	MSTRG.11456.1	-0.0127985	0.705327	0.065262	0.931009
TE367768(LTR/Gypsy)	3293	MSTRG.4037.1	-6.32193	-0.411814	0.709745	1
TE133339(LTR/Copia)	0	MSTRG.26145.2	-0.00636843	0.263269	0.998394	0.9992
TE180754(LTR/Gypsy)	0	MSTRG.29125.1	-0.00669599	-10.4235	0.308548	1
TE155120(LTR/Gypsy)	150	MSTRG.27210.1	-0.040837	-8.6677	0.566059	1
TE597833(LTR/Gypsy)	0	MSTRG.17226.1	-0.0107623	1.01023	0.425756	0.997881
TE597837(LTR/Gypsy)	0	MSTRG.17226.1	-0.1439	1.01023	0.425756	0.997881
TE611208(LTR/Gypsy)	0	MSTRG.17741.2	-0.086373	0.167945	0.968416	0.998255
TE597143(LINE/L1)	847	MSTRG.17164.1	-0.064826	-0.237212	0.525591	0.997881
TE136087(LTR/Gypsy)	0	MSTRG.26391.1	-1.6009	0.184871	0.976347	0.99846
TE170867(LTR/Gypsy)	0	MSTRG.28844.1	-0.0114213	1.33297	0.0849533	0.9623
TE016170(LTR/Gypsy)	1893	MSTRG.19372.1	-0.0132733	-0.74907	0.324352	0.99494
TE042362(LTR/Gypsy)	1553	MSTRG.20911.1	-0.00895449	2.43507	0.536336	1
TE570842(LTR/Gypsy)	0	MSTRG.15526.1	-0.0127206	0.339047	0.474525	0.997881
TE402031(LTR/Copia)	0	MSTRG.5753.1	-0.0381122	0.215866	0.948203	0.997881
TE481478(LTR/Gypsy)	1679	MSTRG.10879.1	-0.148958	10.4952	0.199049	1
TE385138(LTR/Gypsy)	0	MSTRG.4843.1	-0.731183	0.240663	0.922976	0.997881
TE385140(LTR/Gypsy)	0	MSTRG.4843.1	-0.998268	0.240663	0.922976	0.997881
TE385141(LTR/Copia)	0	MSTRG.4843.1	-0.709206	0.240663	0.922976	0.997881
TE385142(LTR/Gypsy)	0	MSTRG.4843.1	-0.0793013	0.240663	0.922976	0.997881
TE265965(LTR/Gypsy)	1641	MSTRG.35060.1	-0.0115446	0.715432	0.970131	1
TE186576(LTR/Gypsy)	1369	MSTRG.29476.1	-0.0488724	8.78136	0.68451	1
TE387315(LTR/Copia)	0	MSTRG.4895.1	-0.171496	0.624724	0.679254	0.997881
TE387317(LTR/Copia)	0	MSTRG.4895.1	-0.00603577	0.624724	0.679254	0.997881
TE363032(LTR/Copia)	0	MSTRG.3369.1	-0.16743	0.946982	0.834393	1
TE520535(LTR/Gypsy)	0	MSTRG.13346.1	-0.00728099	11.4835	0.0603853	1
TE614039(LTR/Gypsy)	0	MSTRG.17980.1	-0.0282937	-0.175191	0.60369	0.997881
TE595420(LTR/Gypsy)	0	MSTRG.17017.1	-0.0179516	-0.0339473	0.568343	0.997881
TE595424(LTR/Copia)	0	MSTRG.17017.1	-0.637682	-0.0339473	0.568343	0.997881
TE595426(LTR/Gypsy)	0	MSTRG.17017.1	-0.807974	-0.0339473	0.568343	0.997881
TE595427(LTR/Gypsy)	0	MSTRG.17017.1	-0.0148043	-0.0339473	0.568343	0.997881
TE595185(LINE/L1)	328	MSTRG.16997.3	-3.08179	-7.43741	0.78345	1
TE307969(LTR/Gypsy)	0	MSTRG.34173.1	-0.0456887	0.265228	0.842296	0.997881
TE478494(LTR/Gypsy)	1038	MSTRG.10695.4	-0.0773735	0.0582503	0.33265	0.99494
TE540455(LTR/Gypsy)	603	MSTRG.13948.1	-3.80921	-1.739	0.463579	1
TE479029(LINE/RTE-BovB)	0	MSTRG.10750.1	-1.794	2.32953	0.0840356	0.9623
TE188879(LTR/Gypsy)	2075	MSTRG.29561.1	-0.0397444	-0.540881	0.581721	0.997881
TE259565(LTR/Gypsy)	0	MSTRG.33578.1	-0.0200551	-8.49185	0.660664	1
TE070639(LTR/Gypsy)	0	MSTRG.22588.1	-0.00899654	0.344151	0.709938	0.997881
TE245980(LTR/Gypsy)	1712	MSTRG.33113.1	-6.38082	8.6677	0.68917	1
TE589823(LTR/Copia)	0	MSTRG.16669.1	-0.164918	1.61492	0.579474	1
TE398413(LTR/Copia)	0	MSTRG.5587.6	-0.790912	0.0373776	0.35785	0.997881
TE398414(LTR/Gypsy)	0	MSTRG.5587.6	-0.454366	0.0373776	0.35785	0.997881
TE140614(LTR/Gypsy)	0	MSTRG.26701.1	-5.86542	0.601049	0.527161	0.997881
TE313171(LTR/Gypsy)	0	MSTRG.34295.1	-0.0424675	-0.149297	0.763201	0.997881
TE568876(LTR/Copia)	0	MSTRG.15488.1	-1.01159	0.471118	0.295204	0.99494
TE347610(LTR/Gypsy)	0	MSTRG.1059.1	-0.0294147	7.09452	0.844158	1
TE428805(LTR/Gypsy)	0	MSTRG.7601.2	-1.36903	-0.101614	0.611072	0.997881
TE482959(LTR/Copia)	0	MSTRG.10940.1	-0.0910146	1.01118	0.0787114	0.95637
TE027830(LTR/Copia)	0	MSTRG.19875.1	-0.0198298	-0.804038	0.0308809	0.819748
TE052324(LTR/Gypsy)	0	MSTRG.21214.1	-0.072641	-7.22882	0.78345	1
TE242339(LTR/Copia)	5	MSTRG.32644.1	-4.81762	0.479677	0.936808	0.997881
TE575286(LTR/Gypsy)	0	MSTRG.15657.1	-0.0529881	1.07662	0.894986	1
TE501484(LTR/Copia)	0	MSTRG.11715.4	-0.152691	-0.0905068	0.0410669	0.853312
TE501497(LTR/Gypsy)	0	MSTRG.11715.4	-0.469356	-0.0905068	0.0410669	0.853312
TE501520(LTR/Gypsy)	0	MSTRG.11715.4	-0.136528	-0.0905068	0.0410669	0.853312
TE032597(LTR/Gypsy)	0	MSTRG.20299.3	-1.21681	0.216591	0.770055	0.997881
TE026955(LTR/Gypsy)	4296	MSTRG.19797.1	-0.0029539	0.158561	0.924555	0.997881
TE454642(LTR/Gypsy)	0	MSTRG.8908.2	-0.122019	0.326539	0.757489	0.997881
TE354933(LTR/Gypsy)	0	MSTRG.2128.1	-0.0169255	-9.10329	0.496674	1
TE423963(LTR/Gypsy)	0	MSTRG.7317.1	-2.79564	-0.309746	0.0880145	0.9623
TE375731(LTR/Gypsy)	0	MSTRG.4630.1	-0.0293524	-0.732039	0.457613	0.997881
TE358377(LTR/Gypsy)	23	MSTRG.2690.3	-0.0357148	1.82978	0.619696	0.997881
TE294669(LTR/Gypsy)	7255	MSTRG.34177.1	-0.108261	0.792407	0.139915	0.99494
TE311796(LTR/Gypsy)	261	MSTRG.35477.1	-0.0408614	2.71465	0.054026	0.900244
TE394981(LTR/Gypsy)	3571	MSTRG.5374.1	-2.32193	-2.06269	0.176352	1
TE282660(LTR/Gypsy)	0	MSTRG.34870.1	-0.0294826	3.59585	0.0790828	1
TE061619(LTR/Copia)	0	MSTRG.21647.1	-0.387311	-0.868167	0.415669	0.997881
TE078604(LTR/Gypsy)	2932	MSTRG.22854.1	-0.0559115	0.268252	0.831149	0.997881
TE277917(LTR/Gypsy)	0	MSTRG.34506.2	-1.68685	-1.55459	0.162652	0.99494
TE277930(LTR/Gypsy)	0	MSTRG.34506.2	-0.263394	-1.55459	0.162652	0.99494
TE277934(LTR/Gypsy)	0	MSTRG.34506.2	-0.0157925	-1.55459	0.162652	0.99494
TE277942(LTR/Gypsy)	0	MSTRG.34506.2	-0.176589	-1.55459	0.162652	0.99494
TE277944(LTR/Gypsy)	0	MSTRG.34506.2	-0.0207312	-1.55459	0.162652	0.99494
TE277925(LTR/Gypsy)	0	MSTRG.34506.2	-5.02237	-1.55459	0.162652	0.99494
TE069039(LTR/Gypsy)	763	MSTRG.22440.1	-0.0574123	-2.79564	0.244326	1
TE112190(LTR/Gypsy)	0	MSTRG.24601.1	-0.0187107	-10.0589	0.148955	1
TE540428(LTR/Copia)	0	MSTRG.13945.1	-0.0522368	1.12481	0.405726	0.997881
TE354267(LTR/Copia)	2733	MSTRG.2034.3	-0.063	1.91488	0.467102	1
TE404430(LTR/Copia)	0	MSTRG.5845.1	-0.0297931	-0.143735	0.94628	0.997881
TE280327(LTR/Gypsy)	0	MSTRG.33826.1	-0.0300144	-10.2605	0.340008	1
TE585863(LTR/Copia)	0	MSTRG.16473.1	-0.0185375	0.370548	0.38043	0.997881
TE196628(LINE/L1)	0	MSTRG.29755.2	-0.265562	0.00750568	0.712839	0.997881
TE469563(LTR/Gypsy)	0	MSTRG.10255.1	-0.0942918	-8.63178	0.478895	1
TE176425(LTR/Gypsy)	0	MSTRG.28964.3	-0.14227	0.276448	0.731946	0.997881
TE266194(LTR/Gypsy)	1692	MSTRG.35282.1	-0.00649692	-2.32981	0.410312	1
TE006801(LTR/Gypsy)	0	MSTRG.19016.1	-0.0324281	-1.37222	0.150286	0.99494
TE294405(LTR/Gypsy)	0	MSTRG.33740.1	-0.0048182	0.291424	0.63228	0.997881
TE265473(LTR/Gypsy)	5033	MSTRG.34654.1	-0.208463	0.66185	0.0700707	0.93627
TE287814(LTR/Gypsy)	1138	MSTRG.34501.1	-0.0599341	1.55873	0.688751	1
TE590581(LTR/Copia)	0	MSTRG.16721.1	-0.077896	0.153336	0.981213	0.99846
TE516010(LTR/Gypsy)	0	MSTRG.12942.1	-0.021871	1.54617	0.105378	0.967994
TE336288(LTR/Gypsy)	240	MSTRG.580.1	-0.036397	2.98868	0.224817	1
TE183200(LTR/Gypsy)	0	MSTRG.29312.1	-0.0196466	-2.46632	0.500515	1
TE262762(LTR/Gypsy)	0	MSTRG.33967.1	-0.000522827	0.170878	0.967033	0.998255
TE544561(LTR/Copia)	0	MSTRG.14125.1	-0.104111	0.49409	0.649746	0.997881
TE549472(LTR/Copia)	0	MSTRG.14546.1	-0.817709	-0.102861	0.22646	0.99494
TE548443(LTR/Gypsy)	0	MSTRG.14428.3	-0.41792	0.51537	0.0863208	0.9623
TE548444(LTR/Copia)	0	MSTRG.14428.3	-2	0.51537	0.0863208	0.9623
TE548449(LTR/Gypsy)	0	MSTRG.14428.3	-0.0719548	0.51537	0.0863208	0.9623
TE187207(LTR/Gypsy)	0	MSTRG.29495.1	-0.0229087	2.04148	0.149921	0.99494
TE602598(LTR/Copia)	986	MSTRG.17419.1	-0.0427858	-8.94642	0.566059	1
TE123503(LTR/Gypsy)	0	MSTRG.24933.1	-0.046515	0.857867	0.537638	0.997881
TE123504(LTR/Gypsy)	0	MSTRG.24933.1	-0.0996506	0.857867	0.537638	0.997881
TE123505(LTR/Gypsy)	0	MSTRG.24933.1	-0.0121392	0.857867	0.537638	0.997881
TE561050(LTR/Copia)	0	MSTRG.15265.1	-0.0218022	-2.72855	0.136737	1
TE184719(LTR/Gypsy)	0	MSTRG.29401.1	-0.00419363	-0.401592	0.719646	0.997881
TE535686(LTR/Gypsy)	0	MSTRG.13790.1	-0.0246661	-0.510195	0.749608	1
TE309098(LTR/Gypsy)	0	MSTRG.34365.2	-0.0303736	0.748577	0.866398	0.997881
TE309093(LTR/Gypsy)	0	MSTRG.34365.2	-0.0893974	0.748577	0.866398	0.997881
TE143317(LTR/Gypsy)	2357	MSTRG.26776.1	-1.34352	0.624378	0.268033	0.99494
TE041028(LTR/Gypsy)	0	MSTRG.20870.1	-0.00368665	-9.1964	0.478895	1
TE050356(LTR/Gypsy)	6512	MSTRG.21171.1	-0.0816956	9.94154	0.459278	1
TE279954(LTR/Gypsy)	0	MSTRG.34343.1	-0.00422932	2.34147	0.198482	1
TE435837(LTR/Gypsy)	0	MSTRG.7884.1	-0.0169993	0.59172	0.335804	0.99494
TE543428(LTR/Gypsy)	0	MSTRG.14069.1	-0.695559	-3.63614	0.0954555	1
TE032045(LTR/Gypsy)	0	MSTRG.20248.1	-0.107641	-0.615435	0.347878	0.995505
TE259565(LTR/Gypsy)	0	MSTRG.33577.1	-0.0200551	10.2288	0.45506	1
TE293704(LTR/Gypsy)	412	MSTRG.34963.1	-0.0107186	-0.748798	0.242847	0.99494
TE440426(LTR/Gypsy)	0	MSTRG.8019.1	-0.0454742	2.84499	0.0699076	0.93627
TE467757(LTR/Gypsy)	0	MSTRG.10184.1	-0.078306	0.303991	0.808798	0.997881
TE383128(LTR/Gypsy)	0	MSTRG.4803.1	-0.0361663	10.0544	0.424559	1
TE519288(LTR/Gypsy)	0	MSTRG.13242.1	-1.6009	-0.31366	0.875277	1
TE533322(LTR/Gypsy)	0	MSTRG.13738.1	-0.0912065	-0.0217335	0.421984	0.997881
TE292243(LTR/Gypsy)	1979	MSTRG.34893.3	-0.0186403	-0.0049398	0.406695	0.997881
TE083927(LTR/Gypsy)	0	MSTRG.22974.1	-0.0379083	-0.413374	0.872864	1
TE083928(LTR/Gypsy)	0	MSTRG.22974.1	-0.0049503	-0.413374	0.872864	1
TE069622(LTR/Gypsy)	0	MSTRG.22514.1	-2.9855	-0.0791756	0.340881	0.99494
TE186802(LTR/Gypsy)	0	MSTRG.29477.2	-0.824864	0.144556	0.798675	0.997881
TE186805(LTR/Copia)	0	MSTRG.29477.2	-0.391139	0.144556	0.798675	0.997881
TE186807(LTR/Copia)	0	MSTRG.29477.2	-2.05311	0.144556	0.798675	0.997881
TE186820(LTR/Gypsy)	0	MSTRG.29477.2	-4.64386	0.144556	0.798675	0.997881
TE186821(LTR/Gypsy)	0	MSTRG.29477.2	-1.38549	0.144556	0.798675	0.997881
TE218592(LTR/Gypsy)	0	MSTRG.30942.1	-0.0105542	0.518087	0.305752	0.99494
TE439506(LTR/Gypsy)	0	MSTRG.7996.1	-0.0120673	10.2487	0.45506	1
TE471586(LTR/Gypsy)	0	MSTRG.10346.4	-2.14162	0.355549	0.757536	0.997881
TE471587(LTR/Gypsy)	0	MSTRG.10346.4	-1.48043	0.355549	0.757536	0.997881
TE496712(LTR/Copia)	792	MSTRG.11551.1	-0.0721016	10.0316	0.302614	1
TE354171(LTR/Gypsy)	0	MSTRG.2015.1	-0.470968	0.389224	0.294238	0.99494
TE354173(LTR/Gypsy)	0	MSTRG.2015.1	-0.105596	0.389224	0.294238	0.99494
TE354174(LTR/Gypsy)	0	MSTRG.2015.1	-2.53107	0.389224	0.294238	0.99494
TE044926(LINE/RTE-BovB)	0	MSTRG.21014.4	-0.792842	0.514425	0.0919636	0.967994
TE044928(LTR/Copia)	0	MSTRG.21014.4	-0.621762	0.514425	0.0919636	0.967994
TE044930(LTR/Copia)	0	MSTRG.21014.4	-0.0902248	0.514425	0.0919636	0.967994
TE407374(LTR/Gypsy)	1436	MSTRG.5953.1	-0.0596474	-8.72565	0.566059	1
TE195859(LTR/Gypsy)	0	MSTRG.29737.2	-0.560409	0.0926245	0.909028	0.997881
TE179057(LTR/Gypsy)	0	MSTRG.29063.1	-0.0212082	-0.693111	0.23813	0.99494
TE324624(LTR/Gypsy)	0	MSTRG.68.1	-0.184259	0.474616	0.238983	0.99494
TE253792(LTR/Copia)	0	MSTRG.33444.1	-0.0637071	-10.7482	0.278238	1
TE272174(LTR/Gypsy)	0	MSTRG.35339.1	-0.0138428	-0.204568	0.580993	0.997881
TE282660(LTR/Gypsy)	3475	MSTRG.34868.1	-0.0294826	-9.50515	0.445907	1
TE289377(LTR/Copia)	0	MSTRG.34806.1	-0.0691477	0.143729	0.974101	0.99846
TE216855(LTR/Gypsy)	0	MSTRG.30886.1	-0.00465508	-0.238322	0.714677	0.997881
TE018836(LTR/Copia)	0	MSTRG.19474.1	-0.00268109	0.0445812	0.907907	0.997881
TE617767(LTR/Copia)	0	MSTRG.18510.1	-0.0307939	-0.0283381	0.80789	0.997881
TE420524(LTR/Gypsy)	2145	MSTRG.6847.1	-0.267104	-0.978359	0.0955672	0.967994
TE219806(LTR/Gypsy)	461	MSTRG.30989.1	-0.0366305	-1.95693	0.612894	1
TE178005(LTR/Gypsy)	180	MSTRG.29032.1	-0.0552239	0.771731	0.963116	1
TE257615(LINE/I)	0	MSTRG.33527.1	-0.00804784	0.669482	0.650763	0.997881
TE194739(LTR/Gypsy)	0	MSTRG.29706.1	-0.0264411	1.21419	0.549856	1
TE353202(LTR/Gypsy)	0	MSTRG.1832.1	-0.0137442	-0.498069	0.699723	1
TE288011(LTR/Gypsy)	1440	MSTRG.34547.1	-0.128889	-0.443919	0.527731	0.997881
TE487297(LTR/Gypsy)	0	MSTRG.11209.1	-0.0111422	-1.47337	0.160496	0.99494
TE262478(LTR/Gypsy)	7743	MSTRG.33635.1	-0.0465158	-0.418046	0.307817	0.99494
TE229149(LTR/Gypsy)	1051	MSTRG.31324.1	-0.118519	-10.1336	0.242188	1
TE376319(LTR/Copia)	0	MSTRG.4647.1	-0.485654	-0.240658	0.46297	0.997881
TE376354(LTR/Gypsy)	0	MSTRG.4647.1	-0.125531	-0.240658	0.46297	0.997881
TE376359(LTR/Gypsy)	0	MSTRG.4647.1	-0.00996291	-0.240658	0.46297	0.997881
TE376373(LTR/Gypsy)	0	MSTRG.4647.1	-0.447722	-0.240658	0.46297	0.997881
TE100913(LTR/Gypsy)	2566	MSTRG.24035.1	-0.021888	0.170636	0.989598	0.99846
TE484811(LTR/Copia)	942	MSTRG.11035.1	-2.94486	-0.205447	0.435011	0.997881
TE474087(LINE/L1)	1066	MSTRG.10473.1	-1.7152	0.242392	0.876097	0.997881
TE414545(LTR/Copia)	969	MSTRG.6291.1	-0.0138697	-9.76487	0.445907	1
TE296944(LTR/Gypsy)	0	MSTRG.34561.1	-0.0147646	-1.10879	0.157649	0.99494
TE101142(LTR/Copia)	36	MSTRG.24060.5	-2.05889	0.220534	0.922052	0.997881
TE213060(LTR/Gypsy)	0	MSTRG.30718.2	-0.0285518	1.39374	0.543295	1
TE274443(LTR/Gypsy)	0	MSTRG.35226.1	-1.39985	0.143909	0.876394	0.997881
TE548964(LTR/Gypsy)	0	MSTRG.14474.1	-0.640357	0.52977	0.547026	0.997881
TE103740(LTR/Copia)	0	MSTRG.24244.1	-0.0134148	0.146851	0.799382	0.997881
TE516879(LTR/Copia)	1038	MSTRG.13085.1	-2.64386	2.43494	0.134156	0.99494
TE191185(LTR/Copia)	0	MSTRG.29626.1	-0.625754	0.392526	0.722184	0.997881
TE191187(LTR/Copia)	0	MSTRG.29626.1	-0.800452	0.392526	0.722184	0.997881
TE191189(LTR/Copia)	0	MSTRG.29626.1	-0.737362	0.392526	0.722184	0.997881
TE469095(LTR/Gypsy)	612	MSTRG.10241.1	-0.0171886	1.45705	0.385401	0.997881
TE537426(LTR/Gypsy)	548	MSTRG.13830.1	-0.00668223	-10.0634	0.406621	1
TE211396(LTR/Copia)	283	MSTRG.30494.1	-3.36457	-10.3332	0.340008	1
TE077480(LTR/Gypsy)	0	MSTRG.22826.1	-5.01534e-05	1.13047	0.551527	0.997881
TE238213(LTR/Gypsy)	0	MSTRG.32076.1	-0.0930682	-11.2127	0.050207	1
TE318714(LTR/Gypsy)	2470	MSTRG.34439.1	-0.217013	-10.1163	0.117151	1
TE311028(LTR/Gypsy)	0	MSTRG.34245.1	-0.0300883	-0.907288	0.00501013	0.486879
TE282462(LTR/Gypsy)	0	MSTRG.34429.1	-0.0776317	-2.76275	0.324421	1
TE134485(LTR/Gypsy)	0	MSTRG.26257.1	-0.0287183	0.738066	0.625431	0.997881
TE134486(LTR/Gypsy)	0	MSTRG.26257.1	-0.00717333	0.738066	0.625431	0.997881
TE081092(LTR/Gypsy)	2153	MSTRG.22919.1	-0.0141936	0.837061	0.690284	1
TE084644(LINE/I)	0	MSTRG.23011.1	-6.47393	1.11136	0.231505	0.99494
TE193641(LTR/Gypsy)	1380	MSTRG.29668.1	-0.0299216	-2.42321	0.284152	1
TE307712(LTR/Gypsy)	2445	MSTRG.35256.1	-0.0410071	10.4443	0.170654	1
TE160444(LINE/L1)	606	MSTRG.28030.1	-1.85704	-10.2527	0.242188	1
TE065386(LTR/Gypsy)	501	MSTRG.22033.1	-0.024596	0.366175	0.842009	0.997881
TE476027(LINE/L1)	104	MSTRG.10537.1	-1.30485	-2.76977	0.204764	1
TE325214(LTR/Gypsy)	0	MSTRG.104.1	-0.0311535	0.00737136	0.353611	0.995576
TE485569(LTR/Copia)	104	MSTRG.11086.1	-0.115199	0.648505	0.329981	0.99494
TE239982(LTR/Gypsy)	1023	MSTRG.32299.1	-1.0458	0.490379	0.600326	0.997881
TE593914(LTR/Copia)	177	MSTRG.16910.2	-1.26159	-0.100694	0.82488	0.997881
TE409906(LTR/Copia)	0	MSTRG.6056.1	-0.0422591	0.860434	0.483079	0.997881
TE409904(LTR/Copia)	0	MSTRG.6056.1	-0.003687	0.860434	0.483079	0.997881
TE458719(LTR/Copia)	0	MSTRG.9495.1	-0.00431509	0.589138	0.786002	0.997881
TE549012(LTR/Copia)	0	MSTRG.14486.1	-0.0606585	-10.7228	0.0939068	1
TE360916(LTR/Gypsy)	0	MSTRG.2996.1	-0.484689	0.700871	0.365894	0.997881
TE515008(LTR/Copia)	3130	MSTRG.12816.1	-0.00894448	-0.181215	0.836862	1
TE001709(LTR/Copia)	0	MSTRG.18710.1	-0.321928	0.0585352	0.561871	0.997881
TE375492(LTR/Copia)	898	MSTRG.4623.1	-0.0243737	-8.50515	0.660664	1
TE009490(LTR/Gypsy)	2879	MSTRG.19106.1	-0.0130394	-3.10512	0.137125	1
TE225368(LTR/Gypsy)	0	MSTRG.31149.1	-0.0586495	0.617456	0.0287401	0.814094
TE143588(LTR/Copia)	1307	MSTRG.26778.1	-1.31234	0.542955	0.580187	0.997881
TE335871(LTR/Gypsy)	4822	MSTRG.567.1	-0.0423587	-9.05889	0.242188	1
TE227131(LTR/Gypsy)	0	MSTRG.31237.1	-0.0256662	-1.32669	0.22112	0.99494
TE307708(LTR/Gypsy)	201	MSTRG.35333.1	-0.0637812	0.195839	0.976001	0.99846
TE308486(LTR/Copia)	1488	MSTRG.33866.1	-6.64386	0.896056	0.470412	0.997881
TE221961(LTR/Copia)	0	MSTRG.31052.1	-0.0466307	0.00755339	0.379337	0.997881
TE221962(LTR/Gypsy)	0	MSTRG.31052.1	-0.127984	0.00755339	0.379337	0.997881
TE109115(LTR/Gypsy)	0	MSTRG.24473.1	-0.0131688	-0.39155	0.0409698	0.853312
TE109116(LTR/Gypsy)	0	MSTRG.24473.1	-8.10329	-0.39155	0.0409698	0.853312
TE343901(LTR/Gypsy)	0	MSTRG.803.4	-0.117182	0.0956194	0.853723	0.997881
TE228397(LTR/Gypsy)	0	MSTRG.31286.1	-0.659917	-0.969711	0.0860141	0.9623
TE196628(LINE/L1)	87	MSTRG.29756.1	-0.265562	0.215943	0.869497	0.997881
TE127647(LTR/Gypsy)	175	MSTRG.25333.1	-0.00948254	-0.990285	0.620818	1
TE505653(LTR/Gypsy)	0	MSTRG.11857.1	-0.00390744	-1.25429	0.148808	0.99494
TE359176(LINE/L1)	2381	MSTRG.2770.3	-0.00576575	0.345451	0.668923	0.997881
TE529894(LTR/Copia)	4550	MSTRG.13633.1	-0.00999374	0.450754	0.765707	0.997881
TE529568(LTR/Gypsy)	0	MSTRG.13622.1	-0.492079	-0.549595	0.290115	0.99494
TE490485(LINE/L1)	0	MSTRG.11369.3	-0.930652	0.0101958	0.521652	0.997881
TE386081(LTR/Gypsy)	6546	MSTRG.4867.1	-0.0530973	-0.307037	0.79183	1
TE444868(LTR/Gypsy)	0	MSTRG.8119.1	-0.0258752	-9.20457	0.381604	1
TE157350(LTR/Copia)	0	MSTRG.27548.1	-1.49125	-0.718149	0.662665	1
TE590184(LTR/Gypsy)	0	MSTRG.16691.1	-0.03214	1.67691	0.145583	0.99494
TE238696(LTR/Gypsy)	0	MSTRG.32097.5	-2.94486	0.0370433	0.676986	0.997881
TE520732(LTR/Gypsy)	0	MSTRG.13349.2	-0.0163044	-0.770136	0.0611739	0.910257
TE520737(LTR/Gypsy)	0	MSTRG.13349.2	-0.518609	-0.770136	0.0611739	0.910257
TE520746(LTR/Gypsy)	0	MSTRG.13349.2	-0.202987	-0.770136	0.0611739	0.910257
TE520738(LTR/Gypsy)	0	MSTRG.13349.2	-0.0167421	-0.770136	0.0611739	0.910257
TE575696(LTR/Gypsy)	0	MSTRG.15669.1	-0.26392	-2.81214	0.390261	1
TE267207(LTR/Gypsy)	0	MSTRG.33903.1	-0.0137185	-0.378062	0.819435	1
TE277027(LTR/Gypsy)	664	MSTRG.34278.1	-0.0254512	0.20523	0.953962	0.997881
TE334097(LINE/L1)	18	MSTRG.505.1	-0.0547536	-0.147043	0.318144	0.99494
TE439222(LTR/Gypsy)	5	MSTRG.7977.1	-0.0766675	-0.34915	0.790011	1
TE277657(LTR/Gypsy)	7205	MSTRG.33697.1	-0.153837	-0.314173	0.792454	1
TE190380(LTR/Gypsy)	0	MSTRG.29606.1	-1.82782	0.620035	0.772137	1
TE190381(LTR/Copia)	0	MSTRG.29606.1	-1.82782	0.620035	0.772137	1
TE217899(LTR/Gypsy)	0	MSTRG.30913.1	-0.00305427	9.33688	0.582449	1
TE413168(LTR/Gypsy)	0	MSTRG.6222.1	-1.08246	0.447261	0.489948	0.997881
TE334077(LTR/Gypsy)	1665	MSTRG.504.1	-0.0537868	0.330046	0.977682	0.99846
TE064842(LTR/Gypsy)	0	MSTRG.21948.2	-0.93057	0.108483	0.643477	0.997881
TE471065(LTR/Gypsy)	0	MSTRG.10305.1	-0.0518925	-0.10927	0.673221	0.997881
TE504985(LTR/Gypsy)	0	MSTRG.11826.1	-0.0105124	1.31378	0.380064	0.997881
TE602446(LINE/RTE-BovB)	0	MSTRG.17400.1	-1.31136	0.27077	0.824604	0.997881
TE441619(LTR/Gypsy)	0	MSTRG.8040.1	-0.00537181	0.366453	0.647921	0.997881
TE172750(LTR/Gypsy)	852	MSTRG.28881.1	-0.648699	0.492733	0.530229	0.997881
TE203698(LTR/Copia)	0	MSTRG.29950.1	-0.0524911	0.285061	0.768	0.997881
TE533991(LTR/Copia)	1877	MSTRG.13763.1	-0.0910629	0.468481	0.492568	0.997881
TE342401(LTR/Gypsy)	0	MSTRG.748.1	-0.0327102	0.596714	0.156469	0.99494
TE495086(LTR/Gypsy)	0	MSTRG.11509.1	-0.110743	0.349378	0.917101	0.997881
TE197671(LTR/Gypsy)	0	MSTRG.29786.1	-0.026664	10.2408	0.422992	1
TE533792(LTR/Gypsy)	0	MSTRG.13757.1	-0.00649562	-0.143286	0.861731	0.997881
TE616234(LTR/Copia)	0	MSTRG.18241.1	-0.0726243	-1.27459	0.128681	0.993766
TE616235(LTR/Copia)	0	MSTRG.18241.1	-0.0206877	-1.27459	0.128681	0.993766
TE616237(LTR/Copia)	0	MSTRG.18241.1	-0.0874252	-1.27459	0.128681	0.993766
TE203475(LTR/Copia)	0	MSTRG.29936.1	-0.153061	-2.50834	0.414725	1
TE320132(LTR/Gypsy)	0	MSTRG.34857.1	-0.0194274	-6.54432	1	1
TE160443(LTR/Copia)	0	MSTRG.28029.1	-0.0178933	0.680957	0.708883	0.997881
TE162186(LTR/Gypsy)	1810	MSTRG.28275.1	-0.0400647	0.846649	0.814966	1
TE224583(LTR/Gypsy)	0	MSTRG.31124.1	-0.0145572	0.932255	0.81267	1
TE444739(LTR/Gypsy)	0	MSTRG.8113.1	-0.00508671	0.983866	0.0890444	0.9623
TE350539(LTR/Gypsy)	1116	MSTRG.1417.1	-0.011728	-2.62059	0.446747	1
TE567628(LTR/Gypsy)	77	MSTRG.15445.1	-0.384211	-0.627891	0.198108	0.99494
TE355025(LINE/L1)	1923	MSTRG.2142.1	-3.18587	-0.198939	0.486825	0.997881
TE405875(LTR/Gypsy)	0	MSTRG.5883.1	-0.0936278	-9.835	0.242188	1
TE040009(LTR/Gypsy)	1362	MSTRG.20811.1	-0.0848068	0.172007	0.931816	0.997881
TE433964(LTR/Copia)	115	MSTRG.7819.1	-0.413815	0.430929	0.854625	1
TE531213(LTR/Gypsy)	0	MSTRG.13678.1	-0.0415092	0.344959	0.867722	0.997881
TE133816(LTR/Gypsy)	0	MSTRG.26206.1	-0.0525808	-0.15645	0.699254	0.997881
TE372580(LTR/Gypsy)	0	MSTRG.4475.3	-4.45943	0.795433	0.196929	0.99494
TE491027(LTR/Copia)	0	MSTRG.11399.1	-0.046666	-0.339692	0.729347	0.997881
TE193694(LTR/Gypsy)	0	MSTRG.29670.3	-0.304006	-1.69797	0.277208	1
TE193697(LTR/Gypsy)	0	MSTRG.29670.3	-0.222392	-1.69797	0.277208	1
TE567789(LTR/Gypsy)	2651	MSTRG.15453.1	-0.103821	0.216181	0.864726	0.997881
TE316565(LTR/Gypsy)	3607	MSTRG.34726.1	-0.031543	-0.241008	0.874863	1
TE223826(LTR/Gypsy)	898	MSTRG.31109.1	-0.0385705	0.416998	0.880601	0.997881
TE226197(LTR/Gypsy)	0	MSTRG.31192.1	-0.0614005	0.13763	0.874449	0.997881
TE096077(LTR/Gypsy)	900	MSTRG.23479.1	-0.00560747	-1.31067	0.22061	0.99494
TE482956(LTR/Gypsy)	1579	MSTRG.10941.1	-0.0208222	1.94132	0.189301	0.99494
TE337171(LTR/Gypsy)	0	MSTRG.608.1	-0.0294282	-0.0475747	0.798584	0.997881
TE158772(LTR/Gypsy)	0	MSTRG.27786.1	-0.00043391	-0.392317	0.789775	0.997881
TE212961(LTR/Gypsy)	0	MSTRG.30707.1	-0.060969	0.651164	0.105213	0.967994
TE615872(LTR/Gypsy)	0	MSTRG.18190.1	-0.0363821	1.79535	0.168665	0.99494
TE313315(LTR/Gypsy)	0	MSTRG.35100.1	-0.0387881	0.510195	0.912875	0.997881
TE585863(LTR/Copia)	0	MSTRG.16472.1	-0.0185375	0.831375	0.110671	0.969792
TE541892(LTR/Gypsy)	0	MSTRG.13997.1	-0.111508	6.82443	0.68917	1
TE541919(LTR/Gypsy)	0	MSTRG.13997.1	-0.260476	6.82443	0.68917	1
TE294291(LTR/Gypsy)	0	MSTRG.33735.1	-6.38024	0.0276563	0.717667	0.997881
TE294305(LTR/Copia)	0	MSTRG.33735.1	-0.0643669	0.0276563	0.717667	0.997881
TE294306(LTR/Gypsy)	0	MSTRG.33735.1	-0.152147	0.0276563	0.717667	0.997881
TE294308(LTR/Gypsy)	0	MSTRG.33735.1	-1.75132	0.0276563	0.717667	0.997881
TE337400(LTR/Gypsy)	0	MSTRG.617.1	-0.0315499	-1.26222	0.0766747	0.949138
TE219344(LTR/Gypsy)	0	MSTRG.30961.1	-0.0600986	0.899344	0.315893	0.99494
TE269138(LTR/Gypsy)	0	MSTRG.35314.1	-0.0325312	2.66824	0.107018	0.967994
TE319301(LTR/Gypsy)	595	MSTRG.33818.1	-2.58909	2.47158	0.364169	1
TE578527(LTR/Gypsy)	232	MSTRG.15774.1	-0.0397956	10.4129	0.169585	1
TE316855(LTR/Gypsy)	805	MSTRG.35202.1	-0.0501123	-2.16993	0.227886	1
TE106236(LTR/Gypsy)	0	MSTRG.24388.1	-0.701883	-10.8324	0.128324	1
TE209309(LTR/Copia)	319	MSTRG.30277.1	-6.64386	-0.033106	0.679201	0.997881
TE401174(LTR/Gypsy)	0	MSTRG.5687.1	-0.70596	0.289736	0.752501	0.997881
TE401176(LTR/Gypsy)	0	MSTRG.5687.1	-0.508722	0.289736	0.752501	0.997881
TE401178(LTR/Gypsy)	0	MSTRG.5687.1	-0.101062	0.289736	0.752501	0.997881
TE401180(LTR/Gypsy)	0	MSTRG.5687.1	-1.26303	0.289736	0.752501	0.997881
TE573382(LTR/Gypsy)	762	MSTRG.15608.1	-0.673274	1.1745	0.767126	1
TE477232(LTR/Gypsy)	2858	MSTRG.10614.1	-0.0389108	-0.889946	0.589656	0.997881
TE098582(LTR/Gypsy)	722	MSTRG.23775.1	-0.0523495	8.54432	0.68917	1
TE081563(LTR/Gypsy)	0	MSTRG.22923.1	-0.0584926	1.81479	0.60619	1
TE608508(LTR/Copia)	951	MSTRG.17573.1	-6.22882	-0.701017	0.164228	0.99494
TE185983(LTR/Gypsy)	0	MSTRG.29454.1	-0.0366521	0.061449	0.748663	0.997881
TE523656(LTR/Gypsy)	0	MSTRG.13476.1	-2.64386	10.8994	0.255357	1
TE268889(LTR/Gypsy)	0	MSTRG.33662.1	-0.0116943	1.34792	0.533356	1
TE124206(LTR/Gypsy)	1809	MSTRG.24987.2	-0.130362	-0.106477	0.655769	0.997881
TE166858(LTR/Copia)	189	MSTRG.28681.1	-0.0467765	-0.724687	0.836891	1
TE279393(LTR/Gypsy)	532	MSTRG.35377.1	-0.0231423	-10.5918	0.169484	1
TE444827(LTR/Gypsy)	6938	MSTRG.8117.1	-0.0188726	0.00521143	0.91107	0.997881
TE051927(LTR/Gypsy)	0	MSTRG.21204.1	-3.32193	-0.0118324	0.298512	0.99494
TE051930(LTR/Gypsy)	0	MSTRG.21204.1	-0.265301	-0.0118324	0.298512	0.99494
TE519418(LTR/Gypsy)	0	MSTRG.13252.1	-0.0217585	-0.393145	0.894686	1
TE358776(LTR/Gypsy)	433	MSTRG.2723.3	-0.394381	0.213339	0.915142	0.997881
TE072035(LINE/L1)	0	MSTRG.22661.1	-0.0173312	0.221714	0.894665	0.997881
TE072036(LTR/Gypsy)	0	MSTRG.22661.1	-0.00377792	0.221714	0.894665	0.997881
TE031435(LTR/Gypsy)	0	MSTRG.20155.1	-0.017667	0.452947	0.296899	0.99494
TE309080(LTR/Gypsy)	0	MSTRG.34364.1	-0.0471165	0.247329	0.957463	0.997996
TE309085(LTR/Gypsy)	0	MSTRG.34364.1	-0.0668278	0.247329	0.957463	0.997996
TE509044(LTR/Gypsy)	1575	MSTRG.12074.1	-0.0117869	0.116459	0.989169	0.99846
TE067558(LTR/Copia)	0	MSTRG.22309.1	-0.161644	-0.626872	0.163458	0.99494
TE154025(LTR/Gypsy)	0	MSTRG.27098.3	-0.117331	0.142387	0.918203	0.997881
TE154026(LTR/Copia)	0	MSTRG.27098.3	-0.0414492	0.142387	0.918203	0.997881
TE154027(LTR/Copia)	0	MSTRG.27098.3	-0.312067	0.142387	0.918203	0.997881
TE154030(LTR/Copia)	0	MSTRG.27098.3	-0.0907959	0.142387	0.918203	0.997881
TE339617(LTR/Gypsy)	2312	MSTRG.677.1	-2.04977	-1.95193	0.0651723	0.931009
TE358343(LTR/Copia)	101	MSTRG.2684.1	-0.0195897	-0.911501	0.089611	0.9623
TE560506(LTR/Gypsy)	0	MSTRG.15240.1	-0.00419017	-10.3257	0.265016	1
TE259667(LTR/Gypsy)	0	MSTRG.33582.1	-0.0236757	-0.0448542	0.967099	1
TE232764(LTR/Gypsy)	0	MSTRG.31662.1	-0.887525	0.704445	0.361446	0.997881
TE523413(LTR/Gypsy)	0	MSTRG.13460.9	-4.64386	0.0557281	0.888288	0.997881
TE523414(LTR/Copia)	0	MSTRG.13460.9	-0.736966	0.0557281	0.888288	0.997881
TE523423(LTR/Gypsy)	0	MSTRG.13460.9	-0.114551	0.0557281	0.888288	0.997881
TE523447(LTR/Copia)	0	MSTRG.13460.9	-0.0305196	0.0557281	0.888288	0.997881
TE523453(LTR/Gypsy)	0	MSTRG.13460.9	-0.067837	0.0557281	0.888288	0.997881
TE523456(LTR/Copia)	0	MSTRG.13460.9	-0.173755	0.0557281	0.888288	0.997881
TE357859(LTR/Gypsy)	1766	MSTRG.2604.2	-0.0346183	0.669062	0.100175	0.967994
TE098305(LTR/Copia)	0	MSTRG.23735.1	-0.0326879	-0.18242	0.466193	0.997881
TE084441(LTR/Gypsy)	0	MSTRG.22999.1	-0.208826	0.0983799	0.780915	0.997881
TE544555(LTR/Gypsy)	120	MSTRG.14124.1	-0.00869533	-1.07744	0.631586	1
TE042250(LTR/Gypsy)	811	MSTRG.20908.2	-2.10903	-1.09289	0.210724	0.99494
TE249100(LTR/Gypsy)	0	MSTRG.33279.1	-0.0880666	-0.695145	0.325111	0.99494
TE283241(LTR/Copia)	0	MSTRG.35067.1	-0.0995357	0.176253	0.618078	0.997881
TE401805(LTR/Copia)	2415	MSTRG.5741.1	-0.143276	10.4059	0.221843	1
TE226678(LTR/Copia)	1328	MSTRG.31213.1	-0.00858276	-9.52487	0.406621	1
TE091239(LTR/Gypsy)	1410	MSTRG.23165.1	-0.14646	1.19502	0.594637	1
TE145794(LTR/Copia)	0	MSTRG.26827.1	-0.33481	-0.788994	0.483033	0.997881
TE145795(LTR/Gypsy)	0	MSTRG.26827.1	-0.346527	-0.788994	0.483033	0.997881
TE145797(LTR/Gypsy)	0	MSTRG.26827.1	-0.878694	-0.788994	0.483033	0.997881
TE377806(LTR/Gypsy)	0	MSTRG.4684.1	-0.202124	0.187445	0.922666	0.997881
TE539540(LTR/Copia)	4223	MSTRG.13891.1	-0.0310925	0.326651	0.65335	0.997881
TE404430(LTR/Copia)	0	MSTRG.5844.1	-0.0297931	0.355844	0.691322	0.997881
TE144195(LTR/Gypsy)	0	MSTRG.26804.1	-0.21362	-9.03159	0.496674	1
TE075703(LTR/Gypsy)	0	MSTRG.22769.10	-0.101993	0.4789	0.0541945	0.900244
TE075707(LTR/Copia)	0	MSTRG.22769.10	-1.28096	0.4789	0.0541945	0.900244
TE213568(LTR/Gypsy)	675	MSTRG.30751.1	-0.0422839	0.119234	0.803238	0.997881
TE056571(LTR/Gypsy)	0	MSTRG.21377.1	-0.0220811	-1.35669	0.500482	1
TE337293(LTR/Gypsy)	0	MSTRG.615.1	-0.0235522	0.23081	0.925094	1
TE277128(LTR/Gypsy)	2027	MSTRG.35231.1	-0.0735603	0.293525	0.647808	0.997881
TE008614(LTR/Copia)	0	MSTRG.19079.1	-0.00578107	1.72677	0.60698	1
TE512333(LTR/Gypsy)	0	MSTRG.12492.1	-0.0178811	0.850975	0.32837	0.99494
TE196927(LTR/Gypsy)	0	MSTRG.29769.1	-0.0128809	0.0239391	0.510882	0.997881
TE173602(LTR/Gypsy)	1251	MSTRG.28901.1	-0.086201	-2.03598	0.380937	1
TE329114(LTR/Gypsy)	1798	MSTRG.287.2	-0.161869	-9.38082	0.496674	1
TE497536(LTR/Copia)	0	MSTRG.11583.1	-0.0168306	0.00744192	0.796809	0.997881
TE337177(LTR/Gypsy)	177	MSTRG.609.1	-0.0229724	0.441455	0.423441	0.997881
TE482027(LTR/Gypsy)	1920	MSTRG.10901.1	-0.00284849	-0.994964	0.529665	0.997881
TE271021(LTR/Gypsy)	0	MSTRG.33905.1	-0.00549895	1.91711	0.388558	0.997881
TE299346(LTR/Gypsy)	1561	MSTRG.34800.1	-0.169745	1.49918	0.223273	0.99494
TE419883(LTR/Gypsy)	1417	MSTRG.6765.1	-0.112981	-9.93172	0.406621	1
TE282660(LTR/Gypsy)	0	MSTRG.34869.1	-0.0294826	1.00364	0.100707	0.967994
TE215690(LTR/Gypsy)	0	MSTRG.30850.1	-0.0320755	-2.129	0.242409	1
TE182715(LTR/Copia)	0	MSTRG.29275.1	-0.0217473	1.51749	0.258484	0.99494
TE182718(LTR/Copia)	0	MSTRG.29275.1	-0.603127	1.51749	0.258484	0.99494
TE182719(LTR/Gypsy)	0	MSTRG.29275.1	-0.0581223	1.51749	0.258484	0.99494
TE182729(LTR/Gypsy)	0	MSTRG.29275.1	-0.0188144	1.51749	0.258484	0.99494
TE182734(LTR/Gypsy)	0	MSTRG.29275.1	-0.050061	1.51749	0.258484	0.99494
TE341482(LTR/Copia)	0	MSTRG.718.3	-1.69585	-0.196208	0.431065	0.997881
TE508996(LTR/Gypsy)	510	MSTRG.12070.1	-0.375509	-1.20732	0.738095	1
TE501484(LTR/Copia)	0	MSTRG.11715.3	-0.152691	0.0483356	0.633983	0.997881
TE501497(LTR/Gypsy)	0	MSTRG.11715.3	-0.469356	0.0483356	0.633983	0.997881
TE400917(LTR/Gypsy)	0	MSTRG.5671.1	-0.0437444	-2.45845	0.103221	0.967994
TE408122(LTR/Copia)	3558	MSTRG.5980.1	-6.64386	0.524718	0.190002	0.99494
TE302066(LTR/Gypsy)	0	MSTRG.34199.1	-0.258242	-0.429973	0.0565074	0.904094
TE515048(LTR/Gypsy)	0	MSTRG.12826.1	-0.021014	0.259687	0.889796	0.997881
TE094874(LTR/Copia)	0	MSTRG.23382.1	-0.00653803	-1.99284	0.470635	1
TE337169(LTR/Gypsy)	733	MSTRG.607.1	-0.00112247	-9.50515	0.397827	1
TE086095(LTR/Gypsy)	0	MSTRG.23044.1	-0.0367795	0.839535	0.856435	1
TE277027(LTR/Gypsy)	4937	MSTRG.34280.1	-0.0254512	0.0799403	0.613995	0.997881
TE483671(LTR/Gypsy)	0	MSTRG.10980.1	-0.136744	-0.0333335	0.200016	0.99494
TE119532(LTR/Gypsy)	0	MSTRG.24766.1	-0.0207871	0.87175	0.33304	0.99494
TE203575(LTR/Gypsy)	0	MSTRG.29939.1	-0.00814844	-2.22239	0.321987	1
TE439715(LTR/Copia)	0	MSTRG.8004.1	-0.576349	-0.174473	0.364732	0.997881
TE060811(LTR/Gypsy)	2700	MSTRG.21600.1	-4.32193	1.68189	0.171826	0.99494
TE543177(LTR/Gypsy)	2184	MSTRG.14054.1	-0.0653147	0.162942	0.707145	0.997881
TE509157(LTR/Gypsy)	0	MSTRG.12088.1	-0.0163753	-0.0666619	0.449931	0.997881
TE509158(LTR/Copia)	0	MSTRG.12088.1	-0.0194143	-0.0666619	0.449931	0.997881
TE509159(LTR/Copia)	0	MSTRG.12088.1	-0.00563482	-0.0666619	0.449931	0.997881
TE072212(LTR/Gypsy)	1820	MSTRG.22671.1	-0.265842	-0.786486	0.732235	1
TE049970(LTR/Gypsy)	2930	MSTRG.21158.1	-0.56066	0.714573	0.589602	0.997881
TE602885(LTR/Gypsy)	558	MSTRG.17433.1	-0.022108	7.51833	0.844158	1
TE137548(LTR/Gypsy)	0	MSTRG.26479.4	-0.694141	0.188501	0.674099	0.997881
TE137551(LINE/RTE-BovB)	0	MSTRG.26479.4	-0.747699	0.188501	0.674099	0.997881
TE137545(LINE/RTE-BovB)	0	MSTRG.26479.4	-0.188787	0.188501	0.674099	0.997881
TE109481(LTR/Gypsy)	2286	MSTRG.24490.1	-0.0623544	1.20406	0.80339	1
TE320276(LTR/Gypsy)	0	MSTRG.35437.1	-0.0168434	1.91333	0.178532	0.99494
TE471661(LTR/Copia)	0	MSTRG.10349.1	-0.0384713	0.879822	0.499729	0.997881
TE471665(LTR/Copia)	0	MSTRG.10349.1	-0.0414835	0.879822	0.499729	0.997881
TE471667(LTR/Copia)	0	MSTRG.10349.1	-0.658963	0.879822	0.499729	0.997881
TE046104(LTR/Gypsy)	2831	MSTRG.21050.1	-0.133721	-0.0992993	0.813438	0.997881
TE293411(LTR/Gypsy)	0	MSTRG.33689.1	-0.0429841	9.45121	0.491425	1
TE575702(LTR/Gypsy)	0	MSTRG.15670.1	-0.00209057	-11.0339	0.128324	1
TE264136(LTR/Gypsy)	0	MSTRG.35400.1	-0.0308506	-0.439765	0.885626	1
TE193374(LTR/Gypsy)	0	MSTRG.29666.1	-0.0265419	0.0947054	0.535483	0.997881
TE193389(LTR/Copia)	0	MSTRG.29666.1	-0.0217732	0.0947054	0.535483	0.997881
TE193399(LTR/Gypsy)	0	MSTRG.29666.1	-0.066706	0.0947054	0.535483	0.997881
TE277143(LTR/Gypsy)	1073	MSTRG.34927.1	-0.022092	1.22529	0.613917	0.997881
TE476141(LTR/Copia)	0	MSTRG.10551.1	-0.109913	-1.46644	0.29021	1
TE314716(LTR/Gypsy)	0	MSTRG.35474.1	-0.030536	-0.261032	0.581123	0.997881
TE023611(LTR/Gypsy)	0	MSTRG.19641.1	-0.0161882	6.38082	0.844158	1
TE023613(LTR/Gypsy)	0	MSTRG.19641.1	-0.0027932	6.38082	0.844158	1
TE023614(LTR/Gypsy)	0	MSTRG.19641.1	-4.90689	6.38082	0.844158	1
TE023616(LTR/Copia)	0	MSTRG.19641.1	-0.0268308	6.38082	0.844158	1
TE023630(LTR/Copia)	0	MSTRG.19641.1	-0.0498035	6.38082	0.844158	1
TE023631(LTR/Copia)	0	MSTRG.19641.1	-0.0235305	6.38082	0.844158	1
TE023632(LTR/Copia)	0	MSTRG.19641.1	-0.0776988	6.38082	0.844158	1
TE023637(LTR/Copia)	0	MSTRG.19641.1	-0.0149133	6.38082	0.844158	1
TE023642(LTR/Gypsy)	0	MSTRG.19641.1	-0.0566835	6.38082	0.844158	1
TE023655(LTR/Gypsy)	0	MSTRG.19641.1	-2.0195	6.38082	0.844158	1
TE023665(LTR/Copia)	0	MSTRG.19641.1	-0.0937924	6.38082	0.844158	1
TE023685(LTR/Gypsy)	0	MSTRG.19641.1	-0.128086	6.38082	0.844158	1
TE023695(LTR/Copia)	0	MSTRG.19641.1	-0.1036	6.38082	0.844158	1
TE023696(LTR/Gypsy)	0	MSTRG.19641.1	-0.0531715	6.38082	0.844158	1
TE146905(LTR/Gypsy)	2578	MSTRG.26856.1	-0.816952	-2.43897	0.441887	1
TE561890(LTR/Copia)	0	MSTRG.15291.1	-0.217107	0.207595	0.860148	0.997881
TE099330(LTR/Copia)	0	MSTRG.23859.1	-0.0381583	2.37346	0.628632	1
TE242460(LTR/Gypsy)	0	MSTRG.32668.1	-0.00832504	-2.63787	0.256689	1
TE002241(LTR/Gypsy)	0	MSTRG.18748.1	-0.00197621	1.04119	0.225388	0.99494
TE026346(LTR/Copia)	0	MSTRG.19773.1	-0.0701526	0.523343	0.321061	0.99494
TE205653(LTR/Gypsy)	0	MSTRG.30024.3	-1.37724	0.748186	0.0899188	0.9623
TE180673(LTR/Gypsy)	0	MSTRG.29124.1	-0.00618038	10.4546	0.359782	1
TE252623(LTR/Copia)	3029	MSTRG.33404.1	-0.0269141	-1.0811	0.165463	0.99494
TE070639(LTR/Gypsy)	0	MSTRG.22589.1	-0.00899654	0.508391	0.593938	0.997881
TE347068(LTR/Gypsy)	0	MSTRG.1023.1	-0.0111887	0.291766	0.954621	1
TE526734(LTR/Gypsy)	3848	MSTRG.13571.1	-0.0153549	0.825971	0.9411	1
TE453624(LTR/Gypsy)	0	MSTRG.8755.1	-0.0185189	-0.161076	0.588088	0.997881
TE579332(LTR/Copia)	376	MSTRG.15840.1	-0.0540956	-1.70648	0.570187	0.997881
TE145984(LTR/Gypsy)	0	MSTRG.26831.1	-0.00310384	0.905075	0.562425	0.997881
TE519968(LTR/Gypsy)	0	MSTRG.13292.2	-2.24793	0.763403	0.233651	0.99494
TE610689(LTR/Copia)	3305	MSTRG.17694.1	-0.116247	-0.561116	0.594572	1
TE455610(LTR/Gypsy)	0	MSTRG.9049.1	-0.100423	0.637125	0.17387	0.99494
TE598623(LTR/Gypsy)	0	MSTRG.17289.1	-0.0265472	0.129174	0.842206	0.997881
TE242398(LTR/Copia)	0	MSTRG.32663.1	-1.32193	0.436385	0.195079	0.99494
TE242401(LTR/Gypsy)	0	MSTRG.32663.1	-0.356506	0.436385	0.195079	0.99494
TE242402(LTR/Gypsy)	0	MSTRG.32663.1	-0.0626749	0.436385	0.195079	0.99494
TE242403(LTR/Gypsy)	0	MSTRG.32663.1	-0.0914571	0.436385	0.195079	0.99494
TE242404(LTR/Gypsy)	0	MSTRG.32663.1	-0.558548	0.436385	0.195079	0.99494
TE558623(LTR/Gypsy)	0	MSTRG.15186.1	-0.0149978	-1.41684	0.579526	1
TE189912(LTR/Gypsy)	541	MSTRG.29591.1	-0.0208596	1.97575	0.586183	1
TE023697(LTR/Gypsy)	4	MSTRG.19650.1	-0.0789955	-9.53787	0.121131	1
TE017169(LTR/Gypsy)	0	MSTRG.19409.1	-0.0238784	-8.80305	0.566059	1
TE307970(LTR/Gypsy)	0	MSTRG.34174.1	-0.0361851	-0.678072	0.338749	0.99494
TE117647(LTR/Gypsy)	0	MSTRG.24724.1	-0.0107971	1.88443	0.171222	0.99494
TE258800(LTR/Copia)	1765	MSTRG.33551.1	-0.101674	2.26946	0.326885	1
TE284157(LTR/Gypsy)	0	MSTRG.33920.1	-0.0315586	0.63895	0.436337	0.997881
TE384377(LTR/Copia)	4318	MSTRG.4830.1	-0.0399558	-0.725994	0.584065	0.997881
TE055017(LTR/Gypsy)	0	MSTRG.21321.1	-0.00309901	0.37978	0.744302	0.997881
TE516853(LTR/Gypsy)	815	MSTRG.13079.1	-0.0238589	8.07682	0.57787	1
TE538536(LTR/Gypsy)	0	MSTRG.13864.1	-0.0214241	-1.40484	0.380288	1
TE112058(LTR/Gypsy)	2122	MSTRG.24580.1	-0.197067	0.595191	0.0553357	0.900244
TE327055(LTR/Gypsy)	0	MSTRG.196.1	-0.011248	1.20151	0.495697	0.997881
TE599836(LTR/Gypsy)	2148	MSTRG.17330.1	-0.0109745	2.63766	0.303509	1
TE280219(LTR/Gypsy)	1024	MSTRG.35108.1	-0.012804	-0.115721	0.662046	0.997881
TE585202(LTR/Copia)	0	MSTRG.16418.1	-0.00766792	0.992725	0.742469	0.997881
TE542285(LTR/Copia)	0	MSTRG.14018.1	-0.665581	0.285281	0.712783	0.997881
TE459957(LTR/Copia)	0	MSTRG.9626.1	-0.0150687	2.24793	0.429083	1
TE348552(LTR/Gypsy)	187	MSTRG.1166.1	-1.51475	-1.69491	0.0606586	0.909929
TE548241(LTR/Gypsy)	3904	MSTRG.14416.1	-0.0722034	-9.73697	0.406621	1
TE232438(LINE/Tad1)	410	MSTRG.31632.5	-0.62293	0.833369	0.0396848	0.853271
TE546776(LTR/Gypsy)	0	MSTRG.14274.1	-0.0480546	0.854945	0.0010063	0.284657
TE246324(LTR/Gypsy)	0	MSTRG.33134.1	-0.162156	0.0660923	0.22315	0.99494
TE438211(LTR/Gypsy)	0	MSTRG.7946.1	-0.0544216	0.608968	0.0578221	0.907992
TE438214(LTR/Gypsy)	0	MSTRG.7946.1	-0.0860751	0.608968	0.0578221	0.907992
TE267328(LTR/Gypsy)	2484	MSTRG.34063.1	-0.00721366	-	-	-
TE485733(LTR/Copia)	0	MSTRG.11108.1	-0.0147129	1.08746	0.747708	1
TE184092(LTR/Gypsy)	-767	MSTRG.29369.1	-0.454333	0.599995	0.677979	0.997881
TE163785(LTR/Gypsy)	1909	MSTRG.28446.3	-0.944858	-0.124696	0.932103	1
TE215109(LTR/Gypsy)	0	MSTRG.30825.1	-0.0921553	0.803529	0.605509	0.997881
TE460738(LTR/Copia)	0	MSTRG.9718.1	-0.134165	0.312114	0.994072	0.99846
TE082558(LTR/Gypsy)	0	MSTRG.22955.1	-0.0184204	-10.0989	0.242188	1
TE221398(LTR/Gypsy)	0	MSTRG.31038.1	-0.00964559	-8.72565	0.566059	1
TE457524(LINE/L1)	0	MSTRG.9332.1	-1.23483	1.40285	0.384745	0.997881
TE450824(LTR/Gypsy)	361	MSTRG.8495.1	-0.0410565	1.01792	0.195628	0.99494
TE000153(LTR/Gypsy)	0	MSTRG.18544.1	-0.721553	0.968091	0.462529	0.997881
TE399009(LTR/Copia)	0	MSTRG.5607.1	-0.00305226	-0.989353	0.684968	1
TE224821(LTR/Copia)	2318	MSTRG.31134.3	-1.89129	0.923511	0.469439	0.997881
TE087382(LTR/Gypsy)	2748	MSTRG.23077.1	-0.230963	0.679659	0.19523	0.99494
TE033003(LTR/Gypsy)	0	MSTRG.20338.1	-0.0257888	0.282546	0.962375	0.998126
TE459197(LTR/Copia)	0	MSTRG.9546.1	-0.0365793	-0.158698	0.889701	1
TE614513(LTR/Gypsy)	0	MSTRG.18015.2	-2.73697	0.833088	0.385104	0.997881
TE057508(LTR/Gypsy)	0	MSTRG.21412.1	-0.0342464	-1.75161	0.678486	1
TE305578(LINE/R1)	0	MSTRG.35097.1	-0.0138143	0.682787	0.101501	0.967994
TE292245(LTR/Gypsy)	201	MSTRG.34894.1	-0.133504	0.0941943	0.582587	0.997881
TE229803(LTR/Gypsy)	2933	MSTRG.31378.1	-0.0179579	0.287981	0.915794	1
TE320793(LTR/Copia)	1383	MSTRG.34424.1	-0.0413028	-0.986533	0.127204	0.990527
TE463227(LINE/L1)	5233	MSTRG.9930.1	-0.648673	-9.98963	0.261761	1
TE413178(LTR/Gypsy)	113	MSTRG.6223.1	-0.0718537	0.573839	0.745581	0.997881
TE340284(LTR/Gypsy)	0	MSTRG.689.1	-0.00419053	-0.409319	0.4215	0.997881
TE213069(LTR/Gypsy)	0	MSTRG.30719.1	-0.0157697	0.807805	0.115084	0.97988
TE346880(LINE/RTE-BovB)	1146	MSTRG.1002.1	-0.657354	-8.81378	0.566059	1
TE031872(LTR/Gypsy)	2039	MSTRG.20214.1	-0.18042	-0.385237	0.475048	0.997881
TE049779(LTR/Gypsy)	0	MSTRG.21152.1	-0.00456684	10.6196	0.296933	1
TE462226(LTR/Gypsy)	522	MSTRG.9869.2	-0.422233	0.403204	0.692054	0.997881
TE454939(LTR/Gypsy)	302	MSTRG.8960.1	-0.0180228	-8.56986	0.397827	1
TE499063(LTR/Gypsy)	0	MSTRG.11625.1	-0.187162	-2.65344	0.501033	1
TE252828(LTR/Gypsy)	0	MSTRG.33412.1	-0.00539615	-10.6348	0.140429	1
TE568161(LTR/Gypsy)	0	MSTRG.15470.1	-0.0391878	-9.10329	0.620044	1
TE373345(LTR/Gypsy)	0	MSTRG.4530.1	-0.0160503	-2.42262	0.359359	1
TE273204(LTR/Gypsy)	3328	MSTRG.35214.1	-0.0469961	0.542664	0.197737	0.99494
TE509161(LINE/L1)	1458	MSTRG.12089.1	-0.975752	-2.80192	0.339789	1
TE264999(LTR/Copia)	0	MSTRG.34257.1	-0.0342671	1.5639	0.643543	1
TE037359(LTR/Gypsy)	0	MSTRG.20657.1	-0.632268	0.389133	0.541039	0.997881
TE037360(LINE/RTE-BovB)	0	MSTRG.20657.1	-0.238787	0.389133	0.541039	0.997881
TE418885(LTR/Gypsy)	2156	MSTRG.6707.2	-0.0680269	0.389841	0.875987	0.997881
TE069950(LTR/Copia)	0	MSTRG.22549.1	-0.0141314	-9.66178	0.276142	1
TE602266(LTR/Copia)	0	MSTRG.17391.1	-0.196165	0.490702	0.870725	0.997881
TE321576(LTR/Copia)	0	MSTRG.33791.1	-0.0197315	-	-	-
TE293557(LTR/Gypsy)	0	MSTRG.35095.1	-0.0138809	0.51081	0.692964	0.997881
TE293560(LTR/Gypsy)	0	MSTRG.35095.1	-0.00888346	0.51081	0.692964	0.997881
TE339545(LTR/Gypsy)	1271	MSTRG.671.1	-0.063185	0.649093	0.767434	1
TE285253(LTR/Gypsy)	0	MSTRG.34747.1	-0.0038218	1.39822	0.486261	1
TE277474(LTR/Gypsy)	1460	MSTRG.35156.1	-0.0182541	0.294678	0.741056	0.997881
TE418210(LTR/Gypsy)	0	MSTRG.6617.1	-0.0153363	-1.26579	0.474705	1
TE077480(LTR/Gypsy)	0	MSTRG.22827.1	-5.01534e-05	-2.08204	0.395566	1
TE100846(LINE/I)	0	MSTRG.24029.1	-0.0367762	0.754997	0.260705	0.99494
TE612925(LTR/Copia)	0	MSTRG.17866.1	-0.0848334	-2.26034	0.203556	1
TE564460(LTR/Copia)	0	MSTRG.15361.1	-0.000391999	10.1336	0.357104	1
TE133118(LTR/Copia)	0	MSTRG.26103.1	-0.142505	-0.285402	0.373529	0.997881
TE067556(LTR/Copia)	0	MSTRG.22308.1	-0.0482967	-1.10297	0.622464	1
TE067557(LTR/Gypsy)	0	MSTRG.22308.1	-0.87641	-1.10297	0.622464	1
TE281180(LTR/Gypsy)	4981	MSTRG.34000.1	-0.00141294	-0.125531	0.878778	1
TE532433(LTR/Gypsy)	0	MSTRG.13712.1	-0.0100548	-0.126377	0.959415	1
TE490185(LTR/Gypsy)	0	MSTRG.11356.1	-0.00352737	0.31999	0.987466	0.99846
TE481467(LTR/Gypsy)	0	MSTRG.10877.1	-0.0339393	0.586743	0.569851	0.997881
TE164967(LTR/Gypsy)	0	MSTRG.28536.1	-0.000350091	0.865203	0.356494	0.996907
TE213058(LTR/Gypsy)	0	MSTRG.30715.1	-0.0302626	0.0743807	0.424673	0.997881
TE134940(LTR/Copia)	0	MSTRG.26296.1	-0.0403206	0.572433	0.123062	0.985895
TE580012(LTR/Gypsy)	0	MSTRG.15888.1	-0.0031159	-1.05798	0.434433	1
TE320669(LTR/Gypsy)	0	MSTRG.34696.1	-0.53478	7.86625	0.844158	1
TE491002(LTR/Copia)	0	MSTRG.11394.1	-0.104815	-0.493805	0.176709	0.99494
TE027379(LTR/Gypsy)	404	MSTRG.19832.1	-0.58026	-0.487049	0.839143	1
TE132819(LTR/Gypsy)	0	MSTRG.26055.1	-0.00970035	-1.17446	0.185056	0.99494
TE478146(LTR/Gypsy)	216	MSTRG.10667.1	-0.0280188	-8.60733	0.620044	1
TE142024(LTR/Gypsy)	1344	MSTRG.26736.1	-0.0838678	0.403463	0.697686	0.997881
TE069956(LTR/Copia)	0	MSTRG.22552.1	-0.102558	-1.33342	0.521591	1
TE589008(LTR/Gypsy)	0	MSTRG.16628.1	-0.0340179	0.210086	0.996281	0.998597
TE434294(LTR/Gypsy)	271	MSTRG.7827.1	-0.382439	-0.930149	0.29655	0.99494
TE111434(LTR/Gypsy)	2044	MSTRG.24557.1	-0.0353161	-0.0102683	0.825313	0.997881
TE549662(LTR/Gypsy)	319	MSTRG.14575.1	-0.0277553	-9.31439	0.397827	1
TE279673(LTR/Gypsy)	2077	MSTRG.34386.1	-0.019779	10.2605	0.319911	1
TE464263(LTR/Gypsy)	0	MSTRG.10025.1	-1.87447	0.31662	0.835575	0.997881
TE524920(LTR/Gypsy)	0	MSTRG.13518.1	-0.088295	1.0851	0.552902	0.997881
TE497297(LTR/Gypsy)	0	MSTRG.11570.1	-0.02725	-0.175783	0.854731	1
TE524088(LTR/Gypsy)	0	MSTRG.13493.1	-0.20837	0.23078	0.935465	0.997881
TE180110(LTR/Copia)	0	MSTRG.29104.1	-0.00401553	0.631589	0.480835	0.997881
TE415416(LINE/CR1)	0	MSTRG.6327.4	-4.64386	-0.348012	0.133069	0.99494
TE410042(LTR/Gypsy)	0	MSTRG.6065.1	-0.006215	-1.05369	0.134652	0.99494
TE410069(LTR/Copia)	0	MSTRG.6065.1	-0.00421354	-1.05369	0.134652	0.99494
TE410070(LTR/Copia)	0	MSTRG.6065.1	-0.120256	-1.05369	0.134652	0.99494
TE410072(LTR/Gypsy)	0	MSTRG.6065.1	-0.0213718	-1.05369	0.134652	0.99494
TE410074(LTR/Copia)	0	MSTRG.6065.1	-0.0131128	-1.05369	0.134652	0.99494
TE410082(LTR/Copia)	0	MSTRG.6065.1	-0.134309	-1.05369	0.134652	0.99494
TE410094(LTR/Gypsy)	0	MSTRG.6065.1	-0.00248644	-1.05369	0.134652	0.99494
TE423464(LTR/Gypsy)	454	MSTRG.7265.1	-0.0369609	-0.655829	0.42376	0.997881
TE251594(LTR/Gypsy)	0	MSTRG.33374.1	-0.0700768	10.2086	0.45506	1
TE335103(LTR/Gypsy)	2056	MSTRG.538.1	-0.0111319	1.6477	0.366675	0.997881
TE098305(LTR/Copia)	758	MSTRG.23731.1	-0.0326879	-1.27675	0.265618	0.99494
TE210747(LTR/Copia)	0	MSTRG.30421.1	-0.0566956	10.427	0.363328	1
TE000268(LTR/Gypsy)	0	MSTRG.18560.1	-0.00201827	0.477187	0.928955	0.997881
TE354320(LTR/Gypsy)	60	MSTRG.2043.1	-0.194447	0.357952	0.540902	0.997881
TE079286(LTR/Gypsy)	0	MSTRG.22872.1	-0.00403422	-0.375433	0.541929	0.997881
TE005322(LTR/Gypsy)	0	MSTRG.18949.1	-0.00888725	0.0123908	0.573413	0.997881
TE470646(LTR/Gypsy)	0	MSTRG.10284.1	-0.0204767	0.290866	0.918937	0.997881
TE451031(LTR/Gypsy)	0	MSTRG.8513.3	-0.0160355	-0.0132276	0.264484	0.99494
TE562709(LTR/Gypsy)	0	MSTRG.15319.1	-0.746028	-2.18948	0.342291	1
TE562710(LTR/Gypsy)	0	MSTRG.15319.1	-0.19705	-2.18948	0.342291	1
TE562713(LTR/Gypsy)	0	MSTRG.15319.1	-0.0815615	-2.18948	0.342291	1
TE562718(LTR/Gypsy)	0	MSTRG.15319.1	-5.78136	-2.18948	0.342291	1
TE229242(LTR/Gypsy)	0	MSTRG.31337.1	-0.375579	0.176714	0.921196	0.997881
TE053848(LTR/Copia)	0	MSTRG.21271.1	-0.615466	0.109847	0.78722	0.997881
TE091922(LTR/Gypsy)	0	MSTRG.23195.1	-0.209299	0.665466	0.824094	1
TE503879(LTR/Gypsy)	0	MSTRG.11771.1	-0.0234985	-0.072442	0.720129	0.997881
TE160137(LTR/Copia)	3751	MSTRG.27987.1	-0.0115261	-11.1674	0.0761377	1
TE197916(LINE/L1)	1083	MSTRG.29790.1	-0.0174371	0.5643	0.35501	0.995648
TE312120(LTR/Gypsy)	0	MSTRG.35439.1	-0.0704865	-0.129167	0.377882	0.997881
TE275461(LTR/Gypsy)	0	MSTRG.34618.1	-0.00247542	0.214125	0.965896	0.998255
TE130333(LTR/Gypsy)	0	MSTRG.25691.1	-0.0528208	0.0261128	0.613149	0.997881
TE582268(LTR/Gypsy)	0	MSTRG.16052.1	-0.9732	1.98148	0.183107	0.99494
TE582269(LTR/Copia)	0	MSTRG.16052.1	-0.9732	1.98148	0.183107	0.99494
TE569084(LTR/Gypsy)	0	MSTRG.15493.1	-0.0133564	-0.39414	0.647193	0.997881
TE221474(LTR/Copia)	0	MSTRG.31043.1	-0.165617	0.183189	0.962811	0.998126
TE549472(LTR/Copia)	0	MSTRG.14546.2	-0.817709	0.478911	0.400738	0.997881
TE595647(LTR/Copia)	0	MSTRG.17038.2	-0.175677	0.24244	0.935594	0.997881
TE277708(LTR/Gypsy)	0	MSTRG.33705.1	-0.0151461	9.15482	0.510181	1
TE149923(LTR/Gypsy)	934	MSTRG.26946.1	-0.120722	-7.1964	0.78345	1
TE360694(LTR/Copia)	899	MSTRG.2964.1	-4	-8.75933	0.566059	1
TE263466(LTR/Gypsy)	210	MSTRG.35029.1	-0.0782501	0.0199454	0.752389	0.997881
TE097794(LTR/Gypsy)	1602	MSTRG.23656.1	-2.37285	0.282312	0.935988	0.997881
TE069217(LTR/Gypsy)	4022	MSTRG.22471.1	-0.0539632	1.70413	0.324715	0.99494
TE583731(LTR/Gypsy)	0	MSTRG.16207.1	-0.00352745	1.77181	0.5098	1
TE525856(LTR/Gypsy)	1901	MSTRG.13548.1	-0.00146909	0.892939	0.345844	0.99494
TE176671(LTR/Gypsy)	0	MSTRG.28983.1	-0.0197019	-0.038073	0.576544	0.997881
TE516778(LTR/Gypsy)	0	MSTRG.13068.1	-0.952612	0.914687	0.172847	0.99494
TE267660(LTR/Gypsy)	7434	MSTRG.34192.1	-0.00493342	-	-	-
TE363032(LTR/Copia)	0	MSTRG.3370.1	-0.16743	0.993867	0.126388	0.990527
TE158244(LTR/Copia)	0	MSTRG.27703.1	-0.029611	0.627098	0.256295	0.99494
TE230882(LTR/Copia)	172	MSTRG.31482.1	-0.72316	-0.375699	0.885626	1
TE292280(LTR/Gypsy)	0	MSTRG.35269.1	-0.0147443	0.393964	0.734452	0.997881
TE369587(LTR/Gypsy)	0	MSTRG.4276.1	-0.0318682	0.97728	0.362129	0.997881
TE291784(LTR/Gypsy)	0	MSTRG.34880.1	-0.121213	0.3354	0.600483	0.997881
TE022747(LINE/RTE-BovB)	0	MSTRG.19601.1	-2.33628	-0.476378	0.0716951	0.942723
TE053118(LTR/Copia)	0	MSTRG.21244.2	-1.66513	0.400377	0.305339	0.99494
TE053122(LINE/L1)	0	MSTRG.21244.2	-0.00169988	0.400377	0.305339	0.99494
TE009484(LTR/Gypsy)	503	MSTRG.19105.1	-0.103886	-10.0989	0.308548	1
TE216261(LTR/Gypsy)	1667	MSTRG.30863.2	-0.451786	-0.40072	0.192212	0.99494
TE033022(LTR/Copia)	0	MSTRG.20344.3	-0.0491418	0.283393	0.806428	0.997881
TE159741(LTR/Gypsy)	0	MSTRG.27934.1	-0.0267666	0.223333	0.950335	0.997881
TE515484(LTR/Copia)	0	MSTRG.12892.1	-0.0990384	0.304471	0.915763	0.997881
TE546417(LTR/Gypsy)	0	MSTRG.14249.1	-0.0139953	9.02237	0.568489	1
TE321345(LTR/Gypsy)	0	MSTRG.35414.1	-0.0206556	-1.27045	0.308131	1
TE335100(LTR/Gypsy)	0	MSTRG.537.1	-0.0684555	1.38864	0.731649	1
TE008933(LTR/Gypsy)	0	MSTRG.19088.1	-0.0272122	1.48719	0.731649	1
TE472768(LTR/Gypsy)	0	MSTRG.10413.1	-0.0582835	-0.32662	0.652271	0.997881
TE538205(LTR/Gypsy)	4567	MSTRG.13852.1	-0.0776557	-0.927021	0.180727	0.99494
TE031263(LTR/Gypsy)	14	MSTRG.20132.1	-0.00449738	-0.294636	0.359492	0.997881
TE193135(LTR/Gypsy)	0	MSTRG.29665.1	-0.151101	1.70807	0.0764715	0.949138
TE610708(LTR/Copia)	0	MSTRG.17695.2	-0.118941	-0.421886	0.337471	0.99494
TE233931(LTR/Gypsy)	958	MSTRG.31739.1	-0.0843235	-0.834205	0.161128	0.99494
TE213060(LTR/Gypsy)	0	MSTRG.30718.1	-0.0285518	1.70562	0.191752	0.99494
TE387864(LTR/Gypsy)	0	MSTRG.4903.1	-0.00595571	1.77578	0.28776	0.99494
TE282916(LTR/Copia)	0	MSTRG.33840.1	-0.010683	-1.6401	0.366496	1
TE448433(LTR/Gypsy)	0	MSTRG.8277.2	-0.473931	2.00507	0.307849	0.99494
TE448439(LTR/Copia)	0	MSTRG.8277.2	-1.50658	2.00507	0.307849	0.99494
TE448441(LTR/Copia)	0	MSTRG.8277.2	-0.181945	2.00507	0.307849	0.99494
TE448442(LTR/Gypsy)	0	MSTRG.8277.2	-0.358048	2.00507	0.307849	0.99494
TE448448(LTR/Gypsy)	0	MSTRG.8277.2	-0.459432	2.00507	0.307849	0.99494
TE448449(LTR/Gypsy)	0	MSTRG.8277.2	-1.22432	2.00507	0.307849	0.99494
TE121583(LTR/Copia)	0	MSTRG.24829.1	-0.24231	-0.296106	0.296894	0.99494
TE393682(LTR/Gypsy)	0	MSTRG.5224.1	-0.0411068	-7.73697	0.660664	1
TE563712(LTR/Gypsy)	0	MSTRG.15348.1	-0.00986066	1.46718	0.337496	0.99494
TE151004(LTR/Copia)	3	MSTRG.26979.1	-0.016024	10.3182	0.364931	1
TE298332(LTR/Copia)	0	MSTRG.33869.2	-0.235211	-0.45604	0.437085	0.997881
TE298333(LTR/Gypsy)	0	MSTRG.33869.2	-0.0521989	-0.45604	0.437085	0.997881
TE298336(LTR/Gypsy)	0	MSTRG.33869.2	-0.00655602	-0.45604	0.437085	0.997881
TE298339(LTR/Gypsy)	0	MSTRG.33869.2	-0.0748224	-0.45604	0.437085	0.997881
TE298346(LTR/Gypsy)	0	MSTRG.33869.2	-0.592793	-0.45604	0.437085	0.997881
TE298354(LTR/Gypsy)	0	MSTRG.33869.2	-0.0171351	-0.45604	0.437085	0.997881
TE298328(LTR/Gypsy)	0	MSTRG.33869.2	-0.00551854	-0.45604	0.437085	0.997881
TE298341(LTR/Copia)	0	MSTRG.33869.2	-0.0752519	-0.45604	0.437085	0.997881
TE435837(LTR/Gypsy)	0	MSTRG.7882.1	-0.0169993	2.05889	0.569071	1
TE565930(LTR/Gypsy)	0	MSTRG.15391.1	-0.00358116	0.398522	0.534489	0.997881
TE311740(LTR/Gypsy)	1741	MSTRG.34544.1	-0.110688	8.63178	0.68917	1
TE298332(LTR/Copia)	0	MSTRG.33869.1	-0.235211	-0.45604	0.437085	0.997881
TE298333(LTR/Gypsy)	0	MSTRG.33869.1	-0.0521989	-0.45604	0.437085	0.997881
TE298336(LTR/Gypsy)	0	MSTRG.33869.1	-0.00655602	-0.45604	0.437085	0.997881
TE298339(LTR/Gypsy)	0	MSTRG.33869.1	-0.0748224	-0.45604	0.437085	0.997881
TE298346(LTR/Gypsy)	0	MSTRG.33869.1	-0.592793	-0.45604	0.437085	0.997881
TE298354(LTR/Gypsy)	0	MSTRG.33869.1	-0.0171351	-0.45604	0.437085	0.997881
TE298328(LTR/Gypsy)	0	MSTRG.33869.1	-0.00551854	-0.45604	0.437085	0.997881
TE298341(LTR/Copia)	0	MSTRG.33869.1	-0.0752519	-0.45604	0.437085	0.997881
TE604255(LTR/Copia)	0	MSTRG.17470.1	-2.00934	0.410146	0.542996	0.997881
TE604257(LTR/Copia)	0	MSTRG.17470.1	-3.74416	0.410146	0.542996	0.997881
TE009558(LTR/Copia)	943	MSTRG.19120.1	-0.019465	0.259367	0.721231	0.997881
TE552646(LTR/Gypsy)	0	MSTRG.14896.1	-0.00186525	-0.439623	0.675539	1
TE485663(LTR/Copia)	0	MSTRG.11096.1	-0.854944	0	0.843442	0.997881
TE485666(LTR/Gypsy)	0	MSTRG.11096.1	-5.1964	0	0.843442	0.997881
TE485668(LTR/Copia)	0	MSTRG.11096.1	-1.02006	0	0.843442	0.997881
TE485674(LTR/Copia)	0	MSTRG.11096.1	-0.0627064	0	0.843442	0.997881
TE485679(LTR/Copia)	0	MSTRG.11096.1	-0.971245	0	0.843442	0.997881
TE076305(LTR/Gypsy)	2704	MSTRG.22792.1	-0.0837459	0.254644	0.864746	0.997881
TE317068(LTR/Copia)	0	MSTRG.34053.1	-0.138482	0.164276	0.664967	0.997881
TE043180(LTR/Gypsy)	1258	MSTRG.20936.1	-0.213286	0.410585	0.584719	0.997881
TE274253(LTR/Gypsy)	3162	MSTRG.33911.1	-0.00178469	-0.358631	0.782391	1
TE344109(LTR/Gypsy)	403	MSTRG.810.1	-0.016373	-9.74259	0.45019	1
TE103271(LTR/Gypsy)	0	MSTRG.24191.1	-0.640392	2.39414	0.0750063	0.946957
TE091922(LTR/Gypsy)	0	MSTRG.23194.1	-0.209299	-0.641682	0.0190139	0.728163
TE583785(LTR/Gypsy)	3742	MSTRG.16210.1	-0.0413489	0.492168	0.762464	0.997881
TE481466(LTR/Gypsy)	0	MSTRG.10876.1	-0.0139932	0.239466	0.913522	0.997881
TE292372(LTR/Gypsy)	0	MSTRG.34092.1	-0.00754893	8.58246	0.68451	1
TE179704(LTR/Gypsy)	0	MSTRG.29081.1	-0.0517558	-9.42347	0.53258	1
TE400823(LTR/Gypsy)	161	MSTRG.5668.1	-0.0412854	-0.306414	0.25069	0.99494
TE194981(LTR/Copia)	0	MSTRG.29713.1	-0.0886248	0.296775	0.639653	0.997881
TE194982(LTR/Copia)	0	MSTRG.29713.1	-0.0225861	0.296775	0.639653	0.997881
TE194988(LTR/Copia)	0	MSTRG.29713.1	-0.0413522	0.296775	0.639653	0.997881
TE411844(LTR/Gypsy)	2451	MSTRG.6166.1	-0.00966526	-9.62571	0.397827	1
TE421707(LTR/Gypsy)	0	MSTRG.6992.1	-0.687061	9.16323	0.473266	1
TE552671(LINE/RTE-BovB)	0	MSTRG.14899.2	-0.573735	0.390206	0.50702	0.997881
TE489517(LTR/Gypsy)	1017	MSTRG.11321.1	-0.0353503	1.42576	0.713293	1
TE264292(LTR/Gypsy)	0	MSTRG.33966.1	-0.0268836	-9.38082	0.517466	1
TE231220(LTR/Gypsy)	0	MSTRG.31522.1	-0.000133982	-0.241071	0.53762	0.997881
TE127293(LTR/Copia)	196	MSTRG.25300.1	-2.38702	-0.0925404	0.73631	0.997881
TE124498(LTR/Gypsy)	3030	MSTRG.25021.3	-0.0929614	-2.7021	0.0581851	0.907992
TE027836(LTR/Copia)	0	MSTRG.19876.1	-0.272942	1.0755	0.133216	0.99494
TE157278(LTR/Gypsy)	0	MSTRG.27530.1	-0.336191	-0.337035	0.408296	0.997881
TE157279(LTR/Copia)	0	MSTRG.27530.1	-0.0169573	-0.337035	0.408296	0.997881
TE393405(LTR/Gypsy)	10	MSTRG.5192.1	-0.109644	8.71425	0.668143	1
TE472951(LTR/Gypsy)	0	MSTRG.10420.1	-0.0124696	0.177822	0.750079	0.997881
TE472952(LTR/Gypsy)	0	MSTRG.10420.1	-0.144104	0.177822	0.750079	0.997881
TE472968(LTR/Copia)	0	MSTRG.10420.1	-0.423184	0.177822	0.750079	0.997881
TE472977(LTR/Gypsy)	0	MSTRG.10420.1	-2.03914	0.177822	0.750079	0.997881
TE472988(LTR/Gypsy)	0	MSTRG.10420.1	-0.0272965	0.177822	0.750079	0.997881
TE472992(LTR/Copia)	0	MSTRG.10420.1	-0.0103051	0.177822	0.750079	0.997881
TE472993(LTR/Gypsy)	0	MSTRG.10420.1	-0.00818155	0.177822	0.750079	0.997881
TE472998(LTR/Gypsy)	0	MSTRG.10420.1	-0.169239	0.177822	0.750079	0.997881
TE473002(LTR/Gypsy)	0	MSTRG.10420.1	-0.175605	0.177822	0.750079	0.997881
TE473005(LTR/Gypsy)	0	MSTRG.10420.1	-0.0116906	0.177822	0.750079	0.997881
TE473017(LTR/Gypsy)	0	MSTRG.10420.1	-0.019776	0.177822	0.750079	0.997881
TE473024(LTR/Gypsy)	0	MSTRG.10420.1	-0.101621	0.177822	0.750079	0.997881
TE473027(LTR/Copia)	0	MSTRG.10420.1	-0.0775075	0.177822	0.750079	0.997881
TE473040(LTR/Gypsy)	0	MSTRG.10420.1	-0.016972	0.177822	0.750079	0.997881
TE473055(LTR/Gypsy)	0	MSTRG.10420.1	-1.73039	0.177822	0.750079	0.997881
TE473077(LTR/Gypsy)	0	MSTRG.10420.1	-0.0232117	0.177822	0.750079	0.997881
TE473096(LTR/Gypsy)	0	MSTRG.10420.1	-0.123691	0.177822	0.750079	0.997881
TE473099(LTR/Gypsy)	0	MSTRG.10420.1	-0.0118349	0.177822	0.750079	0.997881
TE473111(LTR/Gypsy)	0	MSTRG.10420.1	-0.047639	0.177822	0.750079	0.997881
TE473112(LTR/Gypsy)	0	MSTRG.10420.1	-0.0592392	0.177822	0.750079	0.997881
[truncated: 3,169 more rows]
