# Supplementary material for: DNA Methylome and LncRNAome Analysis Provide Insights Into Mechanisms of Genome-Dosage Effects in Autotetraploid Cassava
Source: Front Plant Sci. 2022 Jul 4;13:915056. doi: 10.3389/fpls.2022.915056 (PMC9289687; doi:10.3389/fpls.2022.915056)
Supplement: Supplementary file 16 [file Table_9.xlsx]

## Sheet: 工作表1
Table S9. The annotation of the hypomethylation CHH level of class I TEs related to the distance from the closest lncRNAs which were not significant expressed between 2x and 4x cassava.
TE	dist (bP)	lncRNA	meth_diff	log2(fc)	PValue	FDR
TE153349(LTR/Gypsy)	0	MSTRG.27073.1	-2.11031	0.400682	0.507679	0.997881
TE611208(LTR/Gypsy)	0	MSTRG.17741.1	-0.0760553	-0.889139	0.328627	0.99494
TE104872(LTR/Copia)	0	MSTRG.24309.2	-0.289106	0.271496	0.886586	0.997881
TE456992(LTR/Gypsy)	0	MSTRG.9264.1	-0.159858	-0.357927	0.779977	0.997881
TE247719(LTR/Copia)	3903	MSTRG.33215.1	-0.0262315	-0.224317	0.936501	1
TE096357(LTR/Gypsy)	0	MSTRG.23506.1	-0.114777	-0.509585	0.0548649	0.900244
TE471065(LTR/Gypsy)	0	MSTRG.10304.1	-0.124915	-0.252558	0.830587	0.997881
TE037003(LTR/Gypsy)	1501	MSTRG.20644.1	-0.215717	-0.129056	0.343887	0.99494
TE501455(LTR/Gypsy)	0	MSTRG.11713.1	-0.885605	0.256159	0.946779	0.997881
TE501465(LTR/Gypsy)	0	MSTRG.11713.1	-0.276312	0.256159	0.946779	0.997881
TE501484(LTR/Copia)	0	MSTRG.11713.1	-0.0756517	0.256159	0.946779	0.997881
TE501486(LINE/L1-Tx1)	0	MSTRG.11713.1	-0.0887462	0.256159	0.946779	0.997881
TE501487(LTR/Gypsy)	0	MSTRG.11713.1	-0.242831	0.256159	0.946779	0.997881
TE501488(LTR/Gypsy)	0	MSTRG.11713.1	-0.0147256	0.256159	0.946779	0.997881
TE081924(LTR/Gypsy)	1496	MSTRG.22935.1	-0.300359	-0.110799	0.417543	0.997881
TE309209(LTR/Gypsy)	0	MSTRG.33803.1	-0.0067093	0.370967	0.692473	0.997881
TE233700(LTR/Copia)	0	MSTRG.31727.1	-0.115608	-0.804181	0.136779	0.99494
TE460319(LTR/Gypsy)	0	MSTRG.9664.1	-0.06491	10.4919	0.310361	1
TE467720(LTR/Gypsy)	0	MSTRG.10181.2	-0.639916	0.898052	0.580988	0.997881
TE272378(LTR/Gypsy)	495	MSTRG.34606.1	-0.324796	0.694924	0.795671	0.997881
TE253310(LTR/Gypsy)	0	MSTRG.33422.2	-0.0565835	3.05118	0.289877	1
TE352002(LINE/L1)	3725	MSTRG.1643.1	-0.0995357	0.59423	0.506343	0.997881
TE152446(LTR/Copia)	0	MSTRG.27041.1	-0.125112	-9.42347	0.496674	1
TE230882(LTR/Copia)	910	MSTRG.31481.1	-0.0740006	0.00221103	0.715076	0.997881
TE058239(LTR/Gypsy)	0	MSTRG.21437.7	-0.338829	0.149592	0.604077	0.997881
TE058240(LTR/Gypsy)	0	MSTRG.21437.7	-0.0719107	0.149592	0.604077	0.997881
TE058244(LTR/Gypsy)	0	MSTRG.21437.7	-0.0930169	0.149592	0.604077	0.997881
TE058245(LTR/Gypsy)	0	MSTRG.21437.7	-0.0160181	0.149592	0.604077	0.997881
TE058250(LTR/Gypsy)	0	MSTRG.21437.7	-0.029959	0.149592	0.604077	0.997881
TE058251(LTR/Copia)	0	MSTRG.21437.7	-0.321786	0.149592	0.604077	0.997881
TE058262(LTR/Gypsy)	0	MSTRG.21437.7	-0.0903064	0.149592	0.604077	0.997881
TE058266(LTR/Gypsy)	0	MSTRG.21437.7	-0.202863	0.149592	0.604077	0.997881
TE058271(LTR/Gypsy)	0	MSTRG.21437.7	-0.318577	0.149592	0.604077	0.997881
TE058273(LTR/Gypsy)	0	MSTRG.21437.7	-0.107364	0.149592	0.604077	0.997881
TE058294(LTR/Copia)	0	MSTRG.21437.7	-0.736092	0.149592	0.604077	0.997881
TE058298(LTR/Gypsy)	0	MSTRG.21437.7	-0.152962	0.149592	0.604077	0.997881
TE058302(LTR/Gypsy)	0	MSTRG.21437.7	-0.600904	0.149592	0.604077	0.997881
TE058303(LTR/Gypsy)	0	MSTRG.21437.7	-0.397496	0.149592	0.604077	0.997881
TE058320(LINE/L1)	0	MSTRG.21437.7	-1.397	0.149592	0.604077	0.997881
TE058321(LINE/L1)	0	MSTRG.21437.7	-0.10838	0.149592	0.604077	0.997881
TE058323(LTR/Gypsy)	0	MSTRG.21437.7	-0.171368	0.149592	0.604077	0.997881
TE058317(LTR/Gypsy)	0	MSTRG.21437.7	-0.777682	0.149592	0.604077	0.997881
TE347688(LTR/Copia)	461	MSTRG.1064.2	-0.366398	-8.45121	0.261761	1
TE117250(LTR/Gypsy)	0	MSTRG.24720.1	-0.0930194	1.39345	0.475867	1
TE438271(LTR/Gypsy)	0	MSTRG.7947.1	-0.0987065	0.365462	0.485099	0.997881
TE032839(LTR/Copia)	777	MSTRG.20312.5	-0.734237	-0.591849	0.756927	1
TE012171(LTR/Gypsy)	0	MSTRG.19245.1	-0.0174996	0.464854	0.881557	0.997881
TE537284(LTR/Gypsy)	0	MSTRG.13823.3	-1.3101	0.130863	0.666656	0.997881
TE537286(LTR/Copia)	0	MSTRG.13823.3	-0.476161	0.130863	0.666656	0.997881
TE537288(LTR/Copia)	0	MSTRG.13823.3	-2.94486	0.130863	0.666656	0.997881
TE537294(LTR/Copia)	0	MSTRG.13823.3	-0.985645	0.130863	0.666656	0.997881
TE104059(LTR/Gypsy)	0	MSTRG.24262.3	-3.00144	-0.105716	0.288934	0.99494
TE104063(LINE/L1-Tx1)	0	MSTRG.24262.3	-0.400753	-0.105716	0.288934	0.99494
TE095591(LTR/Gypsy)	3591	MSTRG.23442.2	-0.739848	1.10188	0.751166	0.997881
TE378413(LTR/Gypsy)	0	MSTRG.4699.6	-0.3211	-0.358317	0.246811	0.99494
TE377412(LTR/Gypsy)	0	MSTRG.4673.1	-0.0765375	-2.1855	0.0751578	0.946957
TE095017(LTR/Gypsy)	0	MSTRG.23391.1	-0.0179073	0.0877585	0.831107	1
TE103176(LTR/Gypsy)	2820	MSTRG.24180.1	-0.288853	0.658258	0.478329	0.997881
TE555873(LTR/Copia)	0	MSTRG.15090.1	-2.46147	0.312576	0.636608	0.997881
TE053197(LTR/Gypsy)	2638	MSTRG.21246.1	-0.0696965	-0.445881	0.378232	0.997881
TE525539(LTR/Gypsy)	0	MSTRG.13542.1	-0.0151979	0.707023	0.546205	0.997881
TE081924(LTR/Gypsy)	2687	MSTRG.22934.1	-0.300359	-0.28524	0.0803064	0.960587
TE282331(LTR/Gypsy)	0	MSTRG.34936.1	-0.0962622	0.965235	0.836559	1
TE139234(LTR/Gypsy)	0	MSTRG.26627.3	-2.61775	0.221375	0.957905	0.997996
TE139276(LTR/Gypsy)	0	MSTRG.26627.3	-0.0419817	0.221375	0.957905	0.997996
TE139372(LTR/Gypsy)	0	MSTRG.26627.3	-0.385182	0.221375	0.957905	0.997996
TE139383(LTR/Copia)	0	MSTRG.26627.3	-2.74416	0.221375	0.957905	0.997996
TE139387(LTR/Copia)	0	MSTRG.26627.3	-0.784209	0.221375	0.957905	0.997996
TE139378(LTR/Copia)	0	MSTRG.26627.3	-0.29439	0.221375	0.957905	0.997996
TE288685(LTR/Gypsy)	573	MSTRG.33801.1	-4.90689	-0.665105	0.320606	0.99494
TE032859(LTR/Gypsy)	0	MSTRG.20317.1	-0.0341596	-0.0353161	0.713055	0.997881
TE078606(LTR/Gypsy)	4736	MSTRG.22856.1	-0.0747668	-0.3435	0.280092	0.99494
TE209151(LTR/Gypsy)	0	MSTRG.30262.1	-0.0540135	0.498485	0.572134	0.997881
TE099694(LTR/Gypsy)	3892	MSTRG.23907.1	-0.324394	0	0.697133	0.997881
TE567751(LTR/Gypsy)	0	MSTRG.15449.1	-0.0400891	0.815125	0.488319	0.997881
TE301390(LTR/Gypsy)	420	MSTRG.34841.1	-0.392317	-10.2248	0.401584	1
TE587240(LTR/Copia)	1171	MSTRG.16537.1	-1.51602	0.338583	0.577494	0.997881
TE265686(LTR/Gypsy)	4278	MSTRG.35260.1	-0.038693	-0.237692	0.830997	0.997881
TE518990(LTR/Copia)	1057	MSTRG.13221.1	-1.32918	1.0673	0.621867	0.997881
TE048735(LTR/Gypsy)	0	MSTRG.21128.1	-0.0144144	1.03208	0.362185	0.997881
TE434405(LTR/Gypsy)	0	MSTRG.7840.1	-0.0562951	-1.84226	0.110655	0.969792
TE061288(LTR/Gypsy)	0	MSTRG.21630.1	-0.077259	-9.72565	0.406621	1
TE046722(LTR/Gypsy)	0	MSTRG.21070.1	-0.0228794	8.02237	0.68917	1
TE338700(LTR/Gypsy)	28	MSTRG.652.1	-0.0351423	9.23681	0.582449	1
TE282780(LTR/Gypsy)	0	MSTRG.33836.2	-0.340406	1.08297	0.500065	0.997881
TE282783(LTR/Gypsy)	0	MSTRG.33836.2	-0.0389541	1.08297	0.500065	0.997881
TE369830(LTR/Gypsy)	0	MSTRG.4306.1	-0.0417408	-8.46489	0.660664	1
TE092922(LTR/Gypsy)	0	MSTRG.23257.1	-0.564129	-9.86109	0.445907	1
TE009502(LTR/Gypsy)	0	MSTRG.19115.1	-0.0932703	0.52327	0.81126	0.997881
TE059710(LTR/Gypsy)	0	MSTRG.21528.1	-0.095707	1.00836	0.792588	1
TE024872(LTR/Gypsy)	0	MSTRG.19715.1	-0.111182	0.574146	0.562273	0.997881
TE157280(LTR/Copia)	0	MSTRG.27532.1	-0.0590631	0.309755	0.764033	0.997881
TE028730(LTR/Copia)	304	MSTRG.19917.4	-1.39108	1.26853	0.610955	0.997881
TE058078(LTR/Gypsy)	0	MSTRG.21437.3	-0.329866	0.0423628	0.364444	0.997881
TE187549(LTR/Gypsy)	0	MSTRG.29512.1	-0.145151	0.23393	0.863339	0.997881
TE614918(LTR/Gypsy)	0	MSTRG.18083.1	-0.213215	7.64386	0.844158	1
TE361287(LTR/Copia)	0	MSTRG.3065.1	-0.120683	0.439744	0.73567	0.997881
TE327685(LTR/Copia)	0	MSTRG.214.1	-0.401648	0.289133	0.58245	0.997881
TE401125(LTR/Gypsy)	182	MSTRG.5679.2	-3.29646	0.236806	0.734888	0.997881
TE032988(LINE/L1)	422	MSTRG.20336.2	-1.94836	0.179146	0.766429	0.997881
TE174318(LTR/Gypsy)	0	MSTRG.28917.1	-0.177925	10.5118	0.234964	1
TE174320(LTR/Copia)	0	MSTRG.28917.1	-0.0110005	10.5118	0.234964	1
TE174321(LTR/Gypsy)	0	MSTRG.28917.1	-0.130178	10.5118	0.234964	1
TE098290(LTR/Gypsy)	0	MSTRG.23727.1	-0.171375	0.543474	0.758795	0.997881
TE177794(LTR/Gypsy)	121	MSTRG.29020.1	-0.174847	0.00691941	0.800422	0.997881
TE010913(LTR/Gypsy)	0	MSTRG.19191.1	-0.134974	-0.0408123	0.656669	0.997881
TE010914(LTR/Copia)	0	MSTRG.19191.1	-0.220775	-0.0408123	0.656669	0.997881
TE244903(LTR/Copia)	0	MSTRG.33031.1	-0.0339919	-8.45121	0.566059	1
TE158556(LTR/Gypsy)	753	MSTRG.27746.1	-0.488145	-0.349895	0.697467	0.997881
TE048506(LTR/Copia)	0	MSTRG.21116.1	-0.0556744	0.622753	0.309264	0.99494
TE111212(LTR/Gypsy)	1255	MSTRG.24544.1	-0.413899	-1.85101	0.310341	1
TE210845(LINE/RTE-BovB)	2136	MSTRG.30430.1	-0.856636	-8.42347	0.660664	1
TE257055(LTR/Gypsy)	92	MSTRG.33521.1	-0.458106	9.99435	0.363328	1
TE084392(LTR/Gypsy)	0	MSTRG.22985.1	-0.0521006	-0.110813	0.633371	0.997881
TE602881(LTR/Gypsy)	4993	MSTRG.17432.1	-0.271777	-1.61891	0.470394	1
TE551072(LINE/RTE-BovB)	0	MSTRG.14752.4	-0.0954803	0.0696055	0.650838	0.997881
TE551073(LINE/RTE-BovB)	0	MSTRG.14752.4	-0.545181	0.0696055	0.650838	0.997881
TE020188(LTR/Gypsy)	0	MSTRG.19524.1	-0.708091	0.0843922	0.929797	0.997881
TE098973(LTR/Gypsy)	0	MSTRG.23825.1	-0.00470007	-10.303	0.22634	1
TE337525(LTR/Gypsy)	0	MSTRG.621.1	-1.16376	1.6009	0.513106	1
TE337528(LTR/Gypsy)	0	MSTRG.621.1	-0.153407	1.6009	0.513106	1
TE534841(LTR/Gypsy)	315	MSTRG.13776.1	-0.0976638	10.3106	0.419045	1
TE588572(LTR/Gypsy)	0	MSTRG.16602.1	-1.38782	-0.189219	0.492905	0.997881
TE322077(LTR/Gypsy)	0	MSTRG.34190.1	-0.101106	0.133359	0.824893	0.997881
TE604931(LTR/Gypsy)	4792	MSTRG.17489.1	-0.0120195	0.276024	0.669177	0.997881
TE493341(LTR/Gypsy)	499	MSTRG.11459.1	-0.482942	0.320092	0.795141	0.997881
TE409910(LTR/Copia)	0	MSTRG.6057.2	-0.154546	0.00518645	0.436265	0.997881
TE409911(LTR/Copia)	0	MSTRG.6057.2	-0.0836916	0.00518645	0.436265	0.997881
TE523486(LTR/Gypsy)	0	MSTRG.13468.1	-0.22944	10.0131	0.208736	1
TE123510(LTR/Gypsy)	0	MSTRG.24934.1	-1.18583	0.0118741	0.971981	1
TE208994(LTR/Copia)	1572	MSTRG.30251.1	-0.127832	-0.527004	0.568213	0.997881
TE583570(LTR/Copia)	193	MSTRG.16183.3	-0.926359	0.588958	0.778924	0.997881
TE377637(LTR/Gypsy)	642	MSTRG.4678.1	-0.0327296	0.0384741	0.957603	0.997996
TE357521(LTR/Gypsy)	0	MSTRG.2556.1	-0.30016	0.104741	0.773415	0.997881
TE357522(LTR/Gypsy)	0	MSTRG.2556.1	-0.0027688	0.104741	0.773415	0.997881
TE064541(LTR/Gypsy)	526	MSTRG.21902.1	-0.122424	0.0831101	0.915725	0.997881
TE532375(LTR/Copia)	1005	MSTRG.13711.1	-0.0130406	-9.60733	0.406621	1
TE565548(LTR/Gypsy)	588	MSTRG.15381.1	-0.0857028	-2.19794	0.510017	1
TE439054(LTR/Copia)	1001	MSTRG.7971.1	-0.904493	0.856186	0.424603	0.997881
TE338271(LTR/Gypsy)	87	MSTRG.635.1	-0.0206882	-1.11858	0.434686	1
TE432848(LTR/Gypsy)	0	MSTRG.7777.1	-0.298227	1.9445	0.713293	1
TE520018(LTR/Gypsy)	429	MSTRG.13299.2	-0.367895	0.335979	0.882098	0.997881
TE335867(LTR/Gypsy)	0	MSTRG.565.1	-0.274243	-0.11463	0.542508	0.997881
TE446709(LTR/Gypsy)	0	MSTRG.8200.1	-0.0738214	-0.0212686	0.405583	0.997881
TE354672(LTR/Gypsy)	469	MSTRG.2088.1	-0.126955	0.524159	0.674695	0.997881
TE138698(LTR/Gypsy)	3193	MSTRG.26573.1	-0.45269	-8.58246	0.620044	1
TE130604(LTR/Gypsy)	758	MSTRG.25706.1	-0.378512	0.415635	0.865562	0.997881
TE294748(LTR/Gypsy)	0	MSTRG.34180.1	-0.239456	3.18322	0.334003	1
TE245268(LTR/Copia)	0	MSTRG.33060.1	-0.975752	-3.12216	0.0732585	0.946957
TE230953(LTR/Gypsy)	7047	MSTRG.31493.1	-0.0506244	9.62571	0.473266	1
TE096801(LTR/Gypsy)	0	MSTRG.23543.1	-0.464897	-0.124379	0.477326	0.997881
TE023071(LTR/Copia)	0	MSTRG.19613.1	-0.0659839	-2.29123	0.352691	1
TE129037(LTR/Copia)	0	MSTRG.25522.3	-0.0328077	0.08826	0.894898	0.997881
TE025532(LTR/Gypsy)	0	MSTRG.19751.1	-0.112182	0.288865	0.626934	0.997881
TE072260(LTR/Copia)	0	MSTRG.22673.1	-0.971824	0.266409	0.948604	0.997881
TE367670(LTR/Copia)	3072	MSTRG.4026.1	-0.337996	0.277011	0.793135	0.997881
TE098305(LTR/Copia)	0	MSTRG.23732.1	-0.0468054	-9.03159	0.566059	1
TE375481(LTR/Gypsy)	174	MSTRG.4619.2	-0.508015	-0.101428	0.903548	0.997881
TE612360(LTR/Gypsy)	0	MSTRG.17816.1	-0.0880784	-0.41185	0.202737	0.99494
TE160443(LTR/Copia)	0	MSTRG.28028.1	-0.069303	-9.38082	0.340008	1
TE148333(LTR/Gypsy)	0	MSTRG.26896.1	-0.0310388	0.372899	0.791866	0.997881
TE061641(LTR/Gypsy)	0	MSTRG.21650.1	-0.104348	0.265706	0.646393	0.997881
TE153307(LTR/Gypsy)	576	MSTRG.27068.1	-0.160478	-11.3608	0.148404	0.99494
TE500943(LTR/Gypsy)	3031	MSTRG.11692.1	-0.539698	0.280855	0.874771	0.997881
TE430580(LTR/Copia)	0	MSTRG.7678.1	-1.96059	-0.293019	0.349332	0.995505
TE430582(LTR/Gypsy)	0	MSTRG.7678.1	-3.97575	-0.293019	0.349332	0.995505
TE019877(LTR/Gypsy)	0	MSTRG.19519.1	-0.123862	0.513115	0.423288	0.997881
TE573182(LTR/Gypsy)	0	MSTRG.15598.1	-0.573353	-1.10205	0.515214	1
TE187623(LTR/Gypsy)	0	MSTRG.29520.1	-0.0539892	0.715923	0.904372	1
TE463617(LTR/Gypsy)	0	MSTRG.9954.1	-0.030531	0.73372	0.727791	1
TE161353(LTR/Gypsy)	0	MSTRG.28152.1	-0.665797	0.045723	0.550935	0.997881
TE106667(LTR/Gypsy)	2269	MSTRG.24404.1	-2.18394	8.6677	0.64845	1
TE232364(LTR/Copia)	0	MSTRG.31612.1	-0.0647328	0.162	0.989473	0.99846
TE134965(LTR/Gypsy)	0	MSTRG.26302.1	-0.436364	0.718758	0.57308	0.997881
TE277230(LTR/Gypsy)	0	MSTRG.35367.1	-0.0801802	-0.620622	0.732592	0.997881
TE031656(LINE/L1)	0	MSTRG.20177.1	-0.137906	-0.149017	0.115054	0.97988
TE357770(LTR/Gypsy)	1978	MSTRG.2590.1	-0.0430474	-10.3106	0.362528	1
TE463894(LTR/Gypsy)	0	MSTRG.9993.1	-0.145385	0.219026	0.972221	0.99846
TE457665(LTR/Gypsy)	0	MSTRG.9349.1	-1.87303	-0.0901766	0.0394624	0.851258
TE118006(LTR/Gypsy)	0	MSTRG.24727.1	-0.0659361	-0.209519	0.165555	0.99494
TE124107(LTR/Gypsy)	0	MSTRG.24985.1	-0.0144574	-0.0949484	0.939805	1
TE158416(LINE/RTE-BovB)	0	MSTRG.27732.5	-2.00799	1.63324	0.16758	0.99494
TE158421(LTR/Gypsy)	0	MSTRG.27732.5	-3.37851	1.63324	0.16758	0.99494
TE158424(LTR/Copia)	0	MSTRG.27732.5	-0.0462772	1.63324	0.16758	0.99494
TE360121(LTR/Gypsy)	0	MSTRG.2855.1	-0.870041	0.110932	0.642994	0.997881
TE546621(LTR/Gypsy)	168	MSTRG.14265.1	-1.14839	-1.16855	0.769022	1
TE580348(LTR/Copia)	1744	MSTRG.15920.1	-0.316156	-0.739348	0.249082	0.99494
TE121872(LTR/Copia)	231	MSTRG.24843.1	-3.34388	-10.0084	0.122214	1
TE292925(LTR/Gypsy)	0	MSTRG.35301.1	-0.0787299	-0.168468	0.593254	0.997881
TE156171(LTR/Gypsy)	7660	MSTRG.27385.1	-2.37719	-0.0732844	0.988088	1
TE489534(LTR/Gypsy)	0	MSTRG.11327.1	-0.13375	1.01264	0.567366	1
TE185590(LTR/Copia)	1271	MSTRG.29437.1	-1.24647	-0.639824	0.804022	1
TE501100(LTR/Gypsy)	0	MSTRG.11696.1	-2.06178	0.237073	0.829544	0.997881
TE501102(LTR/Gypsy)	0	MSTRG.11696.1	-0.127756	0.237073	0.829544	0.997881
TE501105(LTR/Gypsy)	0	MSTRG.11696.1	-0.554042	0.237073	0.829544	0.997881
TE343317(LTR/Gypsy)	0	MSTRG.779.1	-0.071927	-0.101256	0.726434	0.997881
TE404290(LTR/Gypsy)	0	MSTRG.5836.1	-0.259612	-0.161489	0.207304	0.99494
TE290551(LTR/Gypsy)	3913	MSTRG.35281.1	-0.727381	0.596644	0.703993	0.997881
TE067901(LTR/Gypsy)	376	MSTRG.22341.1	-2.822	0.243623	0.918916	0.997881
TE100913(LTR/Gypsy)	1154	MSTRG.24036.1	-0.0541961	0.0972209	0.668646	0.997881
TE225971(LTR/Gypsy)	181	MSTRG.31173.1	-0.033512	2.41883	0.43724	1
TE533514(LTR/Gypsy)	0	MSTRG.13751.1	-0.145081	-0.594257	0.571424	1
TE533516(LTR/Gypsy)	0	MSTRG.13751.1	-0.573326	-0.594257	0.571424	1
TE125311(LTR/Copia)	0	MSTRG.25093.1	-0.290614	0.0554443	0.682216	0.997881
TE533566(LTR/Gypsy)	558	MSTRG.13753.1	-0.608539	0.49859	0.478071	0.997881
TE372365(LTR/Copia)	0	MSTRG.4462.1	-0.0695845	0.0998112	0.49945	0.997881
TE427410(LTR/Copia)	0	MSTRG.7539.1	-0.10448	3.04182	0.343941	1
TE313879(LTR/Gypsy)	0	MSTRG.34015.1	-0.113162	-3.22973	0.259405	1
TE483671(LTR/Gypsy)	0	MSTRG.10980.2	-0.280462	0.830075	0.254909	0.99494
TE179519(LINE/L1-Tx1)	0	MSTRG.29076.3	-1.30485	0.553744	0.41812	0.997881
TE363521(LTR/Gypsy)	695	MSTRG.3429.1	-1.16173	0.120092	0.407722	0.997881
TE603549(LTR/Gypsy)	667	MSTRG.17449.1	-0.0263494	9.18818	0.57787	1
TE216366(LTR/Gypsy)	0	MSTRG.30869.1	-0.0377205	-10.4615	0.106181	1
TE025395(LTR/Copia)	0	MSTRG.19743.1	-0.0506227	0.605721	0.748566	1
TE252729(LTR/Gypsy)	742	MSTRG.33407.1	-0.47607	-2.83007	0.496674	1
TE467150(LTR/Gypsy)	0	MSTRG.10170.1	-0.046069	0.389998	0.770288	0.997881
TE533414(LTR/Gypsy)	0	MSTRG.13744.1	-0.5931	-2.18607	0.120269	0.985895
TE525020(LTR/Gypsy)	0	MSTRG.13526.1	-0.0537729	-0.399931	0.894686	1
TE335100(LTR/Gypsy)	0	MSTRG.536.1	-0.0277064	0.30287	0.890616	0.997881
TE302880(LTR/Gypsy)	0	MSTRG.35330.2	-0.0285692	0.0801192	0.398994	0.997881
TE015853(LTR/Gypsy)	0	MSTRG.19360.1	-0.695145	0.694634	0.363182	0.997881
TE472585(LTR/Gypsy)	7049	MSTRG.10391.1	-0.0839057	-2.10666	0.372514	1
TE191171(LTR/Gypsy)	952	MSTRG.29625.1	-0.215587	-0.754749	0.578102	0.997881
TE000372(LTR/Gypsy)	0	MSTRG.18569.1	-0.05592	1.31697	0.56776	1
TE559631(LINE/L1)	1353	MSTRG.15210.1	-2.07464	-0.132768	0.0885703	0.9623
TE392620(LTR/Gypsy)	4440	MSTRG.5112.1	-0.10767	-0.0467184	0.585194	0.997881
TE058320(LINE/L1)	0	MSTRG.21437.13	-1.397	-0.739737	0.243185	0.99494
TE058321(LINE/L1)	0	MSTRG.21437.13	-0.10838	-0.739737	0.243185	0.99494
TE058323(LTR/Gypsy)	0	MSTRG.21437.13	-0.171368	-0.739737	0.243185	0.99494
TE058317(LTR/Gypsy)	0	MSTRG.21437.13	-0.777682	-0.739737	0.243185	0.99494
TE067280(LINE/L1)	280	MSTRG.22272.1	-0.852124	-9.31439	0.496674	1
TE596518(LTR/Copia)	982	MSTRG.17108.1	-0.00329435	-1.13147	0.0881148	0.9623
TE417763(LTR/Gypsy)	251	MSTRG.6546.2	-1.26582	-0.30154	0.00780585	0.52964
TE603178(LTR/Gypsy)	0	MSTRG.17439.1	-0.150595	0.464183	0.69563	0.997881
TE451904(LTR/Gypsy)	155	MSTRG.8591.1	-4.27947	-0.00935806	0.683585	0.997881
TE390240(LTR/Gypsy)	9	MSTRG.4970.1	-0.203827	-0.371969	0.423166	0.997881
TE220500(LTR/Copia)	0	MSTRG.31013.1	-0.0688337	0.478682	0.414018	0.997881
TE602540(LTR/Gypsy)	306	MSTRG.17411.1	-1.96683	0.216184	0.836253	0.997881
TE415716(LTR/Gypsy)	1066	MSTRG.6340.2	-0.439285	0.118255	0.665873	0.997881
TE099327(LTR/Gypsy)	628	MSTRG.23857.1	-0.0578108	-1.15514	0.389724	1
TE382654(LTR/Gypsy)	858	MSTRG.4797.1	-0.0289279	9.62571	0.459278	1
TE613522(LTR/Gypsy)	0	MSTRG.17919.1	-0.0736893	-0.816037	0.260526	0.99494
TE092930(LTR/Copia)	1533	MSTRG.23261.1	-2.19956	0.887286	0.763455	0.997881
TE295659(LTR/Gypsy)	0	MSTRG.34110.1	-0.105273	-0.379033	0.603837	0.997881
TE397850(LTR/Gypsy)	1155	MSTRG.5559.1	-0.0184997	0.762482	0.577626	0.997881
TE586294(LTR/Gypsy)	340	MSTRG.16492.1	-0.228973	-0.0510113	0.622336	0.997881
TE394819(LTR/Gypsy)	0	MSTRG.5351.1	-0.13177	2.03562	0.116745	0.984363
TE482832(LTR/Gypsy)	3731	MSTRG.10935.1	-0.0843133	-0.656191	0.247716	0.99494
TE402586(LTR/Copia)	0	MSTRG.5777.1	-0.0658409	0.518131	0.781803	1
TE280458(LTR/Gypsy)	0	MSTRG.33829.1	-0.12045	0.786511	0.375853	0.997881
TE280460(LTR/Gypsy)	0	MSTRG.33829.1	-0.227501	0.786511	0.375853	0.997881
TE428165(LTR/Copia)	359	MSTRG.7564.1	-0.0498044	0.645335	0.868328	0.997881
TE480138(LTR/Gypsy)	0	MSTRG.10805.1	-0.0131155	0.365924	0.803838	0.997881
TE029007(LTR/Gypsy)	148	MSTRG.19937.1	-0.0374993	-0.925999	0.575642	1
TE255671(LTR/Gypsy)	923	MSTRG.33492.1	-0.777608	0.61266	0.550781	0.997881
TE370258(LTR/Gypsy)	0	MSTRG.4339.1	-0.00422036	-9.53138	0.496674	1
TE269395(LTR/Gypsy)	5	MSTRG.34158.1	-0.269997	-0.0667261	0.768696	0.997881
TE092930(LTR/Copia)	583	MSTRG.23262.1	-2.19956	-9.38802	0.406621	1
TE067556(LTR/Copia)	0	MSTRG.22307.1	-0.183288	-10.2248	0.340008	1
TE067557(LTR/Gypsy)	0	MSTRG.22307.1	-1.13706	-10.2248	0.340008	1
TE140619(LTR/Gypsy)	0	MSTRG.26702.1	-1.54202	-0.0562891	0.647617	0.997881
TE217944(LTR/Gypsy)	0	MSTRG.30918.1	-0.573248	0.158588	0.955894	0.997881
TE129082(LTR/Gypsy)	0	MSTRG.25528.1	-0.1455	-0.067866	0.856794	0.997881
TE029525(LTR/Gypsy)	149	MSTRG.20015.1	-0.944347	0.45799	0.726513	0.997881
TE391475(LTR/Gypsy)	5161	MSTRG.5012.1	-0.0763491	3.75424	0.0614182	1
TE519440(LTR/Copia)	118	MSTRG.13263.1	-0.398773	-0.564231	0.321608	0.99494
TE310413(LTR/Gypsy)	0	MSTRG.33871.1	-0.545944	1.09433	0.261652	0.99494
TE448489(LTR/Gypsy)	0	MSTRG.8289.1	-1.65962	0.524073	0.109976	0.967994
TE448493(LTR/Gypsy)	0	MSTRG.8289.1	-1.16784	0.524073	0.109976	0.967994
TE310314(LTR/Gypsy)	0	MSTRG.35155.1	-0.0564238	3.63227	0.154643	1
TE403379(LTR/Copia)	0	MSTRG.5816.1	-0.0112095	0.309661	0.575211	0.997881
TE617409(LTR/Gypsy)	653	MSTRG.18430.2	-0.199566	1.49154	0.481459	1
TE407341(LINE/L1)	0	MSTRG.5951.1	-0.0552371	0.188031	0.918182	0.997881
TE096838(LTR/Gypsy)	0	MSTRG.23548.2	-1.15056	0.25842	0.900942	0.997881
TE138190(LTR/Gypsy)	0	MSTRG.26530.1	-1.04714	-0.148332	0.514511	0.997881
TE226275(LTR/Copia)	0	MSTRG.31195.1	-0.083541	0.110825	0.506263	0.997881
TE193627(LTR/Gypsy)	0	MSTRG.29667.1	-0.0214905	0.205195	0.993467	0.99846
TE585514(LTR/Copia)	0	MSTRG.16433.3	-0.00677416	0.738034	0.134321	0.99494
TE585516(LTR/Copia)	0	MSTRG.16433.3	-0.101427	0.738034	0.134321	0.99494
TE585512(LTR/Copia)	0	MSTRG.16433.3	-0.138679	0.738034	0.134321	0.99494
TE524477(LTR/Copia)	1391	MSTRG.13512.1	-1.22095	0.185556	0.988999	1
TE007433(LTR/Gypsy)	3758	MSTRG.19037.1	-0.00189858	-9.86109	0.345736	1
TE389304(LTR/Copia)	0	MSTRG.4945.1	-0.0517718	-0.646501	0.162055	0.99494
TE560735(LTR/Gypsy)	837	MSTRG.15247.1	-0.29569	0.267104	0.875103	0.997881
TE514704(LTR/Gypsy)	0	MSTRG.12791.1	-0.555572	0.0132793	0.841132	0.997881
TE176546(LTR/Gypsy)	0	MSTRG.28976.1	-0.0677323	0.286304	0.881617	0.997881
TE112117(LTR/Copia)	0	MSTRG.24592.1	-0.429489	0.133583	0.987037	0.99846
TE332139(LTR/Gypsy)	2393	MSTRG.422.1	-0.191937	-	-	-
TE597170(LTR/Copia)	1632	MSTRG.17166.1	-1.43874	1.38215	0.182552	0.99494
TE273452(LTR/Gypsy)	2890	MSTRG.34527.1	-0.0806266	-9.41645	0.517466	1
TE030339(LTR/Gypsy)	0	MSTRG.20069.1	-0.0904549	0.0770109	0.653051	0.997881
TE030350(LTR/Gypsy)	0	MSTRG.20069.1	-0.143643	0.0770109	0.653051	0.997881
TE030354(LTR/Gypsy)	0	MSTRG.20069.1	-0.157356	0.0770109	0.653051	0.997881
TE030373(LTR/Gypsy)	0	MSTRG.20069.1	-0.0255298	0.0770109	0.653051	0.997881
TE030382(LTR/Gypsy)	0	MSTRG.20069.1	-0.436389	0.0770109	0.653051	0.997881
TE030384(LTR/Gypsy)	0	MSTRG.20069.1	-0.0706647	0.0770109	0.653051	0.997881
TE030392(LTR/Gypsy)	0	MSTRG.20069.1	-0.533807	0.0770109	0.653051	0.997881
TE030400(LTR/Gypsy)	0	MSTRG.20069.1	-0.0692492	0.0770109	0.653051	0.997881
TE030403(LTR/Gypsy)	0	MSTRG.20069.1	-4.26534	0.0770109	0.653051	0.997881
TE030411(LTR/Gypsy)	0	MSTRG.20069.1	-0.0766392	0.0770109	0.653051	0.997881
TE030454(LTR/Gypsy)	0	MSTRG.20069.1	-1.66509	0.0770109	0.653051	0.997881
TE030406(LTR/Gypsy)	0	MSTRG.20069.1	-0.0601081	0.0770109	0.653051	0.997881
TE057223(LTR/Gypsy)	5002	MSTRG.21396.1	-4.73697	1.0176	0.355418	0.995648
TE092399(LTR/Gypsy)	0	MSTRG.23229.1	-0.0405153	0.403124	0.745963	0.997881
TE584503(LTR/Copia)	0	MSTRG.16310.5	-0.578897	0.784494	0.263316	0.99494
TE433664(LTR/Copia)	0	MSTRG.7812.7	-0.262259	0.360057	0.541311	0.997881
TE433670(LTR/Gypsy)	0	MSTRG.7812.7	-0.0247792	0.360057	0.541311	0.997881
TE115701(LTR/Gypsy)	0	MSTRG.24704.1	-0.028815	0.598863	0.879241	1
TE592000(LTR/Gypsy)	2923	MSTRG.16782.1	-0.00287627	-0.308241	0.107068	0.967994
TE380896(LTR/Gypsy)	0	MSTRG.4762.1	-0.0157841	0.934097	0.194458	0.99494
TE468284(LTR/Gypsy)	0	MSTRG.10216.1	-3	0.676516	0.299739	0.99494
TE537996(LTR/Gypsy)	3465	MSTRG.13845.1	-0.242376	0.503971	0.60247	0.997881
TE361379(LTR/Gypsy)	0	MSTRG.3084.1	-0.116083	-0.159576	0.923657	1
TE573450(LTR/Gypsy)	0	MSTRG.15613.1	-0.0229041	0.246161	0.672594	0.997881
TE167131(LTR/Gypsy)	0	MSTRG.28690.1	-0.398451	0.41431	0.668778	0.997881
TE287644(LTR/Gypsy)	2229	MSTRG.34915.1	-0.215831	-1.0729	0.248303	0.99494
TE400876(LTR/Copia)	0	MSTRG.5670.1	-0.0239296	9.2127	0.510181	1
TE513380(LTR/Copia)	0	MSTRG.12608.1	-0.15757	0.425512	0.69582	0.997881
TE018839(LTR/Gypsy)	4008	MSTRG.19473.1	-1.8625	-0.42755	0.79097	1
TE017440(LTR/Gypsy)	172	MSTRG.19415.1	-0.62293	0.521496	0.739955	0.997881
TE038280(LTR/Gypsy)	0	MSTRG.20725.1	-0.162668	0.324028	0.704094	0.997881
TE268860(LTR/Gypsy)	0	MSTRG.33660.1	-0.766535	-7.49185	0.78345	1
TE371225(LTR/Gypsy)	0	MSTRG.4391.1	-0.0482256	0.937499	0.476667	0.997881
TE193797(LTR/Gypsy)	0	MSTRG.29683.1	-0.154684	3.14384	0.311794	1
TE367955(LINE/Jockey)	661	MSTRG.4072.1	-1.47249	0.208479	0.943742	0.997881
TE595168(LTR/Gypsy)	0	MSTRG.16993.1	-0.215209	1.11742	0.736855	1
TE174404(LTR/Gypsy)	0	MSTRG.28922.1	-0.081658	-0.319648	0.074647	0.946957
TE339499(LTR/Gypsy)	3162	MSTRG.669.1	-0.551099	10.4885	0.359782	1
TE368234(LTR/Gypsy)	0	MSTRG.4129.3	-1.76131	1.35693	0.828173	1
TE281851(LTR/Copia)	2704	MSTRG.33667.1	-0.00469447	0.664204	0.434031	0.997881
TE537996(LTR/Gypsy)	2093	MSTRG.13848.1	-0.242376	0.199758	0.899003	0.997881
TE290578(LTR/Gypsy)	0	MSTRG.35411.1	-0.150607	0.564049	0.995975	0.998597
TE047805(LTR/Gypsy)	0	MSTRG.21093.1	-0.253026	-0.388017	0.935719	1
TE547861(LTR/Gypsy)	0	MSTRG.14365.4	-2.29593	0.401994	0.56497	0.997881
TE546621(LTR/Gypsy)	1485	MSTRG.14263.1	-1.14839	-2.20022	0.29487	1
TE177859(LTR/Gypsy)	0	MSTRG.29028.1	-1.32193	1.26642	0.0752167	0.946957
TE177862(LTR/Copia)	0	MSTRG.29028.1	-0.381083	1.26642	0.0752167	0.946957
TE027822(LTR/Gypsy)	0	MSTRG.19873.1	-0.0836579	0.362111	0.61886	0.997881
TE433384(LTR/Copia)	1072	MSTRG.7803.1	-3.64386	0.641676	0.027041	0.802537
TE008229(LTR/Copia)	1247	MSTRG.19060.3	-0.551468	-0.336497	0.152495	0.99494
TE285043(LTR/Gypsy)	2	MSTRG.35149.1	-0.277298	-0.012576	0.468372	0.997881
TE437723(LTR/Gypsy)	0	MSTRG.7931.1	-0.0417568	2.94826	0.189953	0.99494
TE228680(LTR/Gypsy)	0	MSTRG.31299.1	-0.0603547	0.731694	0.437318	0.997881
TE411263(LTR/Gypsy)	0	MSTRG.6122.1	-0.609975	-1.94555	0.180332	1
TE411265(LTR/Gypsy)	0	MSTRG.6122.1	-0.309126	-1.94555	0.180332	1
TE411266(LTR/Copia)	0	MSTRG.6122.1	-1.05053	-1.94555	0.180332	1
TE411277(LTR/Gypsy)	0	MSTRG.6122.1	-0.65153	-1.94555	0.180332	1
TE411289(LTR/Copia)	0	MSTRG.6122.1	-0.570415	-1.94555	0.180332	1
TE411304(LTR/Gypsy)	0	MSTRG.6122.1	-0.00102501	-1.94555	0.180332	1
TE411316(LTR/Gypsy)	0	MSTRG.6122.1	-0.549714	-1.94555	0.180332	1
TE411317(LTR/Copia)	0	MSTRG.6122.1	-0.217093	-1.94555	0.180332	1
TE411330(LTR/Gypsy)	0	MSTRG.6122.1	-1.03059	-1.94555	0.180332	1
TE411349(LTR/Gypsy)	0	MSTRG.6122.1	-0.346815	-1.94555	0.180332	1
TE553112(LTR/Gypsy)	1572	MSTRG.14936.1	-0.0928338	-0.1849	0.765628	0.997881
TE532482(LTR/Gypsy)	0	MSTRG.13717.1	-0.0569142	-8.02237	0.78345	1
TE155497(LTR/Gypsy)	0	MSTRG.27271.2	-0.274135	0.218424	0.880509	0.997881
TE408093(LTR/Gypsy)	0	MSTRG.5977.1	-0.112635	-9.33688	0.496674	1
TE058021(LTR/Gypsy)	0	MSTRG.21434.1	-0.115421	0.568989	0.948728	0.997881
TE487038(LTR/Gypsy)	0	MSTRG.11196.1	-0.0850815	7.86625	0.844158	1
TE487048(LTR/Gypsy)	0	MSTRG.11196.1	-1.51352	7.86625	0.844158	1
TE487052(LTR/Gypsy)	0	MSTRG.11196.1	-0.0708864	7.86625	0.844158	1
TE487054(LTR/Gypsy)	0	MSTRG.11196.1	-0.00612052	7.86625	0.844158	1
TE487058(LTR/Gypsy)	0	MSTRG.11196.1	-0.112633	7.86625	0.844158	1
TE487061(LTR/Gypsy)	0	MSTRG.11196.1	-0.0361496	7.86625	0.844158	1
TE487064(LTR/Gypsy)	0	MSTRG.11196.1	-0.0715878	7.86625	0.844158	1
TE487071(LTR/Gypsy)	0	MSTRG.11196.1	-0.0974216	7.86625	0.844158	1
TE487076(LTR/Gypsy)	0	MSTRG.11196.1	-0.230492	7.86625	0.844158	1
TE487078(LTR/Gypsy)	0	MSTRG.11196.1	-0.111965	7.86625	0.844158	1
TE487082(LTR/Gypsy)	0	MSTRG.11196.1	-0.0660524	7.86625	0.844158	1
TE487083(LTR/Copia)	0	MSTRG.11196.1	-0.0550783	7.86625	0.844158	1
TE487084(LTR/Gypsy)	0	MSTRG.11196.1	-0.170767	7.86625	0.844158	1
TE487087(LTR/Gypsy)	0	MSTRG.11196.1	-0.293188	7.86625	0.844158	1
TE487090(LTR/Gypsy)	0	MSTRG.11196.1	-0.0278212	7.86625	0.844158	1
TE487095(LTR/Gypsy)	0	MSTRG.11196.1	-0.634507	7.86625	0.844158	1
TE487113(LTR/Gypsy)	0	MSTRG.11196.1	-0.892506	7.86625	0.844158	1
TE487040(LTR/Gypsy)	0	MSTRG.11196.1	-0.125101	7.86625	0.844158	1
TE454933(LTR/Copia)	0	MSTRG.8957.1	-0.960933	-2.87765	0.12507	1
TE058320(LINE/L1)	0	MSTRG.21437.12	-1.397	-2.2082	0.463339	1
TE058321(LINE/L1)	0	MSTRG.21437.12	-0.10838	-2.2082	0.463339	1
TE058323(LTR/Gypsy)	0	MSTRG.21437.12	-0.171368	-2.2082	0.463339	1
TE058317(LTR/Gypsy)	0	MSTRG.21437.12	-0.777682	-2.2082	0.463339	1
TE278511(LTR/Gypsy)	577	MSTRG.34599.1	-0.148539	-0.740933	0.554269	0.997881
TE609286(LTR/Copia)	0	MSTRG.17590.1	-3.33628	-0.0600515	0.376162	0.997881
TE375478(LTR/Copia)	0	MSTRG.4620.1	-0.410545	0.624491	0.823198	1
TE375481(LTR/Gypsy)	0	MSTRG.4620.1	-0.508015	0.624491	0.823198	1
TE200368(LTR/Copia)	0	MSTRG.29852.1	-0.203603	0.0623062	0.76854	0.997881
TE127809(LTR/Gypsy)	842	MSTRG.25349.1	-0.781767	-0.168123	0.905692	1
TE567795(LTR/Gypsy)	835	MSTRG.15461.1	-0.508223	0.713144	0.505801	0.997881
TE597474(LINE/Jockey)	6344	MSTRG.17214.1	-0.793909	0.833181	0.343507	0.99494
TE531308(LTR/Gypsy)	0	MSTRG.13683.1	-0.15352	-7.69116	0.561735	1
TE013285(LTR/Copia)	0	MSTRG.19279.6	-0.375162	0.576526	0.454017	0.997881
TE282606(LTR/Gypsy)	277	MSTRG.35320.1	-0.0117488	-1.14608	0.407431	0.997881
TE267228(LTR/Gypsy)	0	MSTRG.33904.1	-0.0425702	8.51833	0.68451	1
TE104070(LTR/Gypsy)	0	MSTRG.24263.2	-1.97199	0.631002	0.158907	0.99494
TE122630(LTR/Gypsy)	619	MSTRG.24878.1	-0.435769	-9.51175	0.496674	1
TE271140(LTR/Gypsy)	0	MSTRG.33907.1	-0.0567657	0.164159	0.960893	1
TE441553(LTR/Gypsy)	1262	MSTRG.8038.1	-3.18057	0.545149	0.334574	0.99494
TE009492(LTR/Gypsy)	0	MSTRG.19109.1	-0.00637069	-0.692705	0.135448	0.99494
TE309093(LTR/Gypsy)	0	MSTRG.34365.3	-0.0633687	1.49794	0.323632	0.99494
TE469477(LTR/Gypsy)	0	MSTRG.10251.1	-0.0029836	2.7037	0.330258	1
TE174434(LTR/Gypsy)	0	MSTRG.28924.1	-0.264181	0.332137	0.813575	0.997881
TE174436(LTR/Copia)	0	MSTRG.28924.1	-0.309789	0.332137	0.813575	0.997881
TE016220(LINE/L1)	147	MSTRG.19375.1	-1.68947	-2.80162	0.390261	1
TE462102(LTR/Copia)	3742	MSTRG.9855.1	-1.69599	-8.97537	0.566059	1
TE185987(LTR/Gypsy)	4017	MSTRG.29456.1	-0.0116789	-3.41063	0.397003	1
TE539038(LTR/Gypsy)	0	MSTRG.13870.1	-0.185439	10.3663	0.310361	1
TE419096(LTR/Gypsy)	0	MSTRG.6733.3	-0.0561131	2.26849	0.422302	1
TE264611(LTR/Gypsy)	0	MSTRG.35248.1	-0.119269	0.62354	0.377519	0.997881
TE210211(LTR/Gypsy)	0	MSTRG.30356.2	-2.39232	0.556108	0.116656	0.984363
TE365114(LTR/Copia)	2210	MSTRG.3667.1	-0.0572751	1.1267	0.23306	0.99494
TE112758(LTR/Gypsy)	0	MSTRG.24626.1	-0.174159	1.05876	0.158894	0.99494
TE409564(LTR/Gypsy)	0	MSTRG.6038.1	-0.353038	0.179694	0.737471	0.997881
TE409567(LTR/Gypsy)	0	MSTRG.6038.1	-0.978898	0.179694	0.737471	0.997881
TE075395(LTR/Gypsy)	0	MSTRG.22748.1	-0.0881427	-10.1716	0.242188	1
TE060465(LTR/Gypsy)	0	MSTRG.21575.1	-0.00746766	1.09757	0.56304	0.997881
TE448534(LTR/Gypsy)	0	MSTRG.8293.1	-0.0746961	-1.36065	0.620793	1
TE346185(LTR/Gypsy)	653	MSTRG.939.1	-1.40129	-0.0193182	0.809349	0.997881
TE207143(LTR/Copia)	0	MSTRG.30104.1	-0.433324	0.578445	0.213477	0.99494
TE271452(LTR/Gypsy)	1987	MSTRG.33882.1	-1.47131	-7.43741	0.78345	1
TE244192(LTR/Gypsy)	0	MSTRG.32944.1	-0.0875196	-0.408465	0.633233	1
TE596026(LTR/Gypsy)	4900	MSTRG.17078.1	-0.0771922	0.369234	0.487443	0.997881
TE149312(LTR/Gypsy)	0	MSTRG.26927.1	-0.0779277	-8.77039	0.566059	1
TE349755(LTR/Gypsy)	0	MSTRG.1314.1	-0.178481	-0.486185	0.00782328	0.52964
TE253852(LTR/Gypsy)	0	MSTRG.33445.1	-0.080412	-0.507872	0.314384	0.99494
TE212793(LTR/Gypsy)	0	MSTRG.30697.1	-0.27494	0.0794801	0.887432	0.997881
TE457690(LTR/Gypsy)	0	MSTRG.9354.3	-0.158807	0.184425	0.920665	0.997881
TE304971(LTR/Gypsy)	0	MSTRG.33773.1	-0.0822526	0.151484	0.951104	0.997881
TE038775(LTR/Gypsy)	0	MSTRG.20761.1	-2.00899	0.565869	0.739081	0.997881
TE199893(LTR/Gypsy)	0	MSTRG.29822.1	-0.012512	0.292584	0.94215	0.997881
TE361288(LTR/Copia)	429	MSTRG.3068.1	-0.0102345	-0.444412	0.298807	0.99494
TE610197(LTR/Gypsy)	418	MSTRG.17665.1	-0.7633	0.892241	0.000263346	0.140224
TE196440(LINE/I)	0	MSTRG.29742.2	-0.0403781	-8.81378	0.445907	1
TE125427(LTR/Gypsy)	0	MSTRG.25105.1	-4.98489	1.40439	0.51853	0.997881
TE069624(LTR/Gypsy)	0	MSTRG.22513.3	-0.457583	0.222392	0.899358	0.997881
TE069625(LTR/Copia)	0	MSTRG.22513.3	-0.755581	0.222392	0.899358	0.997881
TE108154(LTR/Copia)	0	MSTRG.24460.1	-0.0444687	7.1964	0.844158	1
TE299715(LTR/Gypsy)	0	MSTRG.34795.1	-0.11341	0.405819	0.607081	0.997881
TE518456(LTR/Copia)	0	MSTRG.13169.12	-0.111618	7.86625	0.686831	1
TE614945(LTR/Gypsy)	0	MSTRG.18087.1	-0.0914655	0.509722	0.295036	0.99494
TE031642(LTR/Gypsy)	275	MSTRG.20172.1	-0.440685	1.17069	0.397472	0.997881
TE403353(LTR/Gypsy)	946	MSTRG.5813.1	-0.00941896	-10.8244	0.132503	1
TE454158(LTR/Gypsy)	0	MSTRG.8830.2	-0.186151	2.05826	0.134585	0.99494
TE567794(LTR/Gypsy)	0	MSTRG.15462.1	-0.0669487	0.502411	0.541624	0.997881
TE443061(LTR/Copia)	0	MSTRG.8079.1	-1.04273	-1.07529	0.162381	0.99494
TE021305(LTR/Gypsy)	0	MSTRG.19544.1	-0.538596	0.250651	0.898039	1
TE021309(LTR/Gypsy)	0	MSTRG.19544.1	-0.0240219	0.250651	0.898039	1
TE374061(LTR/Gypsy)	5851	MSTRG.4555.1	-4.58796	2.03002	0.337075	1
TE376513(LTR/Copia)	0	MSTRG.4651.1	-0.209414	-3.07468	0.296066	1
TE241153(LTR/Copia)	0	MSTRG.32476.1	-0.0340491	-1.29834	0.188894	0.99494
TE234472(LTR/Gypsy)	0	MSTRG.31778.1	-0.464201	0.30648	0.555147	0.997881
TE587821(LTR/Copia)	0	MSTRG.16554.1	-0.0109711	-0.232419	0.353244	0.995505
TE411496(LTR/Copia)	0	MSTRG.6138.4	-0.441705	0.313172	0.67023	0.997881
TE539124(LTR/Copia)	196	MSTRG.13873.1	-0.0690904	10.159	0.364931	1
TE170216(LTR/Gypsy)	0	MSTRG.28825.1	-0.0983805	0.295456	0.857025	0.997881
TE489486(LTR/Gypsy)	0	MSTRG.11313.4	-0.295065	-9.97537	0.362528	1
TE489489(LTR/Gypsy)	0	MSTRG.11313.4	-2.30019	-9.97537	0.362528	1
TE489493(LTR/Gypsy)	0	MSTRG.11313.4	-0.825161	-9.97537	0.362528	1
TE489496(LTR/Gypsy)	0	MSTRG.11313.4	-0.210728	-9.97537	0.362528	1
TE489498(LTR/Gypsy)	0	MSTRG.11313.4	-0.182392	-9.97537	0.362528	1
TE489504(LTR/Gypsy)	0	MSTRG.11313.4	-3.2e-16	-9.97537	0.362528	1
TE489512(LTR/Gypsy)	0	MSTRG.11313.4	-0.0880611	-9.97537	0.362528	1
TE489518(LTR/Gypsy)	0	MSTRG.11313.4	-0.0954196	-9.97537	0.362528	1
TE489521(LTR/Gypsy)	0	MSTRG.11313.4	-0.028225	-9.97537	0.362528	1
TE489522(LTR/Gypsy)	0	MSTRG.11313.4	-0.0222826	-9.97537	0.362528	1
TE489523(LTR/Gypsy)	0	MSTRG.11313.4	-4.58195	-9.97537	0.362528	1
TE489495(LTR/Gypsy)	0	MSTRG.11313.4	-0.174483	-9.97537	0.362528	1
TE489530(LTR/Gypsy)	0	MSTRG.11313.4	-0.107701	-9.97537	0.362528	1
TE133476(LTR/Gypsy)	0	MSTRG.26163.1	-0.00259109	-0.72761	0.329124	0.99494
TE133477(LTR/Gypsy)	0	MSTRG.26163.1	-0.075948	-0.72761	0.329124	0.99494
TE615042(LTR/Gypsy)	0	MSTRG.18095.1	-0.151681	-0.629817	0.240044	0.99494
TE218018(LTR/Gypsy)	0	MSTRG.30926.1	-0.0863616	1.43045	0.599855	1
TE354285(LINE/L2)	103	MSTRG.2036.1	-1.40599	10.5183	0.296933	1
TE301392(LTR/Gypsy)	0	MSTRG.34842.1	-0.116378	-0.341037	0.955073	1
TE350782(LTR/Gypsy)	0	MSTRG.1456.1	-0.0037423	10.4235	0.199049	1
TE259565(LTR/Gypsy)	0	MSTRG.33579.1	-0.00267154	-10.8481	0.107149	1
TE043222(LTR/Gypsy)	0	MSTRG.20937.2	-0.0749072	14.2618	1	1
TE043234(LTR/Gypsy)	0	MSTRG.20937.2	-0.961278	14.2618	1	1
TE043236(LTR/Gypsy)	0	MSTRG.20937.2	-1.10692	14.2618	1	1
TE043265(LTR/Gypsy)	0	MSTRG.20937.2	-0.473931	14.2618	1	1
TE043270(LTR/Gypsy)	0	MSTRG.20937.2	-4.1964	14.2618	1	1
TE043273(LTR/Copia)	0	MSTRG.20937.2	-0.471143	14.2618	1	1
TE043275(LTR/Gypsy)	0	MSTRG.20937.2	-0.548424	14.2618	1	1
TE043286(LTR/Gypsy)	0	MSTRG.20937.2	-0.0311156	14.2618	1	1
TE043290(LTR/Gypsy)	0	MSTRG.20937.2	-0.0107487	14.2618	1	1
TE043288(LTR/Gypsy)	0	MSTRG.20937.2	-0.129792	14.2618	1	1
TE487603(LTR/Gypsy)	1099	MSTRG.11220.1	-0.228203	-0.54871	0.00568524	0.494835
TE157446(LINE/Penelope)	1042	MSTRG.27566.1	-0.225292	-9.39518	0.496674	1
TE176670(LTR/Gypsy)	904	MSTRG.28978.1	-3.41547	0.861053	0.460007	0.997881
TE394329(LTR/Copia)	0	MSTRG.5284.1	-0.0375971	0.547699	0.94208	0.997881
TE424862(LTR/Gypsy)	0	MSTRG.7395.1	-0.0121419	0.466793	0.410851	0.997881
TE132819(LTR/Gypsy)	0	MSTRG.26056.1	-0.0787131	0.898717	0.614719	0.997881
TE486575(LTR/Gypsy)	0	MSTRG.11159.2	-0.475972	0.0426062	0.666593	0.997881
TE097920(LTR/Copia)	0	MSTRG.23671.1	-0.384993	0.732128	0.537872	0.997881
TE023264(LTR/Copia)	0	MSTRG.19621.1	-0.0499866	0.421827	0.679751	0.997881
TE532497(LTR/Gypsy)	0	MSTRG.13718.1	-0.0554609	-0.0212686	0.862848	1
TE069247(LTR/Gypsy)	1174	MSTRG.22477.1	-0.406964	-0.335636	0.153486	0.99494
TE001324(LTR/Gypsy)	73	MSTRG.18656.1	-0.0810859	9.74819	0.473266	1
TE347068(LTR/Gypsy)	0	MSTRG.1022.1	-0.0564153	1.68257	0.666369	1
TE435380(LTR/Gypsy)	2297	MSTRG.7866.1	-0.129716	0.469749	0.697308	0.997881
TE132730(LINE/L1)	0	MSTRG.26033.1	-1.42084	1.63113	0.445446	0.997881
TE132731(LINE/L1)	0	MSTRG.26033.1	-1.56541	1.63113	0.445446	0.997881
TE536108(LTR/Gypsy)	1471	MSTRG.13806.1	-0.105082	-0.589924	0.0628129	0.923378
TE542474(LTR/Gypsy)	0	MSTRG.14037.1	-0.0739022	-0.087162	0.277574	0.99494
TE031642(LTR/Gypsy)	0	MSTRG.20173.1	-0.440685	-8.51833	0.566059	1
TE498985(LTR/Gypsy)	0	MSTRG.11621.1	-0.0936379	0.246264	0.987089	0.99846
TE296885(LTR/Gypsy)	0	MSTRG.34904.1	-0.0165373	0.19748	0.936264	0.997881
TE194475(LTR/Gypsy)	0	MSTRG.29699.1	-0.0825691	-10.0084	0.271405	1
TE121906(LTR/Copia)	0	MSTRG.24849.1	-1.67057	-0.559884	0.369737	0.997881
TE053084(LTR/Gypsy)	0	MSTRG.21243.1	-0.175114	0.0774951	0.849373	0.997881
TE369200(LTR/Gypsy)	1643	MSTRG.4235.2	-4.43741	0.59382	0.424552	0.997881
TE306581(LTR/Gypsy)	539	MSTRG.34037.1	-2.64386	0.0819519	0.885564	0.997881
TE358128(LTR/Copia)	153	MSTRG.2651.1	-1.85702	0.318918	0.530027	0.997881
TE123235(LTR/Gypsy)	242	MSTRG.24923.1	-2.47681	-0.181096	0.286827	0.99494
TE205069(LTR/Gypsy)	0	MSTRG.29999.1	-0.0716887	11.1902	0.133783	1
TE155310(LTR/Gypsy)	1758	MSTRG.27253.1	-3.10992	0.425801	0.724081	0.997881
TE459712(LTR/Gypsy)	3776	MSTRG.9595.1	-1.07644	0.751502	0.680612	0.997881
TE113754(LTR/Copia)	921	MSTRG.24653.1	-0.035698	0.0773779	0.890007	0.997881
TE195551(LTR/Gypsy)	0	MSTRG.29728.1	-0.123309	-2.23349	0.738095	1
TE320216(LTR/Gypsy)	3458	MSTRG.35275.1	-0.0915283	-0.254138	0.604965	0.997881
TE241867(LTR/Gypsy)	0	MSTRG.32559.1	-1.0837	0.0877641	0.632512	0.997881
TE241872(LTR/Gypsy)	0	MSTRG.32559.1	-0.124133	0.0877641	0.632512	0.997881
TE241874(LTR/Gypsy)	0	MSTRG.32559.1	-0.403655	0.0877641	0.632512	0.997881
TE241875(LTR/Gypsy)	0	MSTRG.32559.1	-0.0184402	0.0877641	0.632512	0.997881
TE523826(LTR/Gypsy)	0	MSTRG.13480.1	-0.569185	0.811143	0.773582	1
TE507054(LTR/Gypsy)	0	MSTRG.11936.1	-0.0995887	0.213576	0.920224	0.997881
TE223252(LTR/Gypsy)	0	MSTRG.31086.1	-0.340991	-0.0844645	0.814149	0.997881
TE223253(LTR/Copia)	0	MSTRG.31086.1	-0.2113	-0.0844645	0.814149	0.997881
TE184689(LTR/Gypsy)	875	MSTRG.29398.1	-1.05188	-0.166539	0.998667	1
TE154861(LTR/Copia)	414	MSTRG.27181.1	-0.243254	-9.82972	0.130735	1
TE516849(LTR/Gypsy)	554	MSTRG.13078.1	-1.84166	11.1077	0.166248	1
TE319716(LTR/Gypsy)	1545	MSTRG.34616.1	-0.0831662	0.310472	0.884535	0.997881
TE319529(LTR/Gypsy)	1598	MSTRG.34261.1	-0.0292816	0.641717	0.360877	0.997881
TE008255(LTR/Gypsy)	1431	MSTRG.19062.1	-0.0604565	1.6199	0.499564	1
TE151053(LTR/Gypsy)	276	MSTRG.26984.1	-0.015357	-0.917538	0.200467	0.99494
TE500265(LTR/Gypsy)	0	MSTRG.11667.1	-0.0704617	7.51833	0.844158	1
TE382274(LTR/Gypsy)	0	MSTRG.4787.1	-0.47379	-8.93664	0.275754	1
TE007311(LTR/Gypsy)	3119	MSTRG.19036.1	-0.157541	1.04509	0.76106	1
TE013818(LTR/Gypsy)	60	MSTRG.19302.1	-0.0734813	-0.132864	0.723088	0.997881
TE119747(LTR/Gypsy)	110	MSTRG.24771.1	-0.910513	10.5346	0.109585	1
TE217032(LTR/Gypsy)	76	MSTRG.30890.1	-0.0634664	-8.53138	0.610778	1
TE219334(LTR/Copia)	0	MSTRG.30959.1	-0.0510264	0.106685	0.700483	0.997881
TE431547(LTR/Gypsy)	0	MSTRG.7733.1	-0.156821	1.38553	0.212851	0.99494
TE239861(LTR/Gypsy)	2324	MSTRG.32257.2	-0.186647	0.901392	0.374579	0.997881
TE359957(LTR/Gypsy)	0	MSTRG.2821.1	-0.319262	1.09264	0.200531	0.99494
TE516571(LTR/Gypsy)	0	MSTRG.13046.1	-0.0727209	0.188185	0.837551	0.997881
TE265115(LTR/Gypsy)	0	MSTRG.35131.1	-0.0179608	0.255906	0.991468	0.99846
TE489530(LTR/Gypsy)	0	MSTRG.11325.2	-0.107701	0.829532	0.618781	0.997881
TE337137(LTR/Gypsy)	1654	MSTRG.606.1	-0.316919	-1.0902	0.741889	1
TE320558(LTR/Gypsy)	0	MSTRG.34562.1	-0.0572234	0.512062	0.774196	0.997881
TE285672(LTR/Gypsy)	0	MSTRG.33764.1	-0.0541562	0.166918	0.990166	0.99846
TE048993(LTR/Gypsy)	0	MSTRG.21135.1	-0.00788851	-1.21398	0.513531	1
TE214290(LTR/Copia)	0	MSTRG.30798.1	-0.0413467	6.94642	0.844158	1
TE214291(LTR/Copia)	0	MSTRG.30798.1	-0.237486	6.94642	0.844158	1
TE054683(LTR/Gypsy)	0	MSTRG.21297.1	-0.174046	-0.154931	0.539634	0.997881
TE558167(LTR/Gypsy)	0	MSTRG.15160.1	-0.122539	-1.65793	0.29355	0.99494
TE455723(LTR/Gypsy)	0	MSTRG.9079.2	-2.32193	0.753761	0.869464	0.997881
TE375157(LTR/Gypsy)	0	MSTRG.4605.1	-0.144194	0.0233868	0.525316	0.997881
TE312094(LTR/Gypsy)	0	MSTRG.34871.1	-0.355204	0.253852	0.787947	0.997881
TE001568(LTR/Gypsy)	117	MSTRG.18694.3	-0.765535	-0.157101	0.593794	0.997881
TE237575(LTR/Gypsy)	0	MSTRG.32050.1	-0.371172	-0.381249	0.279257	0.99494
TE243621(LTR/Gypsy)	0	MSTRG.32888.1	-0.536755	3.90689	0.121867	1
TE243623(LTR/Gypsy)	0	MSTRG.32888.1	-0.412706	3.90689	0.121867	1
TE210298(LTR/Copia)	535	MSTRG.30369.2	-0.501578	0.114541	0.721611	0.997881
TE442012(LTR/Copia)	2492	MSTRG.8049.1	-0.73171	-0.273018	0.69449	0.997881
TE234341(LTR/Gypsy)	0	MSTRG.31766.1	-0.25405	10.7285	0.0601337	1
TE328219(LINE/L2)	0	MSTRG.242.2	-1.24286	0.286905	0.930582	0.997881
TE310210(LTR/Copia)	0	MSTRG.34514.5	-0.313247	0.915696	1	1
TE310211(LTR/Gypsy)	0	MSTRG.34514.5	-0.10409	0.915696	1	1
TE310212(LTR/Copia)	0	MSTRG.34514.5	-0.209336	0.915696	1	1
TE310213(LTR/Copia)	0	MSTRG.34514.5	-0.254123	0.915696	1	1
TE310216(LINE/RTE-BovB)	0	MSTRG.34514.5	-1.07435	0.915696	1	1
TE025249(LTR/Gypsy)	0	MSTRG.19734.1	-0.250011	3.94953	0.148388	1
TE025250(LTR/Copia)	0	MSTRG.19734.1	-0.0330349	3.94953	0.148388	1
TE106360(LTR/Gypsy)	0	MSTRG.24392.1	-0.0806945	-0.0979029	0.512391	0.997881
TE106028(LTR/Copia)	455	MSTRG.24383.3	-0.541435	-1.09295	0.240404	0.99494
TE108290(LTR/Copia)	1197	MSTRG.24465.1	-0.602345	-0.427616	0.0465835	0.866476
TE275523(LTR/Gypsy)	1264	MSTRG.34796.3	-0.0626264	0.103221	0.747985	0.997881
TE011981(LTR/Copia)	0	MSTRG.19233.1	-0.0245583	8.94642	0.68451	1
TE600544(LTR/Copia)	0	MSTRG.17350.1	-0.0256058	0.33178	0.580312	0.997881
TE467281(LTR/Gypsy)	3894	MSTRG.10172.1	-0.0881528	-0.275684	0.198005	0.99494
TE450823(LTR/Gypsy)	86	MSTRG.8494.1	-0.0273187	1.22522	0.167251	0.99494
TE511671(LTR/Gypsy)	781	MSTRG.12393.1	-0.321928	-8.73697	0.566059	1
TE304809(LTR/Gypsy)	0	MSTRG.33770.1	-0.0614492	0.682995	0.21274	0.99494
TE304812(LTR/Gypsy)	0	MSTRG.33770.1	-0.336093	0.682995	0.21274	0.99494
TE304824(LTR/Gypsy)	0	MSTRG.33770.1	-0.169698	0.682995	0.21274	0.99494
TE304827(LTR/Gypsy)	0	MSTRG.33770.1	-0.256707	0.682995	0.21274	0.99494
TE304831(LTR/Gypsy)	0	MSTRG.33770.1	-0.0278387	0.682995	0.21274	0.99494
TE304832(LTR/Gypsy)	0	MSTRG.33770.1	-0.119414	0.682995	0.21274	0.99494
TE304834(LTR/Gypsy)	0	MSTRG.33770.1	-0.042565	0.682995	0.21274	0.99494
TE304836(LTR/Copia)	0	MSTRG.33770.1	-0.074299	0.682995	0.21274	0.99494
TE304837(LTR/Gypsy)	0	MSTRG.33770.1	-0.0259805	0.682995	0.21274	0.99494
TE304840(LTR/Gypsy)	0	MSTRG.33770.1	-0.115727	0.682995	0.21274	0.99494
TE304842(LTR/Gypsy)	0	MSTRG.33770.1	-0.833597	0.682995	0.21274	0.99494
TE304846(LTR/Gypsy)	0	MSTRG.33770.1	-0.0848209	0.682995	0.21274	0.99494
TE304849(LTR/Gypsy)	0	MSTRG.33770.1	-0.104427	0.682995	0.21274	0.99494
TE304850(LTR/Gypsy)	0	MSTRG.33770.1	-0.00865141	0.682995	0.21274	0.99494
TE304854(LTR/Gypsy)	0	MSTRG.33770.1	-0.0868301	0.682995	0.21274	0.99494
TE304859(LTR/Gypsy)	0	MSTRG.33770.1	-0.0552018	0.682995	0.21274	0.99494
TE304863(LINE/L1)	0	MSTRG.33770.1	-0.0226204	0.682995	0.21274	0.99494
TE304868(LTR/Gypsy)	0	MSTRG.33770.1	-0.0441783	0.682995	0.21274	0.99494
TE304876(LTR/Gypsy)	0	MSTRG.33770.1	-0.00200122	0.682995	0.21274	0.99494
TE304880(LTR/Gypsy)	0	MSTRG.33770.1	-0.794245	0.682995	0.21274	0.99494
TE304882(LTR/Gypsy)	0	MSTRG.33770.1	-0.504329	0.682995	0.21274	0.99494
TE304891(LTR/Copia)	0	MSTRG.33770.1	-0.0876402	0.682995	0.21274	0.99494
TE304896(LTR/Gypsy)	0	MSTRG.33770.1	-0.108882	0.682995	0.21274	0.99494
TE304898(LTR/Gypsy)	0	MSTRG.33770.1	-0.139572	0.682995	0.21274	0.99494
TE304907(LTR/Gypsy)	0	MSTRG.33770.1	-0.150392	0.682995	0.21274	0.99494
TE304918(LTR/Copia)	0	MSTRG.33770.1	-0.187902	0.682995	0.21274	0.99494
TE304919(LTR/Gypsy)	0	MSTRG.33770.1	-0.178237	0.682995	0.21274	0.99494
TE304927(LTR/Gypsy)	0	MSTRG.33770.1	-2.31541	0.682995	0.21274	0.99494
TE304946(LTR/Gypsy)	0	MSTRG.33770.1	-0.220458	0.682995	0.21274	0.99494
TE304954(LTR/Gypsy)	0	MSTRG.33770.1	-0.0599247	0.682995	0.21274	0.99494
TE304958(LTR/Gypsy)	0	MSTRG.33770.1	-1.15233	0.682995	0.21274	0.99494
TE304961(LTR/Gypsy)	0	MSTRG.33770.1	-0.0604652	0.682995	0.21274	0.99494
TE304962(LTR/Gypsy)	0	MSTRG.33770.1	-0.239976	0.682995	0.21274	0.99494
TE304963(LTR/Gypsy)	0	MSTRG.33770.1	-0.0726059	0.682995	0.21274	0.99494
TE304967(LTR/Gypsy)	0	MSTRG.33770.1	-0.294017	0.682995	0.21274	0.99494
TE304851(LTR/Gypsy)	0	MSTRG.33770.1	-0.118164	0.682995	0.21274	0.99494
TE304865(LTR/Gypsy)	0	MSTRG.33770.1	-0.028896	0.682995	0.21274	0.99494
TE304901(LTR/Gypsy)	0	MSTRG.33770.1	-0.00874183	0.682995	0.21274	0.99494
TE304906(LTR/Gypsy)	0	MSTRG.33770.1	-0.105037	0.682995	0.21274	0.99494
TE304952(LTR/Gypsy)	0	MSTRG.33770.1	-0.0498863	0.682995	0.21274	0.99494
TE304959(LTR/Gypsy)	0	MSTRG.33770.1	-0.333016	0.682995	0.21274	0.99494
TE143596(LTR/Gypsy)	267	MSTRG.26779.2	-0.409984	-0.594716	0.0441927	0.854451
TE058294(LTR/Copia)	0	MSTRG.21437.10	-0.736092	-0.0173983	0.376965	0.997881
TE058298(LTR/Gypsy)	0	MSTRG.21437.10	-0.152962	-0.0173983	0.376965	0.997881
TE058302(LTR/Gypsy)	0	MSTRG.21437.10	-0.600904	-0.0173983	0.376965	0.997881
TE058303(LTR/Gypsy)	0	MSTRG.21437.10	-0.397496	-0.0173983	0.376965	0.997881
TE058320(LINE/L1)	0	MSTRG.21437.10	-1.397	-0.0173983	0.376965	0.997881
TE058321(LINE/L1)	0	MSTRG.21437.10	-0.10838	-0.0173983	0.376965	0.997881
TE058323(LTR/Gypsy)	0	MSTRG.21437.10	-0.171368	-0.0173983	0.376965	0.997881
TE058317(LTR/Gypsy)	0	MSTRG.21437.10	-0.777682	-0.0173983	0.376965	0.997881
TE188221(LTR/Copia)	0	MSTRG.29533.1	-0.0836579	0.58634	0.21509	0.99494
TE389795(LINE/L1)	0	MSTRG.4953.1	-0.241422	1.24576	0.757043	1
TE389796(LINE/L1)	0	MSTRG.4953.1	-0.0351264	1.24576	0.757043	1
TE366757(LTR/Copia)	251	MSTRG.3919.1	-0.0644918	0.486287	0.898445	0.997881
TE302098(LTR/Gypsy)	0	MSTRG.34205.1	-0.254241	-0.074854	0.348763	0.995505
TE302102(LTR/Gypsy)	0	MSTRG.34205.1	-1.43296	-0.074854	0.348763	0.995505
TE302110(LTR/Copia)	0	MSTRG.34205.1	-0.0271859	-0.074854	0.348763	0.995505
TE302113(LTR/Gypsy)	0	MSTRG.34205.1	-0.0614578	-0.074854	0.348763	0.995505
TE302114(LTR/Copia)	0	MSTRG.34205.1	-0.0823252	-0.074854	0.348763	0.995505
TE302117(LTR/Copia)	0	MSTRG.34205.1	-0.0183051	-0.074854	0.348763	0.995505
TE302135(LTR/Copia)	0	MSTRG.34205.1	-0.140796	-0.074854	0.348763	0.995505
TE302138(LTR/Gypsy)	0	MSTRG.34205.1	-0.495712	-0.074854	0.348763	0.995505
TE302166(LTR/Copia)	0	MSTRG.34205.1	-1.44478	-0.074854	0.348763	0.995505
TE302172(LTR/Gypsy)	0	MSTRG.34205.1	-0.425968	-0.074854	0.348763	0.995505
TE302175(LTR/Gypsy)	0	MSTRG.34205.1	-2.24392	-0.074854	0.348763	0.995505
TE181513(LTR/Gypsy)	0	MSTRG.29207.1	-0.167545	0.707032	0.533889	0.997881
TE181527(LTR/Gypsy)	0	MSTRG.29207.1	-0.757284	0.707032	0.533889	0.997881
TE181538(LTR/Gypsy)	0	MSTRG.29207.1	-0.357705	0.707032	0.533889	0.997881
TE181543(LTR/Copia)	0	MSTRG.29207.1	-0.235815	0.707032	0.533889	0.997881
TE181549(LTR/Gypsy)	0	MSTRG.29207.1	-0.744161	0.707032	0.533889	0.997881
TE181567(LTR/Gypsy)	0	MSTRG.29207.1	-0.166728	0.707032	0.533889	0.997881
TE181576(LTR/Copia)	0	MSTRG.29207.1	-0.140167	0.707032	0.533889	0.997881
TE181583(LTR/Gypsy)	0	MSTRG.29207.1	-0.152837	0.707032	0.533889	0.997881
TE181599(LTR/Gypsy)	0	MSTRG.29207.1	-0.130286	0.707032	0.533889	0.997881
TE181629(LTR/Copia)	0	MSTRG.29207.1	-0.158694	0.707032	0.533889	0.997881
TE181657(LTR/Gypsy)	0	MSTRG.29207.1	-2.19465	0.707032	0.533889	0.997881
TE181666(LTR/Gypsy)	0	MSTRG.29207.1	-0.500062	0.707032	0.533889	0.997881
TE181668(LTR/Gypsy)	0	MSTRG.29207.1	-0.182993	0.707032	0.533889	0.997881
TE181673(LTR/Gypsy)	0	MSTRG.29207.1	-0.0239053	0.707032	0.533889	0.997881
TE181678(LTR/Gypsy)	0	MSTRG.29207.1	-1.28573	0.707032	0.533889	0.997881
TE181679(LTR/Gypsy)	0	MSTRG.29207.1	-0.19992	0.707032	0.533889	0.997881
TE181681(LTR/Gypsy)	0	MSTRG.29207.1	-0.0960387	0.707032	0.533889	0.997881
TE181686(LTR/Gypsy)	0	MSTRG.29207.1	-0.230668	0.707032	0.533889	0.997881
TE181516(LTR/Gypsy)	0	MSTRG.29207.1	-0.0595356	0.707032	0.533889	0.997881
TE181573(LTR/Gypsy)	0	MSTRG.29207.1	-0.166053	0.707032	0.533889	0.997881
TE181688(LTR/Gypsy)	0	MSTRG.29207.1	-0.0299815	0.707032	0.533889	0.997881
TE181663(LTR/Gypsy)	0	MSTRG.29207.1	-0.133196	0.707032	0.533889	0.997881
TE187166(LINE/L1)	310	MSTRG.29491.1	-3.55336	-0.484851	0.305695	0.99494
TE220337(LTR/Gypsy)	119	MSTRG.31010.1	-0.386058	-1.15734	0.198996	0.99494
TE054678(LTR/Gypsy)	0	MSTRG.21295.1	-0.390793	0.745548	0.541377	0.997881
TE267863(LTR/Copia)	0	MSTRG.34761.1	-0.173059	10.2448	0.221843	1
TE110013(LTR/Gypsy)	1615	MSTRG.24513.1	-0.0663454	-0.760049	0.696668	1
TE033026(LTR/Copia)	0	MSTRG.20344.2	-0.158301	0.196105	0.691894	0.997881
TE147248(LTR/Gypsy)	0	MSTRG.26868.1	-0.00477275	0.516804	0.348566	0.995505
TE417183(LTR/Gypsy)	3767	MSTRG.6472.1	-1.31633	10.1964	0.45506	1
TE079390(LTR/Gypsy)	3655	MSTRG.22880.1	-0.0241276	-0.012464	0.891544	1
TE499085(LTR/Gypsy)	2714	MSTRG.11627.1	-0.63262	-0.86148	0.693251	1
TE521989(LTR/Gypsy)	0	MSTRG.13398.1	-0.431716	-0.703894	0.270913	0.99494
TE320659(LTR/Gypsy)	0	MSTRG.35392.1	-0.0772594	-0.289507	0.957627	1
TE100732(LTR/Gypsy)	0	MSTRG.24018.3	-0.0444854	-0.242303	0.246187	0.99494
TE248070(LTR/Gypsy)	0	MSTRG.33229.1	-0.188923	0.517639	0.834842	0.997881
TE248076(LTR/Gypsy)	0	MSTRG.33229.1	-0.344066	0.517639	0.834842	0.997881
TE248094(LTR/Gypsy)	0	MSTRG.33229.1	-0.176549	0.517639	0.834842	0.997881
TE487135(LTR/Gypsy)	0	MSTRG.11200.1	-0.0144315	-0.590237	0.658367	1
TE016425(LTR/Gypsy)	622	MSTRG.19383.1	-0.146224	-10.0084	0.158873	1
TE235019(LTR/Copia)	0	MSTRG.31826.1	-0.640104	0.154295	0.77071	0.997881
TE036642(LTR/Gypsy)	0	MSTRG.20614.1	-0.0240088	-3.04075	0.27272	1
TE077241(LTR/Gypsy)	533	MSTRG.22820.1	-0.196189	-10.2448	0.195107	1
TE485697(LTR/Copia)	0	MSTRG.11100.1	-0.190589	0.367917	0.983161	0.99846
TE252623(LTR/Copia)	421	MSTRG.33402.1	-0.00167417	-0.37212	0.311312	0.99494
TE077746(LTR/Gypsy)	0	MSTRG.22830.1	-0.0516729	3.26303	0.29563	1
TE077757(LINE/L1)	0	MSTRG.22830.1	-0.0611173	3.26303	0.29563	1
TE077758(LINE/L1)	0	MSTRG.22830.1	-0.701742	3.26303	0.29563	1
TE077759(LINE/L1)	0	MSTRG.22830.1	-1.8365	3.26303	0.29563	1
TE077760(LTR/Copia)	0	MSTRG.22830.1	-0.177659	3.26303	0.29563	1
TE077764(LTR/Copia)	0	MSTRG.22830.1	-1.03059	3.26303	0.29563	1
TE077766(LTR/Gypsy)	0	MSTRG.22830.1	-2.15056	3.26303	0.29563	1
TE077781(LTR/Gypsy)	0	MSTRG.22830.1	-0.121782	3.26303	0.29563	1
TE077788(LTR/Copia)	0	MSTRG.22830.1	-0.0560104	3.26303	0.29563	1
TE077791(LTR/Gypsy)	0	MSTRG.22830.1	-0.0590554	3.26303	0.29563	1
TE077793(LTR/Gypsy)	0	MSTRG.22830.1	-0.0850497	3.26303	0.29563	1
TE077798(LTR/Gypsy)	0	MSTRG.22830.1	-0.436995	3.26303	0.29563	1
TE077808(LTR/Copia)	0	MSTRG.22830.1	-0.0429534	3.26303	0.29563	1
TE077823(LINE/L1)	0	MSTRG.22830.1	-1.19499	3.26303	0.29563	1
TE077828(LTR/Gypsy)	0	MSTRG.22830.1	-0.0695663	3.26303	0.29563	1
TE077830(LTR/Gypsy)	0	MSTRG.22830.1	-0.0315073	3.26303	0.29563	1
TE077842(LTR/Gypsy)	0	MSTRG.22830.1	-4.64386	3.26303	0.29563	1
TE077845(LTR/Gypsy)	0	MSTRG.22830.1	-0.127648	3.26303	0.29563	1
TE077865(LTR/Gypsy)	0	MSTRG.22830.1	-0.620586	3.26303	0.29563	1
TE077866(LTR/Copia)	0	MSTRG.22830.1	-0.497379	3.26303	0.29563	1
TE077873(LTR/Gypsy)	0	MSTRG.22830.1	-0.226936	3.26303	0.29563	1
TE077876(LTR/Gypsy)	0	MSTRG.22830.1	-0.354733	3.26303	0.29563	1
TE077895(LTR/Gypsy)	0	MSTRG.22830.1	-0.804601	3.26303	0.29563	1
TE077905(LTR/Gypsy)	0	MSTRG.22830.1	-0.0467652	3.26303	0.29563	1
TE077908(LTR/Gypsy)	0	MSTRG.22830.1	-0.133981	3.26303	0.29563	1
TE077910(LTR/Gypsy)	0	MSTRG.22830.1	-0.0500252	3.26303	0.29563	1
TE077911(LTR/Gypsy)	0	MSTRG.22830.1	-0.0864739	3.26303	0.29563	1
TE077920(LTR/Gypsy)	0	MSTRG.22830.1	-0.559427	3.26303	0.29563	1
TE077947(LTR/Gypsy)	0	MSTRG.22830.1	-0.046377	3.26303	0.29563	1
TE077952(LTR/Gypsy)	0	MSTRG.22830.1	-0.196639	3.26303	0.29563	1
TE077955(LTR/Gypsy)	0	MSTRG.22830.1	-0.328595	3.26303	0.29563	1
TE077959(LTR/Gypsy)	0	MSTRG.22830.1	-0.451074	3.26303	0.29563	1
TE077960(LTR/Gypsy)	0	MSTRG.22830.1	-0.382008	3.26303	0.29563	1
TE077968(LTR/Gypsy)	0	MSTRG.22830.1	-0.0660803	3.26303	0.29563	1
TE077974(LTR/Gypsy)	0	MSTRG.22830.1	-0.680392	3.26303	0.29563	1
TE077975(LTR/Gypsy)	0	MSTRG.22830.1	-0.553061	3.26303	0.29563	1
TE077985(LTR/Gypsy)	0	MSTRG.22830.1	-0.0136775	3.26303	0.29563	1
TE078000(LTR/Copia)	0	MSTRG.22830.1	-0.195606	3.26303	0.29563	1
TE078002(LTR/Copia)	0	MSTRG.22830.1	-0.0297977	3.26303	0.29563	1
TE078003(LTR/Copia)	0	MSTRG.22830.1	-0.0505372	3.26303	0.29563	1
TE078015(LTR/Gypsy)	0	MSTRG.22830.1	-0.532221	3.26303	0.29563	1
TE078020(LINE/L1)	0	MSTRG.22830.1	-0.0287083	3.26303	0.29563	1
TE078041(LTR/Gypsy)	0	MSTRG.22830.1	-3	3.26303	0.29563	1
TE078044(LTR/Gypsy)	0	MSTRG.22830.1	-1.00549	3.26303	0.29563	1
TE078055(LTR/Gypsy)	0	MSTRG.22830.1	-0.0660347	3.26303	0.29563	1
TE078057(LTR/Gypsy)	0	MSTRG.22830.1	-0.0105265	3.26303	0.29563	1
TE078058(LTR/Gypsy)	0	MSTRG.22830.1	-0.0616932	3.26303	0.29563	1
TE078060(LTR/Gypsy)	0	MSTRG.22830.1	-0.151662	3.26303	0.29563	1
TE078063(LTR/Gypsy)	0	MSTRG.22830.1	-0.0797485	3.26303	0.29563	1
TE078064(LTR/Gypsy)	0	MSTRG.22830.1	-0.104427	3.26303	0.29563	1
TE078065(LTR/Gypsy)	0	MSTRG.22830.1	-0.370695	3.26303	0.29563	1
TE078073(LTR/Gypsy)	0	MSTRG.22830.1	-0.376244	3.26303	0.29563	1
TE078084(LTR/Gypsy)	0	MSTRG.22830.1	-0.0868436	3.26303	0.29563	1
TE078086(LTR/Gypsy)	0	MSTRG.22830.1	-0.0705006	3.26303	0.29563	1
TE078104(LTR/Gypsy)	0	MSTRG.22830.1	-0.0974386	3.26303	0.29563	1
TE078112(LTR/Gypsy)	0	MSTRG.22830.1	-0.623207	3.26303	0.29563	1
TE078114(LTR/Gypsy)	0	MSTRG.22830.1	-0.351549	3.26303	0.29563	1
TE078124(LTR/Gypsy)	0	MSTRG.22830.1	-2.10323	3.26303	0.29563	1
TE078126(LTR/Copia)	0	MSTRG.22830.1	-2.95621	3.26303	0.29563	1
TE078147(LTR/Gypsy)	0	MSTRG.22830.1	-0.137585	3.26303	0.29563	1
TE078149(LTR/Gypsy)	0	MSTRG.22830.1	-0.29132	3.26303	0.29563	1
TE078152(LTR/Copia)	0	MSTRG.22830.1	-0.100404	3.26303	0.29563	1
TE078170(LINE/L1)	0	MSTRG.22830.1	-0.300233	3.26303	0.29563	1
TE078192(LTR/Gypsy)	0	MSTRG.22830.1	-0.616296	3.26303	0.29563	1
TE078196(LTR/Gypsy)	0	MSTRG.22830.1	-0.0131278	3.26303	0.29563	1
TE078201(LTR/Gypsy)	0	MSTRG.22830.1	-0.249046	3.26303	0.29563	1
TE078205(LTR/Copia)	0	MSTRG.22830.1	-0.259769	3.26303	0.29563	1
TE078206(LTR/Copia)	0	MSTRG.22830.1	-0.0371929	3.26303	0.29563	1
TE078207(LTR/Copia)	0	MSTRG.22830.1	-0.102537	3.26303	0.29563	1
TE078208(LTR/Copia)	0	MSTRG.22830.1	-0.669073	3.26303	0.29563	1
TE078217(LTR/Gypsy)	0	MSTRG.22830.1	-0.0222496	3.26303	0.29563	1
TE078219(LTR/Gypsy)	0	MSTRG.22830.1	-0.149463	3.26303	0.29563	1
TE078233(LTR/Gypsy)	0	MSTRG.22830.1	-1.22549	3.26303	0.29563	1
TE078245(LTR/Copia)	0	MSTRG.22830.1	-0.611135	3.26303	0.29563	1
TE078264(LTR/Gypsy)	0	MSTRG.22830.1	-0.224497	3.26303	0.29563	1
TE078266(LTR/Gypsy)	0	MSTRG.22830.1	-0.257987	3.26303	0.29563	1
TE078268(LTR/Gypsy)	0	MSTRG.22830.1	-4.05889	3.26303	0.29563	1
TE078279(LTR/Gypsy)	0	MSTRG.22830.1	-0.0511155	3.26303	0.29563	1
TE077901(LTR/Gypsy)	0	MSTRG.22830.1	-0.090543	3.26303	0.29563	1
TE077983(LTR/Gypsy)	0	MSTRG.22830.1	-0.0975959	3.26303	0.29563	1
TE078220(LTR/Gypsy)	0	MSTRG.22830.1	-0.00718248	3.26303	0.29563	1
TE078272(LTR/Gypsy)	0	MSTRG.22830.1	-3.16993	3.26303	0.29563	1
TE147274(LTR/Copia)	2964	MSTRG.26871.1	-1.3417	0.271347	0.861781	0.997881
TE134410(LTR/Copia)	0	MSTRG.26247.1	-0.00431814	0.551182	0.270504	0.99494
TE281609(LTR/Gypsy)	2452	MSTRG.35250.1	-0.38808	0.32666	0.91957	0.997881
TE386568(LTR/Gypsy)	0	MSTRG.4877.1	-0.0219998	-0.0303382	0.650418	0.997881
TE368058(LTR/Gypsy)	0	MSTRG.4090.1	-0.241008	0.192013	0.924492	0.997881
TE122812(LTR/Copia)	381	MSTRG.24896.1	-0.0946861	-9.51175	0.397827	1
TE351700(LTR/Gypsy)	3650	MSTRG.1589.1	-1.44171	1.98272	0.15032	0.99494
TE602336(LTR/Copia)	0	MSTRG.17399.1	-0.0434432	0.392062	0.709947	0.997881
TE177685(LTR/Copia)	0	MSTRG.29014.1	-0.167229	-0.383178	0.232885	0.99494
TE243221(LTR/Gypsy)	0	MSTRG.32805.2	-2.05952	0.542943	0.597635	0.997881
TE219968(LTR/Gypsy)	126	MSTRG.30995.1	-0.409153	0.307982	0.872365	0.997881
TE599550(LTR/Copia)	3912	MSTRG.17325.1	-0.246598	0.627263	0.735286	0.997881
TE132005(LTR/Gypsy)	5	MSTRG.25910.1	-1.3441	0.941522	0.417687	0.997881
TE119617(LTR/Gypsy)	0	MSTRG.24767.1	-0.118507	0.2629	0.876418	0.997881
TE284423(LTR/Gypsy)	0	MSTRG.34638.1	-0.0138542	-0.844582	0.630429	1
TE573372(LTR/Gypsy)	592	MSTRG.15607.1	-0.192941	2.86465	0.281811	1
TE442638(LTR/Gypsy)	0	MSTRG.8068.1	-0.035062	1.86606	0.212886	0.99494
TE184053(LTR/Gypsy)	243	MSTRG.29368.1	-0.636865	1.31483	0.238736	0.99494
TE061454(LTR/Gypsy)	346	MSTRG.21640.1	-0.160799	9.05889	0.542728	1
TE391406(LTR/Gypsy)	0	MSTRG.5009.1	-0.0472832	-0.652077	0.908476	1
TE098269(LTR/Gypsy)	0	MSTRG.23720.1	-0.233649	10.2167	0.415005	1
TE264292(LTR/Gypsy)	0	MSTRG.33964.1	-0.0993971	-0.810374	0.571224	1
TE216642(LTR/Gypsy)	5873	MSTRG.30881.1	-0.0860476	0.129861	0.923299	0.997881
TE029525(LTR/Gypsy)	1598	MSTRG.20014.1	-0.944347	-2.4269	0.295253	1
TE471173(LTR/Gypsy)	0	MSTRG.10318.2	-0.0151389	0.111383	0.97522	0.99846
TE471177(LTR/Gypsy)	0	MSTRG.10318.2	-0.0913646	0.111383	0.97522	0.99846
TE471180(LTR/Gypsy)	0	MSTRG.10318.2	-0.00672593	0.111383	0.97522	0.99846
TE471220(LTR/Copia)	0	MSTRG.10318.2	-0.805913	0.111383	0.97522	0.99846
TE471221(LTR/Copia)	0	MSTRG.10318.2	-0.946107	0.111383	0.97522	0.99846
TE471171(LTR/Gypsy)	0	MSTRG.10318.2	-0.0992666	0.111383	0.97522	0.99846
TE471182(LTR/Gypsy)	0	MSTRG.10318.2	-0.0870507	0.111383	0.97522	0.99846
TE471175(LTR/Gypsy)	0	MSTRG.10318.2	-0.0834853	0.111383	0.97522	0.99846
TE082225(LTR/Gypsy)	0	MSTRG.22943.1	-0.0374206	-1.24129	0.151174	0.99494
TE062214(LINE/L2)	606	MSTRG.21688.1	-2.12601	-9.64386	0.314142	1
TE261907(LTR/Gypsy)	0	MSTRG.33621.1	-2.61691	-9.94154	0.314142	1
TE214095(LTR/Copia)	0	MSTRG.30789.1	-1.32424	0.106315	0.938205	0.997881
TE578714(LINE/L1)	320	MSTRG.15786.2	-0.185867	1.42925	0.583449	1
TE355983(LTR/Gypsy)	2155	MSTRG.2297.1	-0.0300888	0.246477	0.805612	0.997881
TE615040(LTR/Gypsy)	0	MSTRG.18092.1	-0.0966928	-2.19319	0.150676	0.99494
TE515157(LTR/Gypsy)	169	MSTRG.12850.1	-1.39855	0.350991	0.803568	0.997881
TE230882(LTR/Copia)	415	MSTRG.31483.1	-0.0740006	-10.8218	0.147518	1
TE315388(LTR/Gypsy)	0	MSTRG.35299.1	-0.100609	-1.52751	0.469501	1
TE084444(LTR/Gypsy)	179	MSTRG.23000.1	-0.0998108	0.488703	0.670411	0.997881
TE154537(LTR/Copia)	0	MSTRG.27145.1	-0.111005	-8.36632	0.660664	1
TE468662(LTR/Copia)	522	MSTRG.10232.2	-0.553775	0.35973	0.554777	0.997881
TE243380(LTR/Gypsy)	0	MSTRG.32834.1	-2.05889	-0.128484	0.526816	0.997881
TE364144(LTR/Copia)	0	MSTRG.3509.2	-0.0303596	0.426059	0.429439	0.997881
TE364146(LTR/Gypsy)	0	MSTRG.3509.2	-0.0322642	0.426059	0.429439	0.997881
TE364151(LTR/Copia)	0	MSTRG.3509.2	-0.033398	0.426059	0.429439	0.997881
TE364152(LTR/Copia)	0	MSTRG.3509.2	-0.311541	0.426059	0.429439	0.997881
TE368089(LTR/Copia)	2466	MSTRG.4096.1	-0.916325	0.0688777	0.469174	0.997881
TE471344(LTR/Gypsy)	0	MSTRG.10332.1	-0.0383155	0.271993	0.831483	0.997881
TE094779(LTR/Gypsy)	0	MSTRG.23370.1	-0.166157	0.82927	0.0119651	0.586
TE280329(LTR/Gypsy)	3055	MSTRG.33825.1	-0.256603	-10.2605	0.401584	1
TE277661(LTR/Gypsy)	0	MSTRG.33699.1	-0.034539	9.38802	0.57787	1
TE454075(LTR/Gypsy)	0	MSTRG.8815.6	-1.28011	0.753062	0.982984	0.99846
TE280441(LTR/Gypsy)	0	MSTRG.33828.1	-0.0314723	0.225387	0.887227	0.997881
TE280443(LTR/Gypsy)	0	MSTRG.33828.1	-0.0210308	0.225387	0.887227	0.997881
TE548665(LTR/Gypsy)	376	MSTRG.14451.1	-0.507216	0.580286	0.894643	1
TE293704(LTR/Gypsy)	1553	MSTRG.34964.1	-0.0508324	-0.0568312	0.642284	0.997881
TE115001(LTR/Copia)	-547	MSTRG.24689.1	-0.547877	-0.305503	0.677134	0.997881
TE363970(LINE/L2)	1244	MSTRG.3485.1	-1.83794	2.52793	0.381428	1
TE039872(LTR/Copia)	3662	MSTRG.20806.1	-2.04809	0.889379	0.263666	0.99494
TE256881(LTR/Gypsy)	0	MSTRG.33515.1	-0.241493	0.110183	0.965798	1
TE460553(LTR/Gypsy)	0	MSTRG.9693.1	-0.0599346	-0.582811	0.209907	0.99494
TE032959(LTR/Gypsy)	0	MSTRG.20332.1	-0.0464645	-1.23623	0.362139	0.997881
TE617767(LTR/Copia)	0	MSTRG.18511.1	-0.380592	0.809316	0.341033	0.99494
TE384160(LTR/Gypsy)	0	MSTRG.4823.1	-0.128737	0.201709	0.833458	0.997881
TE536027(LTR/Gypsy)	0	MSTRG.13804.2	-1.64386	0.0647873	0.524415	0.997881
TE114092(LTR/Gypsy)	6435	MSTRG.24667.1	-5.56986	9.47843	0.506886	1
TE019414(LTR/Gypsy)	0	MSTRG.19510.1	-0.0973397	3.58678	0.0901365	1
TE537500(LTR/Gypsy)	0	MSTRG.13837.1	-0.11577	-0.147777	0.903625	0.997881
TE380251(LTR/Copia)	0	MSTRG.4739.1	-0.553397	0.960472	0.149036	0.99494
TE380272(LTR/Copia)	0	MSTRG.4739.1	-0.324504	0.960472	0.149036	0.99494
TE380271(LTR/Gypsy)	0	MSTRG.4739.1	-0.039859	0.960472	0.149036	0.99494
TE249549(LTR/Copia)	0	MSTRG.33296.1	-0.125161	0.378704	0.671203	0.997881
TE249530(LTR/Copia)	0	MSTRG.33296.1	-0.0550399	0.378704	0.671203	0.997881
TE467724(LTR/Gypsy)	0	MSTRG.10182.2	-0.474053	0.642678	0.548389	0.997881
TE068612(LTR/Gypsy)	2049	MSTRG.22407.1	-0.160376	1.36773	0.624993	1
TE288327(LTR/Copia)	564	MSTRG.33995.1	-0.159991	9.73132	0.510181	1
TE573314(LTR/Gypsy)	0	MSTRG.15603.1	-0.102046	-0.167125	0.62962	0.997881
TE315161(LTR/Gypsy)	2382	MSTRG.34072.1	-1.44379	-0.155278	0.623334	0.997881
TE463828(LTR/Copia)	0	MSTRG.9982.1	-0.0601415	0.102885	0.613692	0.997881
TE234207(LTR/Gypsy)	0	MSTRG.31755.1	-0.0666459	0.559084	0.892124	0.997881
TE584792(LTR/Gypsy)	0	MSTRG.16355.1	-0.0202488	0.919031	0.654347	1
TE090815(LTR/Gypsy)	0	MSTRG.23135.1	-0.364076	0.48035	0.777902	0.997881
TE090817(LTR/Copia)	0	MSTRG.23135.1	-0.450321	0.48035	0.777902	0.997881
TE046306(LTR/Gypsy)	388	MSTRG.21057.1	-0.0229209	2.74177	0.149832	1
TE531441(LTR/Gypsy)	35	MSTRG.13684.1	-0.584386	10.4235	0.243716	1
TE135959(LTR/Gypsy)	0	MSTRG.26384.1	-0.271736	0.351854	0.701111	0.997881
TE207668(LINE/L1)	0	MSTRG.30139.1	-0.320759	-3.87173	0.0728663	1
TE025693(LTR/Gypsy)	0	MSTRG.19756.1	-0.0276957	1.65617	0.556897	1
TE025689(LTR/Gypsy)	0	MSTRG.19756.1	-0.265333	1.65617	0.556897	1
TE589300(LTR/Gypsy)	0	MSTRG.16640.1	-0.186413	1.0954	0.330706	0.99494
TE563109(LTR/Gypsy)	0	MSTRG.15327.1	-0.0749721	-1.71024	0.340161	1
TE328175(LTR/Gypsy)	0	MSTRG.236.1	-0.0102635	0.326366	0.879965	0.997881
TE273204(LTR/Gypsy)	1907	MSTRG.35217.1	-0.0739208	-0.0157788	0.460695	0.997881
TE240649(LTR/Gypsy)	0	MSTRG.32385.1	-0.0508669	-9.6677	0.517466	1
TE335871(LTR/Gypsy)	0	MSTRG.566.1	-0.0731841	0.159221	0.829458	0.997881
TE031435(LTR/Gypsy)	0	MSTRG.20156.1	-0.0307094	0.627216	0.225325	0.99494
TE572620(LTR/Gypsy)	0	MSTRG.15572.1	-0.0927766	10.3443	0.2578	1
TE572624(LTR/Gypsy)	0	MSTRG.15572.1	-0.10903	10.3443	0.2578	1
TE572627(LTR/Gypsy)	0	MSTRG.15572.1	-0.0179241	10.3443	0.2578	1
TE572631(LTR/Gypsy)	0	MSTRG.15572.1	-0.091985	10.3443	0.2578	1
TE572637(LTR/Gypsy)	0	MSTRG.15572.1	-0.113853	10.3443	0.2578	1
TE572639(LTR/Gypsy)	0	MSTRG.15572.1	-0.0670075	10.3443	0.2578	1
TE572647(LTR/Gypsy)	0	MSTRG.15572.1	-0.090723	10.3443	0.2578	1
TE572650(LTR/Gypsy)	0	MSTRG.15572.1	-0.101636	10.3443	0.2578	1
TE572619(LTR/Gypsy)	0	MSTRG.15572.1	-0.0566493	10.3443	0.2578	1
TE123548(LTR/Copia)	250	MSTRG.24940.1	-0.727337	-1.43195	0.608558	1
TE515673(LTR/Gypsy)	0	MSTRG.12915.2	-0.247866	-0.423758	0.308926	0.99494
TE515685(LTR/Gypsy)	0	MSTRG.12915.2	-0.0628302	-0.423758	0.308926	0.99494
TE515687(LTR/Gypsy)	0	MSTRG.12915.2	-0.400184	-0.423758	0.308926	0.99494
TE515691(LTR/Gypsy)	0	MSTRG.12915.2	-0.0159181	-0.423758	0.308926	0.99494
TE515693(LTR/Gypsy)	0	MSTRG.12915.2	-0.189932	-0.423758	0.308926	0.99494
TE515703(LTR/Gypsy)	0	MSTRG.12915.2	-0.214568	-0.423758	0.308926	0.99494
TE515717(LTR/Gypsy)	0	MSTRG.12915.2	-0.0733612	-0.423758	0.308926	0.99494
TE515727(LTR/Gypsy)	0	MSTRG.12915.2	-1.22311	-0.423758	0.308926	0.99494
TE515730(LTR/Gypsy)	0	MSTRG.12915.2	-0.0920196	-0.423758	0.308926	0.99494
TE515741(LTR/Gypsy)	0	MSTRG.12915.2	-0.11436	-0.423758	0.308926	0.99494
TE515744(LTR/Gypsy)	0	MSTRG.12915.2	-0.424694	-0.423758	0.308926	0.99494
TE515746(LTR/Gypsy)	0	MSTRG.12915.2	-1.61298	-0.423758	0.308926	0.99494
TE515760(LTR/Gypsy)	0	MSTRG.12915.2	-0.058707	-0.423758	0.308926	0.99494
TE515769(LTR/Gypsy)	0	MSTRG.12915.2	-0.284649	-0.423758	0.308926	0.99494
TE515782(LTR/Gypsy)	0	MSTRG.12915.2	-0.500173	-0.423758	0.308926	0.99494
TE507967(LINE/RTE-BovB)	0	MSTRG.11989.1	-0.513635	10.6073	0.175299	1
TE009499(LTR/Gypsy)	0	MSTRG.19110.1	-0.0605841	-10.6765	0.0565058	1
TE131072(LTR/Copia)	981	MSTRG.25772.3	-0.765535	0.488887	0.428622	0.997881
TE048571(LTR/Copia)	0	MSTRG.21124.1	-0.0293678	3.14202	0.288704	1
TE263012(LTR/Gypsy)	1183	MSTRG.33983.1	-0.00165196	-9.68533	0.445907	1
TE140625(LTR/Gypsy)	0	MSTRG.26703.1	-0.326588	0.354315	0.79705	0.997881
TE331630(LTR/Gypsy)	271	MSTRG.382.1	-0.0218167	-2.30823	0.379103	1
TE293972(LTR/Copia)	0	MSTRG.33710.16	-0.465344	0.262672	0.846645	0.997881
TE293975(LINE/L1)	0	MSTRG.33710.16	-0.452374	0.262672	0.846645	0.997881
TE293976(LINE/L1)	0	MSTRG.33710.16	-0.0482717	0.262672	0.846645	0.997881
TE293979(LTR/Gypsy)	0	MSTRG.33710.16	-2.78629	0.262672	0.846645	0.997881
TE293981(LTR/Gypsy)	0	MSTRG.33710.16	-0.364411	0.262672	0.846645	0.997881
TE293987(LTR/Gypsy)	0	MSTRG.33710.16	-0.172752	0.262672	0.846645	0.997881
TE293989(LTR/Gypsy)	0	MSTRG.33710.16	-0.247425	0.262672	0.846645	0.997881
TE294006(LTR/Copia)	0	MSTRG.33710.16	-0.353508	0.262672	0.846645	0.997881
TE294008(LTR/Gypsy)	0	MSTRG.33710.16	-2.32193	0.262672	0.846645	0.997881
TE294024(LTR/Copia)	0	MSTRG.33710.16	-0.0899916	0.262672	0.846645	0.997881
TE442425(LTR/Gypsy)	711	MSTRG.8063.1	-0.0289326	-0.334867	0.35952	0.997881
TE577433(LTR/Gypsy)	0	MSTRG.15743.1	-0.0465075	-9.51175	0.445907	1
TE361287(LTR/Copia)	1427	MSTRG.3064.1	-0.120683	-8.12928	0.561735	1
TE364871(LTR/Gypsy)	2073	MSTRG.3626.1	-0.104148	-0.571324	0.638233	0.997881
TE458294(LTR/Gypsy)	0	MSTRG.9426.1	-0.0611646	2.09754	0.227761	0.99494
TE351072(LTR/Gypsy)	0	MSTRG.1505.1	-0.707607	-0.568117	0.599219	0.997881
TE375780(LTR/Gypsy)	0	MSTRG.4632.1	-0.00836729	0.17285	0.983284	0.99846
TE375783(LTR/Copia)	0	MSTRG.4632.1	-0.0160262	0.17285	0.983284	0.99846
TE109130(LTR/Gypsy)	0	MSTRG.24477.1	-0.188568	-0.685619	0.0949901	0.967994
TE504985(LTR/Gypsy)	0	MSTRG.11827.1	-0.0376344	-0.46245	0.510104	1
TE590745(LTR/Gypsy)	0	MSTRG.16732.1	-0.174296	-8.6677	0.566059	1
TE590746(LTR/Gypsy)	0	MSTRG.16732.1	-0.839329	-8.6677	0.566059	1
TE590762(LTR/Gypsy)	0	MSTRG.16732.1	-0.775884	-8.6677	0.566059	1
TE590778(LTR/Gypsy)	0	MSTRG.16732.1	-0.196169	-8.6677	0.566059	1
TE590806(LTR/Gypsy)	0	MSTRG.16732.1	-2.8365	-8.6677	0.566059	1
TE590804(LTR/Gypsy)	0	MSTRG.16732.1	-0.133648	-8.6677	0.566059	1
TE456085(LTR/Gypsy)	1853	MSTRG.9117.1	-1.51602	-1.22973	0.499078	1
TE235461(LTR/Gypsy)	1421	MSTRG.31860.1	-0.735812	-0.119709	0.381462	0.997881
TE401308(LTR/Gypsy)	0	MSTRG.5695.1	-0.0481583	-0.630766	0.752952	1
TE084323(LTR/Gypsy)	3573	MSTRG.22982.1	-0.26089	-0.742303	0.0934312	0.967994
TE354672(LTR/Gypsy)	582	MSTRG.2088.2	-0.126955	-1.84874	0.203009	0.99494
TE119671(LTR/Gypsy)	0	MSTRG.24768.2	-1.59657	0.176484	0.954876	0.997881
TE611466(LINE/L1)	2307	MSTRG.17751.1	-0.1537	-0.609459	0.476616	0.997881
TE367489(LTR/Gypsy)	0	MSTRG.4010.1	-0.0177081	0.422379	0.898366	0.997881
TE227499(LTR/Copia)	0	MSTRG.31264.1	-1.42294	3.39232	0.240116	1
TE158241(LTR/Copia)	0	MSTRG.27702.1	-0.0551355	0.0737169	0.922754	0.997881
TE000396(LTR/Copia)	18	MSTRG.18573.2	-1.16511	-0.277482	0.0315139	0.824474
TE597506(LTR/Gypsy)	0	MSTRG.17218.1	-0.209438	0.608813	0.0550987	0.900244
TE165686(LTR/Gypsy)	0	MSTRG.28613.1	-2.05344	0.403982	0.3991	0.997881
TE201108(LTR/Copia)	0	MSTRG.29865.1	-0.148792	0.879611	0.0361014	0.850982
TE078285(LTR/Gypsy)	0	MSTRG.22845.1	-0.0171209	4.62644	0.161327	1
TE353202(LTR/Gypsy)	0	MSTRG.1835.1	-0.161366	-0.662574	0.00432267	0.460043
TE553680(LINE/L1)	0	MSTRG.14980.1	-0.266252	0.814925	0.32105	0.99494
TE459697(LTR/Copia)	0	MSTRG.9591.1	-0.0428049	-0.0177643	0.899125	0.997881
TE509934(LTR/Copia)	0	MSTRG.12184.1	-1.51373	-2.28868	0.295348	1
TE509938(LTR/Gypsy)	0	MSTRG.12184.1	-1.35184	-2.28868	0.295348	1
TE551287(LTR/Gypsy)	0	MSTRG.14771.1	-0.41619	0.373161	0.689723	0.997881
TE531221(LTR/Copia)	0	MSTRG.13679.1	-0.329453	-0.344699	0.462383	0.997881
TE531222(LTR/Copia)	0	MSTRG.13679.1	-0.665133	-0.344699	0.462383	0.997881
TE314055(LTR/Gypsy)	814	MSTRG.35279.1	-0.179575	-7.43741	0.78345	1
TE424766(LTR/Gypsy)	0	MSTRG.7383.1	-0.00879347	-0.0626457	0.24083	0.99494
TE187628(LTR/Gypsy)	0	MSTRG.29521.1	-0.0284185	-0.526992	0.72804	1
TE208315(LTR/Copia)	312	MSTRG.30191.1	-0.270185	1.54301	0.273524	0.99494
TE068927(LTR/Gypsy)	0	MSTRG.22426.1	-0.00560024	-0.285527	0.024275	0.789499
TE558315(LTR/Gypsy)	835	MSTRG.15171.1	-0.343896	0.552096	0.419961	0.997881
TE210506(LTR/Gypsy)	1533	MSTRG.30387.1	-0.0689099	-9.86109	0.362528	1
TE258441(LTR/Gypsy)	0	MSTRG.33546.1	-0.0619738	0.806411	0.297116	0.99494
TE387854(LTR/Gypsy)	162	MSTRG.4902.1	-0.198377	0.257856	0.962645	0.998126
TE232365(LTR/Copia)	4416	MSTRG.31615.1	-0.503699	-1.10915	0.35175	0.995505
TE081409(LTR/Gypsy)	0	MSTRG.22922.1	-0.111198	0.970556	0.852545	1
TE277291(LTR/Gypsy)	674	MSTRG.35424.1	-0.0271843	0.14444	0.960058	0.998126
TE239683(LTR/Copia)	3234	MSTRG.32208.1	-0.602345	-0.348895	0.752713	1
TE391538(LTR/Gypsy)	0	MSTRG.5016.1	-0.769544	0.0974445	0.606564	0.997881
TE301162(LTR/Gypsy)	857	MSTRG.35218.1	-0.395368	-9.82972	0.242188	1
TE050409(LTR/Gypsy)	0	MSTRG.21173.1	-0.0397866	0.292881	0.799762	0.997881
TE212672(LTR/Copia)	3505	MSTRG.30682.1	-0.0278383	2.21818	0.410989	1
TE069934(LTR/Gypsy)	2116	MSTRG.22540.1	-1.37733	-1.58496	0.321585	1
TE597497(LTR/Gypsy)	0	MSTRG.17217.1	-0.0428053	0.852687	0.501369	0.997881
TE333112(LTR/Gypsy)	0	MSTRG.486.1	-0.147266	2.56799	0.0990507	0.967994
TE214599(LTR/Copia)	0	MSTRG.30810.1	-0.0958255	0.310219	0.715085	0.997881
TE214600(LTR/Gypsy)	0	MSTRG.30810.1	-0.917538	0.310219	0.715085	0.997881
TE601333(LTR/Gypsy)	0	MSTRG.17368.1	-0.0263532	-1.94578	0.577706	1
TE396764(LTR/Gypsy)	0	MSTRG.5503.1	-0.168051	-0.489238	0.759243	1
TE415501(LTR/Gypsy)	0	MSTRG.6331.1	-0.128897	9.38802	0.57787	1
TE094255(LTR/Copia)	0	MSTRG.23330.1	-0.13742	0.154057	0.82787	0.997881
TE230652(LTR/Gypsy)	4167	MSTRG.31463.1	-0.0133626	-10.9464	0.22634	1
TE198109(LTR/Gypsy)	0	MSTRG.29793.1	-0.00576147	7.59495	0.844158	1
TE198110(LTR/Copia)	0	MSTRG.29793.1	-0.132875	7.59495	0.844158	1
TE311610(LTR/Gypsy)	0	MSTRG.34122.1	-0.0791581	0.651843	0.538396	0.997881
TE459759(LTR/Gypsy)	0	MSTRG.9601.1	-1.88753	0.529343	0.326427	0.99494
TE124803(LTR/Gypsy)	6608	MSTRG.25052.1	-0.0598905	0.5916	0.256805	0.99494
TE273202(LTR/Gypsy)	3478	MSTRG.35213.1	-0.0703063	0.103711	0.936402	0.997881
TE613826(LTR/Gypsy)	0	MSTRG.17942.1	-0.435618	0.180267	0.999378	0.999709
TE451611(LTR/Copia)	0	MSTRG.8560.1	-0.836501	0.270741	0.941025	0.997881
TE345887(LTR/Gypsy)	366	MSTRG.915.1	-0.493328	10.6588	0.141402	1
TE128355(LTR/Gypsy)	0	MSTRG.25430.1	-0.0384618	-0.137613	0.20844	0.99494
TE292063(LTR/Gypsy)	0	MSTRG.34748.1	-0.0578063	0.971986	0.730538	1
TE364256(LTR/Gypsy)	0	MSTRG.3520.1	-0.412476	-2.61073	0.126387	1
TE270797(LTR/Gypsy)	0	MSTRG.34319.1	-0.0066132	-0.0833639	0.964275	0.998126
TE232257(LTR/Gypsy)	300	MSTRG.31597.1	-0.374346	-0.47112	0.391391	0.997881
TE239059(LTR/Copia)	2084	MSTRG.32126.1	-1.06774	0.352753	0.968397	1
TE109126(LTR/Copia)	0	MSTRG.24475.1	-1.79414	-10.1033	0.106181	1
TE378919(LTR/Gypsy)	0	MSTRG.4710.1	-0.00498778	-10.7114	0.235711	1
TE231018(LTR/Gypsy)	489	MSTRG.31497.1	-0.16423	0.0475419	0.934452	0.997881
TE470937(LTR/Gypsy)	0	MSTRG.10292.1	-0.0219159	-1.59756	0.629846	1
TE469565(LTR/Gypsy)	0	MSTRG.10256.1	-0.0268661	0.824966	0.605389	0.997881
TE406393(LTR/Gypsy)	293	MSTRG.5894.2	-1.1327	1.16581	0.629795	1
TE478496(LTR/Gypsy)	52	MSTRG.10697.1	-0.31034	-9.95613	0.242188	1
TE554235(LTR/Gypsy)	0	MSTRG.15022.1	-0.0220811	-8.35168	0.620044	1
TE013984(LTR/Gypsy)	0	MSTRG.19305.1	-0.08531	1.81514	0.253251	0.99494
TE534113(LTR/Gypsy)	2564	MSTRG.13764.1	-0.268636	2.69334	0.530508	1
TE397847(LTR/Copia)	0	MSTRG.5557.1	-0.179294	0.5135	0.625544	0.997881
TE541351(LTR/Gypsy)	401	MSTRG.13969.1	-0.36831	1.51006	0.419771	1
TE385188(LTR/Gypsy)	0	MSTRG.4846.1	-0.0171576	3.03878	0.177019	1
TE019528(LTR/Gypsy)	8	MSTRG.19512.1	-0.0982761	0.0338649	0.22828	0.99494
TE132819(LTR/Gypsy)	4100	MSTRG.26058.1	-0.0787131	1.36613	0.731967	1
TE118593(LTR/Gypsy)	0	MSTRG.24744.1	-0.0542994	2.80069	0.117272	0.984736
TE417497(LTR/Copia)	0	MSTRG.6505.1	-0.00957276	1.30866	0.339159	0.99494
TE512846(LTR/Gypsy)	3044	MSTRG.12538.2	-2.65281	10.0679	0.459278	1
TE031634(LTR/Copia)	0	MSTRG.20170.1	-0.117718	-9.20457	0.397827	1
TE582384(LTR/Copia)	1719	MSTRG.16066.1	-0.669584	0.0153643	0.724644	0.997881
TE192349(LINE/L1)	322	MSTRG.29650.1	-0.454957	-0.101623	0.294644	0.99494
TE458396(LTR/Gypsy)	1986	MSTRG.9443.1	-0.292776	10.4784	0.243716	1
TE496791(LTR/Copia)	0	MSTRG.11555.1	-0.116102	0.0102038	0.530705	0.997881
TE496797(LTR/Copia)	0	MSTRG.11555.1	-0.148271	0.0102038	0.530705	0.997881
TE496800(LTR/Copia)	0	MSTRG.11555.1	-4.06178	0.0102038	0.530705	0.997881
TE515981(LTR/Copia)	0	MSTRG.12932.1	-0.044394	0.1407	0.699845	0.997881
TE331684(LTR/Gypsy)	0	MSTRG.387.1	-0.0706148	0.133039	0.831485	0.997881
TE338503(LTR/Gypsy)	0	MSTRG.649.1	-0.307429	0.548666	0.640044	0.997881
TE404822(LINE/L2)	0	MSTRG.5858.1	-2.88753	0.309356	0.606528	0.997881
TE075703(LTR/Gypsy)	0	MSTRG.22769.7	-0.226152	0.699076	0.391284	0.997881
TE075707(LTR/Copia)	0	MSTRG.22769.7	-0.845301	0.699076	0.391284	0.997881
TE075717(LTR/Gypsy)	0	MSTRG.22769.7	-1.6009	0.699076	0.391284	0.997881
TE075730(LTR/Copia)	0	MSTRG.22769.7	-0.0226276	0.699076	0.391284	0.997881
TE490185(LTR/Gypsy)	0	MSTRG.11352.1	-0.417468	0.602369	0.488623	0.997881
TE122916(LTR/Gypsy)	0	MSTRG.24904.1	-0.105664	-0.283307	0.887828	1
TE415416(LINE/CR1)	0	MSTRG.6327.2	-1.43741	0.362089	0.742957	0.997881
TE415419(LTR/Copia)	0	MSTRG.6327.2	-2.2071	0.362089	0.742957	0.997881
TE039783(LTR/Gypsy)	0	MSTRG.20793.1	-0.17897	0.181261	0.821568	0.997881
TE557088(LTR/Gypsy)	850	MSTRG.15140.2	-0.189932	9.97537	0.169585	1
TE018313(LTR/Gypsy)	3843	MSTRG.19448.1	-0.0163044	-9.47168	0.496674	1
TE514784(LTR/Copia)	0	MSTRG.12800.1	-0.00658432	1.49825	0.517174	1
TE469577(LTR/Gypsy)	0	MSTRG.10257.1	-0.0781441	0.0161467	0.634919	0.997881
TE009015(LTR/Gypsy)	498	MSTRG.19091.1	-0.26074	-9.45121	0.224057	1
TE020901(LTR/Gypsy)	0	MSTRG.19535.1	-0.0579364	-1.05222	0.205964	0.99494
TE374558(LINE/L1)	4133	MSTRG.4576.1	-2.06178	-0.0141478	0.511345	0.997881
TE465696(LTR/Gypsy)	0	MSTRG.10122.1	-0.489902	0.366128	0.941604	0.997881
TE600868(LTR/Gypsy)	0	MSTRG.17360.1	-0.370128	0.332735	0.98885	1
TE130617(LTR/Gypsy)	461	MSTRG.25714.1	-2.97039	0.433135	0.66221	0.997881
TE339420(LTR/Gypsy)	0	MSTRG.664.1	-0.014922	-0.299679	0.216031	0.99494
TE267131(LTR/Gypsy)	0	MSTRG.33901.1	-0.0226035	-1.42989	0.107021	0.967994
TE537446(LTR/Copia)	0	MSTRG.13833.1	-0.0452538	0.0275244	0.478913	0.997881
TE172961(LTR/Gypsy)	0	MSTRG.28886.1	-0.0445483	-0.216449	0.569967	0.997881
TE302849(LTR/Gypsy)	3071	MSTRG.34722.1	-0.184398	-0.228269	0.74085	1
TE192072(LTR/Gypsy)	2517	MSTRG.29640.1	-1.53746	-0.352335	0.636359	0.997881
TE249441(LTR/Gypsy)	0	MSTRG.33288.12	-0.202168	0.0435385	0.470678	0.997881
TE249454(LTR/Gypsy)	0	MSTRG.33288.12	-0.364616	0.0435385	0.470678	0.997881
TE249459(LINE/I)	0	MSTRG.33288.12	-0.0552427	0.0435385	0.470678	0.997881
TE249469(LTR/Gypsy)	0	MSTRG.33288.12	-0.926499	0.0435385	0.470678	0.997881
TE292801(LTR/Gypsy)	0	MSTRG.34739.1	-0.165234	0.752022	0.400718	0.997881
TE616273(LTR/Copia)	0	MSTRG.18252.2	-1.32193	-0.24187	0.513688	0.997881
TE602261(LTR/Copia)	0	MSTRG.17390.1	-0.297316	0.605576	0.253088	0.99494
TE602263(LTR/Copia)	0	MSTRG.17390.1	-2.1637	0.605576	0.253088	0.99494
TE266986(LTR/Gypsy)	0	MSTRG.34394.1	-0.00012135	-0.250217	0.703405	0.997881
TE310680(LTR/Gypsy)	0	MSTRG.33747.1	-0.131768	-10.2487	0.401584	1
TE223235(LTR/Gypsy)	0	MSTRG.31081.1	-0.258726	-0.166597	0.277744	0.99494
TE598064(LTR/Gypsy)	2005	MSTRG.17247.1	-0.765535	-0.482664	0.231381	0.99494
TE329529(LTR/Gypsy)	481	MSTRG.313.1	-3.28787	-10.1421	0.308548	1
TE600147(LTR/Copia)	0	MSTRG.17342.1	-0.0572061	0.609301	0.314544	0.99494
TE429622(LTR/Copia)	0	MSTRG.7644.1	-0.00376974	0.535703	0.661859	0.997881
TE254301(LTR/Gypsy)	0	MSTRG.33457.1	-0.0388565	0.0415193	0.810912	0.997881
TE288689(LINE/I)	0	MSTRG.35157.1	-0.864334	1.23896	0.323046	0.99494
TE288690(LTR/Gypsy)	0	MSTRG.35157.1	-0.109624	1.23896	0.323046	0.99494
TE568112(LTR/Gypsy)	0	MSTRG.15468.1	-0.0558497	0.834576	0.653923	1
TE509542(LTR/Gypsy)	3665	MSTRG.12135.1	-1.41504	1.52583	0.672558	1
TE223525(LTR/Gypsy)	2539	MSTRG.31098.1	-0.95321	1.18012	0.510544	0.997881
TE086762(LTR/Copia)	0	MSTRG.23065.1	-4.42291	0.427248	0.633444	0.997881
TE610865(LTR/Gypsy)	5400	MSTRG.17720.1	-1.06895	0.359665	0.468452	0.997881
TE181513(LTR/Gypsy)	0	MSTRG.29208.1	-0.167545	0.36718	0.498778	0.997881
TE181527(LTR/Gypsy)	0	MSTRG.29208.1	-0.757284	0.36718	0.498778	0.997881
TE181538(LTR/Gypsy)	0	MSTRG.29208.1	-0.357705	0.36718	0.498778	0.997881
TE181543(LTR/Copia)	0	MSTRG.29208.1	-0.235815	0.36718	0.498778	0.997881
TE181549(LTR/Gypsy)	0	MSTRG.29208.1	-0.744161	0.36718	0.498778	0.997881
TE181567(LTR/Gypsy)	0	MSTRG.29208.1	-0.166728	0.36718	0.498778	0.997881
TE181576(LTR/Copia)	0	MSTRG.29208.1	-0.140167	0.36718	0.498778	0.997881
TE181583(LTR/Gypsy)	0	MSTRG.29208.1	-0.152837	0.36718	0.498778	0.997881
TE181599(LTR/Gypsy)	0	MSTRG.29208.1	-0.130286	0.36718	0.498778	0.997881
TE181629(LTR/Copia)	0	MSTRG.29208.1	-0.158694	0.36718	0.498778	0.997881
TE181657(LTR/Gypsy)	0	MSTRG.29208.1	-2.19465	0.36718	0.498778	0.997881
TE181666(LTR/Gypsy)	0	MSTRG.29208.1	-0.500062	0.36718	0.498778	0.997881
TE181668(LTR/Gypsy)	0	MSTRG.29208.1	-0.182993	0.36718	0.498778	0.997881
TE181673(LTR/Gypsy)	0	MSTRG.29208.1	-0.0239053	0.36718	0.498778	0.997881
TE181678(LTR/Gypsy)	0	MSTRG.29208.1	-1.28573	0.36718	0.498778	0.997881
TE181679(LTR/Gypsy)	0	MSTRG.29208.1	-0.19992	0.36718	0.498778	0.997881
TE181681(LTR/Gypsy)	0	MSTRG.29208.1	-0.0960387	0.36718	0.498778	0.997881
TE181686(LTR/Gypsy)	0	MSTRG.29208.1	-0.230668	0.36718	0.498778	0.997881
TE181516(LTR/Gypsy)	0	MSTRG.29208.1	-0.0595356	0.36718	0.498778	0.997881
TE181573(LTR/Gypsy)	0	MSTRG.29208.1	-0.166053	0.36718	0.498778	0.997881
TE181688(LTR/Gypsy)	0	MSTRG.29208.1	-0.0299815	0.36718	0.498778	0.997881
TE181663(LTR/Gypsy)	0	MSTRG.29208.1	-0.133196	0.36718	0.498778	0.997881
TE566217(LTR/Gypsy)	0	MSTRG.15407.1	-0.0979899	0.489778	0.824667	0.997881
TE356496(LTR/Gypsy)	0	MSTRG.2380.1	-0.168632	-0.326228	0.828783	0.997881
TE534851(LTR/Copia)	2882	MSTRG.13777.1	-0.176923	-2.06761	0.346289	1
TE416579(LTR/Copia)	0	MSTRG.6406.2	-0.959811	0.414648	0.779423	0.997881
TE416582(LTR/Copia)	0	MSTRG.6406.2	-0.624683	0.414648	0.779423	0.997881
TE229227(LINE/L1)	451	MSTRG.31335.4	-0.240242	0.357854	0.473332	0.997881
TE583224(LINE/RTE-BovB)	63	MSTRG.16145.1	-0.114459	0.142228	0.950801	0.997881
TE269388(LTR/Gypsy)	0	MSTRG.34153.1	-0.0553389	-0.358971	0.453175	0.997881
TE380401(LTR/Gypsy)	0	MSTRG.4749.1	-0.0330454	0.89061	0.338494	0.99494
TE461847(LTR/Gypsy)	4264	MSTRG.9838.1	-1.70044	0.243178	0.945236	0.997881
TE311793(LTR/Gypsy)	0	MSTRG.35476.1	-0.0569361	1.56473	0.175787	0.99494
TE348402(LTR/Gypsy)	1662	MSTRG.1154.1	-0.413231	0.641426	0.673144	0.997881
TE523413(LTR/Gypsy)	0	MSTRG.13460.7	-1.20034	0.626519	0.0512533	0.885444
TE523414(LTR/Copia)	0	MSTRG.13460.7	-1.67728	0.626519	0.0512533	0.885444
TE229309(LTR/Gypsy)	1191	MSTRG.31345.2	-0.692614	-0.645313	0.0306164	0.817861
TE216987(LTR/Gypsy)	85	MSTRG.30887.1	-0.143612	1.35501	0.332019	0.99494
TE354564(LTR/Gypsy)	619	MSTRG.2074.1	-0.0732157	-9.04075	0.566059	1
TE192712(LTR/Gypsy)	470	MSTRG.29654.1	-0.18144	-9.07682	0.461901	1
TE231219(LTR/Gypsy)	696	MSTRG.31521.1	-0.0558829	0.0574855	0.849687	1
TE156964(LTR/Copia)	1832	MSTRG.27507.1	-0.127449	1.29937	0.597325	1
TE423117(LTR/Gypsy)	0	MSTRG.7212.1	-0.235857	-0.739117	0.376034	0.997881
TE227064(LTR/Gypsy)	586	MSTRG.31230.1	-0.125842	0.426751	0.728482	0.997881
TE451052(LTR/Gypsy)	833	MSTRG.8516.1	-0.0731627	-0.0801703	0.898405	0.997881
TE138279(LTR/Gypsy)	0	MSTRG.26537.1	-0.0975565	0.345687	0.543493	0.997881
TE555531(LTR/Copia)	983	MSTRG.15071.3	-2.35024	1.56605	0.266121	0.99494
TE151987(LTR/Gypsy)	1043	MSTRG.27019.1	-0.00195986	-9.37359	0.362528	1
TE406891(LTR/Gypsy)	0	MSTRG.5927.1	-0.217473	0.340184	0.773169	0.997881
TE421494(LTR/Gypsy)	525	MSTRG.6964.3	-0.255914	0.164005	0.691476	0.997881
TE597971(LTR/Gypsy)	256	MSTRG.17232.5	-1.07449	0.417825	0.784336	0.997881
TE223826(LTR/Gypsy)	1969	MSTRG.31108.1	-0.111827	-0.0297685	0.511092	0.997881
TE426392(LTR/Gypsy)	0	MSTRG.7475.3	-0.881392	-0.419539	0.16552	0.99494
TE426394(LINE/L1)	0	MSTRG.7475.3	-0.240561	-0.419539	0.16552	0.99494
TE426404(LTR/Copia)	0	MSTRG.7475.3	-0.208358	-0.419539	0.16552	0.99494
TE426406(LINE/L1)	0	MSTRG.7475.3	-0.0993659	-0.419539	0.16552	0.99494
TE315979(LTR/Gypsy)	0	MSTRG.34338.1	-0.0470601	-0.626603	0.463281	0.997881
TE581820(LTR/Gypsy)	0	MSTRG.16019.1	-0.173061	0.87647	0.355495	0.995648
TE066260(LTR/Gypsy)	0	MSTRG.22148.1	-0.123669	1.53722	0.0565309	0.904094
TE185784(LTR/Copia)	0	MSTRG.29452.1	-0.0836344	-0.292474	0.603575	0.997881
TE409850(LTR/Gypsy)	0	MSTRG.6050.1	-0.0102051	-9.45806	0.496674	1
TE255924(LTR/Gypsy)	2831	MSTRG.33506.1	-3.15843	1.08673	0.112328	0.975808
TE139625(LTR/Copia)	0	MSTRG.26645.1	-0.0543891	-0.0829065	0.797039	0.997881
TE352898(LTR/Copia)	145	MSTRG.1795.1	-2.24793	-1.02697	0.643005	1
TE542841(LTR/Copia)	1680	MSTRG.14049.1	-0.367463	-1.62315	0.583672	1
TE572150(LTR/Gypsy)	102	MSTRG.15552.1	-0.2205	0.431339	0.89282	1
TE358347(LTR/Gypsy)	0	MSTRG.2685.1	-0.0684289	-0.459432	0.465564	0.997881
TE055782(LTR/Copia)	0	MSTRG.21352.1	-0.0221821	-0.808555	0.321231	0.99494
TE019032(LTR/Gypsy)	0	MSTRG.19487.1	-0.14921	-9.96097	0.362528	1
TE435313(LTR/Gypsy)	385	MSTRG.7863.1	-0.336927	-7.32193	0.78345	1
TE442697(LTR/Gypsy)	0	MSTRG.8070.1	-2.94342	0.451662	0.657166	0.997881
TE320685(LTR/Copia)	4531	MSTRG.34698.1	-3.1179	-0.24317	0.365457	0.997881
TE607630(LTR/Gypsy)	0	MSTRG.17555.1	-0.106143	-0.802061	0.608069	1
TE607632(LTR/Gypsy)	0	MSTRG.17555.1	-0.107833	-0.802061	0.608069	1
TE333008(LTR/Copia)	0	MSTRG.482.1	-0.00791381	-0.691878	0.835052	1
TE119269(LTR/Gypsy)	2085	MSTRG.24756.1	-0.0668586	-0.483177	0.36923	0.997881
TE474407(LTR/Gypsy)	231	MSTRG.10481.4	-0.0855491	0.0910437	0.411627	0.997881
TE198359(LTR/Gypsy)	898	MSTRG.29796.1	-0.641413	-3.50696	0.103078	1
TE515761(LTR/Gypsy)	0	MSTRG.12919.1	-0.1128	0.0752881	0.889701	1
TE312517(LTR/Gypsy)	0	MSTRG.33763.1	-0.42215	-0.149378	0.706092	0.997881
TE086792(LTR/Gypsy)	0	MSTRG.23071.1	-0.0320974	0.510298	0.190065	0.99494
TE184306(LTR/Gypsy)	0	MSTRG.29378.1	-0.454078	0.0187366	0.834126	0.997881
TE365216(LTR/Gypsy)	0	MSTRG.3680.1	-0.293169	0.118554	0.790983	0.997881
TE234490(LTR/Gypsy)	1468	MSTRG.31781.2	-0.851525	0.223009	0.968258	0.998255
TE100087(LTR/Gypsy)	0	MSTRG.23949.1	-2.61419	0.600959	0.291931	0.99494
TE057931(LINE/L1)	0	MSTRG.21431.1	-0.514573	0.490825	0.582366	0.997881
TE299441(LTR/Copia)	0	MSTRG.35165.1	-0.0428581	-0.489676	0.716305	1
TE213870(LTR/Gypsy)	649	MSTRG.30771.1	-1.27302	0.627207	0.276668	0.99494
TE402799(LTR/Copia)	0	MSTRG.5785.1	-0.00480206	0.109049	0.700027	0.997881
TE157780(LINE/L1)	865	MSTRG.27612.4	-0.14231	0.229183	0.819679	0.997881
TE149311(LTR/Gypsy)	687	MSTRG.26926.1	-0.135027	1.6477	0.757043	1
TE227097(LTR/Gypsy)	0	MSTRG.31233.1	-0.049496	-1.19265	0.738095	1
TE227099(LTR/Gypsy)	0	MSTRG.31233.1	-0.101251	-1.19265	0.738095	1
TE015857(LTR/Gypsy)	0	MSTRG.19359.2	-0.174032	0.199902	0.800246	0.997881
TE509900(LTR/Gypsy)	1193	MSTRG.12178.1	-0.496832	-8.49185	0.660664	1
TE360342(LTR/Copia)	3653	MSTRG.2895.5	-2.98171	-9.65583	0.362528	1
TE240276(LTR/Gypsy)	606	MSTRG.32371.2	-0.062982	-1.21917	0.522888	0.997881
TE347702(LINE/L1)	0	MSTRG.1068.1	-0.244446	0.373847	0.632881	0.997881
TE181536(LTR/Gypsy)	0	MSTRG.29210.1	-0.0815617	-0.0458438	0.509741	0.997881
TE181539(LTR/Gypsy)	0	MSTRG.29210.1	-0.0535718	-0.0458438	0.509741	0.997881
TE181540(LINE/R1)	0	MSTRG.29210.1	-0.126961	-0.0458438	0.509741	0.997881
TE181541(LINE/L1)	0	MSTRG.29210.1	-0.0753984	-0.0458438	0.509741	0.997881
TE181542(LINE/L1)	0	MSTRG.29210.1	-0.0773136	-0.0458438	0.509741	0.997881
TE181546(LTR/Gypsy)	0	MSTRG.29210.1	-0.277674	-0.0458438	0.509741	0.997881
TE181568(LTR/Gypsy)	0	MSTRG.29210.1	-0.0404666	-0.0458438	0.509741	0.997881
TE181575(LINE/L1)	0	MSTRG.29210.1	-0.321259	-0.0458438	0.509741	0.997881
TE107920(LTR/Copia)	0	MSTRG.24456.1	-0.292602	6.78136	0.844158	1
TE335965(LTR/Gypsy)	2404	MSTRG.573.1	-0.0553625	1.30454	0.225441	0.99494
TE294912(LTR/Gypsy)	0	MSTRG.34475.1	-0.0103535	7.05889	0.844158	1
TE036300(LTR/Copia)	0	MSTRG.20599.1	-0.00362116	0.359542	0.755695	0.997881
TE192973(LTR/Gypsy)	0	MSTRG.29660.1	-0.00908227	-0.315502	0.754104	1
TE219602(LTR/Gypsy)	0	MSTRG.30977.1	-0.239825	-0.26936	0.13484	0.99494
TE517483(LTR/Gypsy)	0	MSTRG.13118.1	-0.200449	-3.10136	0.0666451	0.931009
TE517485(LTR/Gypsy)	0	MSTRG.13118.1	-0.134682	-3.10136	0.0666451	0.931009
TE517486(LTR/Gypsy)	0	MSTRG.13118.1	-0.00745138	-3.10136	0.0666451	0.931009
TE224137(LTR/Gypsy)	0	MSTRG.31119.1	-0.0409303	1.20173	0.149283	0.99494
TE586394(LTR/Copia)	0	MSTRG.16498.1	-0.0537826	0.453017	0.258469	0.99494
TE301165(LTR/Copia)	0	MSTRG.35220.1	-0.107761	-0.0147265	0.247919	0.99494
TE301166(LTR/Copia)	0	MSTRG.35220.1	-0.15058	-0.0147265	0.247919	0.99494
TE301167(LINE/L1)	0	MSTRG.35220.1	-0.0469048	-0.0147265	0.247919	0.99494
TE301170(LTR/Copia)	0	MSTRG.35220.1	-0.0887722	-0.0147265	0.247919	0.99494
TE301172(LTR/Copia)	0	MSTRG.35220.1	-0.0190935	-0.0147265	0.247919	0.99494
TE465198(LTR/Gypsy)	638	MSTRG.10094.1	-0.721008	-9.06788	0.496674	1
TE318733(LTR/Gypsy)	1199	MSTRG.35479.1	-0.0997638	-0.209609	0.0512975	0.885444
TE183880(LTR/Copia)	0	MSTRG.29360.1	-0.51628	-0.170057	0.284481	0.99494
TE183887(LTR/Gypsy)	0	MSTRG.29360.1	-0.0897626	-0.170057	0.284481	0.99494
TE183890(LTR/Gypsy)	0	MSTRG.29360.1	-0.00546308	-0.170057	0.284481	0.99494
TE183894(LTR/Gypsy)	0	MSTRG.29360.1	-0.00354174	-0.170057	0.284481	0.99494
TE183899(LTR/Gypsy)	0	MSTRG.29360.1	-1.25005	-0.170057	0.284481	0.99494
TE183901(LTR/Gypsy)	0	MSTRG.29360.1	-1.3003	-0.170057	0.284481	0.99494
TE585656(LTR/Copia)	0	MSTRG.16452.1	-0.494061	-0.245112	0.398952	0.997881
TE457745(LTR/Gypsy)	0	MSTRG.9364.1	-0.944858	0.0388301	0.54216	0.997881
TE351192(LTR/Gypsy)	984	MSTRG.1525.1	-0.285221	-9.52487	0.496674	1
TE525020(LTR/Gypsy)	0	MSTRG.13524.1	-0.0537729	2.67849	0.222474	1
TE610195(LTR/Gypsy)	0	MSTRG.17662.1	-0.149158	0.496805	0.634705	0.997881
TE559567(LTR/Gypsy)	6598	MSTRG.15206.1	-0.0914481	-7.51833	0.561735	1
TE219354(LTR/Copia)	0	MSTRG.30962.1	-0.0326408	0.508019	0.517919	0.997881
TE219355(LTR/Copia)	0	MSTRG.30962.1	-0.619769	0.508019	0.517919	0.997881
TE595673(LINE/L1-Tx1)	1458	MSTRG.17039.1	-0.261358	-0.677552	0.562672	0.997881
TE391595(LTR/Gypsy)	0	MSTRG.5019.1	-2.70044	0.602665	0.0374161	0.850982
TE391597(LINE/L2)	0	MSTRG.5019.1	-0.0752881	0.602665	0.0374161	0.850982
TE613675(LTR/Copia)	560	MSTRG.17926.1	-2.57719	-0.0319429	0.923657	1
TE078604(LTR/Gypsy)	4222	MSTRG.22855.1	-0.231035	0.0769778	0.704111	0.997881
TE267538(LTR/Gypsy)	0	MSTRG.34819.1	-0.0475441	-3.68966	0.199765	1
TE601316(LTR/Gypsy)	352	MSTRG.17367.1	-0.0275419	-9.74819	0.445907	1
TE475212(LINE/RTE-BovB)	2506	MSTRG.10504.1	-0.813165	0.699826	0.608804	0.997881
TE337973(LTR/Gypsy)	0	MSTRG.630.1	-0.101501	0.795403	0.557307	0.997881
TE411151(LTR/Gypsy)	0	MSTRG.6115.1	-3.18051	8.61961	0.686831	1
TE275523(LTR/Gypsy)	565	MSTRG.34796.1	-0.0626264	0.782813	0.425973	0.997881
TE015017(LTR/Gypsy)	0	MSTRG.19334.1	-0.039307	1.02631	0.221682	0.99494
TE230570(LTR/Gypsy)	0	MSTRG.31446.1	-0.0664339	0.628886	0.926716	0.997881
TE598735(LTR/Copia)	0	MSTRG.17297.1	-0.0827676	-2.41504	0.44623	1
TE167721(LTR/Gypsy)	0	MSTRG.28726.1	-0.102727	1.68493	0.332826	0.99494
TE062726(LINE/L1)	3320	MSTRG.21728.1	-0.162583	0.192645	0.932659	0.997881
TE009740(LTR/Gypsy)	0	MSTRG.19132.1	-0.212238	0.400753	0.863956	0.997881
TE332454(LTR/Gypsy)	0	MSTRG.449.1	-0.121497	-0.5135	0.179628	0.99494
TE350597(LTR/Gypsy)	0	MSTRG.1427.1	-0.0662237	0.143519	0.679678	0.997881
TE092195(LINE/L1)	366	MSTRG.23218.1	-0.222128	0.650981	0.33043	0.99494
TE286540(LTR/Gypsy)	298	MSTRG.35381.1	-0.187594	0.556618	0.673159	0.997881
TE497313(LTR/Gypsy)	1812	MSTRG.11572.1	-0.0218653	-0.263662	0.286366	0.99494
TE341072(LTR/Gypsy)	0	MSTRG.707.1	-0.0697265	-0.100513	0.333126	0.99494
TE276663(LTR/Gypsy)	0	MSTRG.33769.1	-0.0245341	0.857155	0.511006	0.997881
TE026452(LTR/Copia)	2475	MSTRG.19780.1	-0.419967	0.376284	0.904757	0.997881
TE575358(LTR/Gypsy)	0	MSTRG.15660.3	-0.0987075	-0.397498	0.0579111	0.907992
TE575359(LTR/Gypsy)	0	MSTRG.15660.3	-2.05889	-0.397498	0.0579111	0.907992
TE426404(LTR/Copia)	0	MSTRG.7478.1	-0.208358	0.73954	0.617602	0.997881
TE426406(LINE/L1)	0	MSTRG.7478.1	-0.0993659	0.73954	0.617602	0.997881
TE426412(LTR/Copia)	0	MSTRG.7478.1	-3.29479	0.73954	0.617602	0.997881
TE253600(LTR/Gypsy)	0	MSTRG.33435.1	-0.0313761	-9.13785	0.566059	1
TE337534(LTR/Gypsy)	53	MSTRG.623.1	-0.293602	-8.61961	0.496674	1
TE277917(LTR/Gypsy)	0	MSTRG.34506.1	-1.45341	0.643099	0.673622	0.997881
TE313797(LTR/Gypsy)	0	MSTRG.34708.1	-0.0935955	-8.2127	0.561735	1
TE130903(LTR/Gypsy)	4062	MSTRG.25744.1	-0.127086	-1.64	0.198346	0.99494
TE300854(LTR/Gypsy)	2374	MSTRG.35401.1	-0.115401	-1.20304	0.567815	1
TE311602(LTR/Gypsy)	0	MSTRG.34121.1	-0.109644	0.0871326	0.950571	0.997881
TE430464(LTR/Gypsy)	0	MSTRG.7668.1	-0.00805351	8.63178	0.686831	1
TE311708(LTR/Gypsy)	0	MSTRG.34543.2	-0.0934469	0.875069	0.512014	0.997881
TE242857(LTR/Copia)	506	MSTRG.32737.1	-0.0306671	-0.643993	0.10966	0.967994
TE548073(LTR/Gypsy)	0	MSTRG.14399.1	-0.105032	-2.00731	0.0972814	0.967994
TE488848(LTR/Gypsy)	0	MSTRG.11292.1	-0.00109329	1.62318	0.371128	1
TE086755(LTR/Gypsy)	0	MSTRG.23064.1	-0.175765	0.440139	0.369114	0.997881
TE585845(LTR/Gypsy)	537	MSTRG.16469.1	-0.70154	0.223649	0.939237	0.997881
TE314083(LTR/Gypsy)	3259	MSTRG.35083.1	-0.22404	-9.1964	0.45019	1
TE159451(LTR/Copia)	362	MSTRG.27891.1	-0.0127732	0.244419	0.943484	1
TE125506(LTR/Gypsy)	0	MSTRG.25115.2	-0.831207	0.125531	0.927368	1
TE288329(LTR/Gypsy)	73	MSTRG.33997.1	-0.143312	0.67543	0.308856	0.99494
TE226047(LTR/Gypsy)	0	MSTRG.31177.1	-0.0939434	-	-	-
TE075757(LTR/Gypsy)	6281	MSTRG.22773.1	-0.000301947	-0.360423	0.270465	0.99494
TE572293(LTR/Gypsy)	0	MSTRG.15563.1	-0.161139	0.110644	0.973756	1
TE254723(LTR/Gypsy)	0	MSTRG.33473.1	-3.35387	-0.119384	0.316121	0.99494
TE254724(LTR/Copia)	0	MSTRG.33473.1	-2.95606	-0.119384	0.316121	0.99494
TE146884(LTR/Gypsy)	3340	MSTRG.26854.1	-0.0690841	-	-	-
TE099393(LTR/Gypsy)	210	MSTRG.23864.2	-1.32193	0.422254	0.42901	0.997881
TE389088(LTR/Gypsy)	0	MSTRG.4936.1	-0.0463502	-8.26053	0.660664	1
TE461710(LTR/Gypsy)	0	MSTRG.9817.1	-0.0709807	-8.46489	0.561735	1
TE355725(LTR/Gypsy)	0	MSTRG.2250.2	-0.0506334	0.460315	0.245529	0.99494
TE267863(LTR/Copia)	0	MSTRG.34762.1	-0.173059	-8.80305	0.566059	1
TE568670(LTR/Gypsy)	0	MSTRG.15482.1	-0.115493	1.30584	0.217084	0.99494
TE568682(LTR/Gypsy)	0	MSTRG.15482.1	-0.0754565	1.30584	0.217084	0.99494
TE568683(LTR/Gypsy)	0	MSTRG.15482.1	-1.27927	1.30584	0.217084	0.99494
TE568698(LTR/Gypsy)	0	MSTRG.15482.1	-0.0718185	1.30584	0.217084	0.99494
TE568699(LTR/Gypsy)	0	MSTRG.15482.1	-0.0646428	1.30584	0.217084	0.99494
TE568700(LTR/Copia)	0	MSTRG.15482.1	-0.331015	1.30584	0.217084	0.99494
TE568711(LTR/Gypsy)	0	MSTRG.15482.1	-0.165129	1.30584	0.217084	0.99494
TE568721(LTR/Gypsy)	0	MSTRG.15482.1	-0.166201	1.30584	0.217084	0.99494
TE568723(LTR/Gypsy)	0	MSTRG.15482.1	-0.260406	1.30584	0.217084	0.99494
TE568730(LTR/Gypsy)	0	MSTRG.15482.1	-1.47302	1.30584	0.217084	0.99494
TE568754(LTR/Copia)	0	MSTRG.15482.1	-0.119833	1.30584	0.217084	0.99494
TE568761(LTR/Gypsy)	0	MSTRG.15482.1	-0.156663	1.30584	0.217084	0.99494
TE568764(LTR/Copia)	0	MSTRG.15482.1	-0.177883	1.30584	0.217084	0.99494
TE568779(LTR/Gypsy)	0	MSTRG.15482.1	-0.159941	1.30584	0.217084	0.99494
TE568787(LTR/Gypsy)	0	MSTRG.15482.1	-0.11363	1.30584	0.217084	0.99494
TE568792(LTR/Copia)	0	MSTRG.15482.1	-0.189012	1.30584	0.217084	0.99494
TE568799(LINE/L1)	0	MSTRG.15482.1	-0.0270151	1.30584	0.217084	0.99494
TE568800(LTR/Gypsy)	0	MSTRG.15482.1	-0.00452299	1.30584	0.217084	0.99494
TE568801(LINE/L1)	0	MSTRG.15482.1	-0.00238143	1.30584	0.217084	0.99494
TE568805(LTR/Gypsy)	0	MSTRG.15482.1	-0.291277	1.30584	0.217084	0.99494
TE568820(LTR/Gypsy)	0	MSTRG.15482.1	-0.00648489	1.30584	0.217084	0.99494
TE568824(LTR/Gypsy)	0	MSTRG.15482.1	-0.0947704	1.30584	0.217084	0.99494
TE568788(LTR/Gypsy)	0	MSTRG.15482.1	-0.0154943	1.30584	0.217084	0.99494
TE568802(LTR/Gypsy)	0	MSTRG.15482.1	-0.0873215	1.30584	0.217084	0.99494
TE568812(LTR/Gypsy)	0	MSTRG.15482.1	-0.0703646	1.30584	0.217084	0.99494
TE568708(LTR/Gypsy)	0	MSTRG.15482.1	-0.149182	1.30584	0.217084	0.99494
TE359886(LTR/Gypsy)	0	MSTRG.2803.1	-0.0851718	0.127866	0.766546	0.997881
TE029055(LTR/Gypsy)	0	MSTRG.19948.1	-0.00909346	10.5667	0.15198	1
TE029058(LTR/Gypsy)	0	MSTRG.19948.1	-0.0526589	10.5667	0.15198	1
TE029063(LTR/Gypsy)	0	MSTRG.19948.1	-0.244377	10.5667	0.15198	1
TE014521(LTR/Copia)	0	MSTRG.19315.1	-0.0580909	-0.218016	0.291175	0.99494
TE456157(LTR/Gypsy)	258	MSTRG.9133.2	-0.423401	1.60311	0.251913	0.99494
TE238279(LINE/RTE-BovB)	0	MSTRG.32080.1	-0.196849	-0.0184963	0.884768	0.997881
TE109359(LTR/Gypsy)	0	MSTRG.24487.1	-0.14431	0.372562	0.268688	0.99494
TE008577(LTR/Gypsy)	187	MSTRG.19077.1	-0.0700542	3.07166	0.113909	1
TE078735(LTR/Gypsy)	1116	MSTRG.22859.1	-0.0305437	-0.437952	0.696408	0.997881
TE158318(LTR/Gypsy)	1300	MSTRG.27719.1	-0.975752	-10.125	0.242188	1
TE340168(LTR/Gypsy)	1574	MSTRG.683.1	-0.729506	0.68144	0.464402	0.997881
TE025250(LTR/Copia)	0	MSTRG.19733.3	-0.0330349	0.0713126	0.778861	0.997881
TE286464(LTR/Gypsy)	86	MSTRG.35463.1	-2.22873	-1.53528	0.40632	1
TE272428(LTR/Gypsy)	1799	MSTRG.35340.1	-0.0592534	-0.226004	0.918234	1
TE282339(LTR/Gypsy)	36	MSTRG.34938.1	-0.232961	0.572297	0.642452	0.997881
TE424812(LTR/Copia)	0	MSTRG.7390.4	-0.241622	-0.0530462	0.780986	0.997881
TE465914(LINE/L1)	0	MSTRG.10128.1	-0.824809	0.840264	0.44144	0.997881
TE242466(LTR/Gypsy)	0	MSTRG.32669.1	-0.0969012	11.5035	0.064143	1
TE272531(LTR/Gypsy)	0	MSTRG.34117.1	-0.0177329	-0.263034	0.915852	1
TE342761(LTR/Copia)	0	MSTRG.759.1	-0.904877	-0.140719	0.299261	0.99494
TE590452(LTR/Gypsy)	261	MSTRG.16713.2	-0.034351	-4.20716	0.0783931	1
TE568498(LTR/Gypsy)	75	MSTRG.15479.2	-1.848	-0.420962	0.328229	0.99494
TE302067(LTR/Copia)	0	MSTRG.34197.1	-0.56693	0.0750134	0.674351	0.997881
TE302068(LTR/Gypsy)	0	MSTRG.34197.1	-0.0573118	0.0750134	0.674351	0.997881
TE302073(LTR/Gypsy)	0	MSTRG.34197.1	-1.07676	0.0750134	0.674351	0.997881
TE302082(LTR/Gypsy)	0	MSTRG.34197.1	-0.682239	0.0750134	0.674351	0.997881
TE302090(LTR/Copia)	0	MSTRG.34197.1	-0.928615	0.0750134	0.674351	0.997881
TE302091(LTR/Gypsy)	0	MSTRG.34197.1	-0.0870515	0.0750134	0.674351	0.997881
TE302098(LTR/Gypsy)	0	MSTRG.34197.1	-0.254241	0.0750134	0.674351	0.997881
TE302102(LTR/Gypsy)	0	MSTRG.34197.1	-1.43296	0.0750134	0.674351	0.997881
TE302110(LTR/Copia)	0	MSTRG.34197.1	-0.0271859	0.0750134	0.674351	0.997881
TE302113(LTR/Gypsy)	0	MSTRG.34197.1	-0.0614578	0.0750134	0.674351	0.997881
TE302114(LTR/Copia)	0	MSTRG.34197.1	-0.0823252	0.0750134	0.674351	0.997881
TE302117(LTR/Copia)	0	MSTRG.34197.1	-0.0183051	0.0750134	0.674351	0.997881
TE302135(LTR/Copia)	0	MSTRG.34197.1	-0.140796	0.0750134	0.674351	0.997881
TE302138(LTR/Gypsy)	0	MSTRG.34197.1	-0.495712	0.0750134	0.674351	0.997881
TE032946(LINE/R1)	0	MSTRG.20329.1	-0.697166	1.08466	0.779973	1
TE032947(LINE/L1)	0	MSTRG.20329.1	-0.668018	1.08466	0.779973	1
TE347688(LTR/Copia)	461	MSTRG.1064.1	-0.366398	0.882471	0.206275	0.99494
TE488502(LTR/Gypsy)	0	MSTRG.11274.1	-0.0149837	-0.417242	0.405225	0.997881
TE215129(LTR/Gypsy)	1906	MSTRG.30830.1	-0.0742592	1.34958	0.567796	0.997881
TE007203(LTR/Gypsy)	0	MSTRG.19033.1	-0.668722	0.165338	0.790503	0.997881
TE042137(LTR/Gypsy)	0	MSTRG.20906.1	-1.3877	0.451943	0.2642	0.99494
TE607630(LTR/Gypsy)	0	MSTRG.17555.2	-0.106143	0.580675	0.60099	0.997881
TE607632(LTR/Gypsy)	0	MSTRG.17555.2	-0.107833	0.580675	0.60099	0.997881
TE429595(LINE/RTE-BovB)	1410	MSTRG.7637.2	-0.393342	0.513237	0.401921	0.997881
TE019893(LTR/Gypsy)	2912	MSTRG.19520.1	-0.0453207	0.889442	0.619443	1
TE275039(LTR/Copia)	0	MSTRG.33932.1	-0.0100479	0.437405	0.809819	0.997881
TE055721(LTR/Copia)	3286	MSTRG.21351.1	-0.0231732	1.22759	0.331849	0.99494
TE099327(LTR/Gypsy)	1457	MSTRG.23858.1	-0.0578108	-0.36035	0.588738	0.997881
TE455634(LTR/Copia)	7167	MSTRG.9061.2	-0.527629	-0.741493	0.224286	0.99494
TE478494(LTR/Gypsy)	2657	MSTRG.10696.1	-0.15379	0.195958	0.731769	0.997881
TE362043(LTR/Copia)	0	MSTRG.3223.1	-0.165232	1.36169	0.368091	0.997881
TE362044(LTR/Copia)	0	MSTRG.3223.1	-0.131266	1.36169	0.368091	0.997881
TE362048(LTR/Gypsy)	0	MSTRG.3223.1	-0.0287845	1.36169	0.368091	0.997881
TE362052(LTR/Copia)	0	MSTRG.3223.1	-0.31252	1.36169	0.368091	0.997881
TE362053(LTR/Copia)	0	MSTRG.3223.1	-0.717095	1.36169	0.368091	0.997881
TE362054(LTR/Copia)	0	MSTRG.3223.1	-0.563302	1.36169	0.368091	0.997881
TE468284(LTR/Gypsy)	0	MSTRG.10216.2	-3	0.520436	0.418158	0.997881
TE281048(LTR/Gypsy)	4255	MSTRG.35403.1	-0.0867999	-0.56995	0.869007	1
TE099908(LTR/Gypsy)	0	MSTRG.23928.1	-1.02475	-0.209893	0.0786344	0.95637
TE018222(LTR/Gypsy)	0	MSTRG.19444.1	-0.0126737	0.478715	0.74247	0.997881
TE033669(LTR/Copia)	0	MSTRG.20419.1	-0.235774	-2.58496	0.342291	1
TE479143(LINE/RTE-BovB)	0	MSTRG.10764.1	-1.25442	0.43171	0.224293	0.99494
TE132718(LTR/Gypsy)	883	MSTRG.26030.1	-0.915936	1.22161	0.312378	0.99494
TE277447(LTR/Gypsy)	0	MSTRG.34771.2	-0.0999754	0.413021	0.321172	0.99494
TE387291(LTR/Gypsy)	0	MSTRG.4892.1	-0.0469162	-0.109367	0.534658	0.997881
TE065080(LTR/Gypsy)	0	MSTRG.21996.1	-0.0191831	0.899649	0.622195	0.997881
TE584519(LTR/Gypsy)	0	MSTRG.16315.1	-0.720035	-0.133007	0.27139	0.99494
TE584520(LTR/Copia)	0	MSTRG.16315.1	-0.720035	-0.133007	0.27139	0.99494
TE517809(LTR/Gypsy)	0	MSTRG.13130.1	-0.607738	0.326787	0.616611	0.997881
TE322171(LINE/CR1)	0	MSTRG.34867.1	-0.242361	0.346518	0.668681	0.997881
TE322172(LTR/Copia)	0	MSTRG.34867.1	-0.176323	0.346518	0.668681	0.997881
TE277131(LTR/Gypsy)	0	MSTRG.35232.1	-0.171034	-1.06222	0.549677	0.997881
TE082918(LTR/Gypsy)	0	MSTRG.22959.1	-0.0472925	-1.22426	0.435939	0.997881
TE068137(LTR/Gypsy)	0	MSTRG.22377.1	-0.299173	0.348835	0.930465	0.997881
TE404288(LTR/Gypsy)	0	MSTRG.5835.1	-0.0779344	-0.533979	0.262882	0.99494
TE330395(LTR/Copia)	0	MSTRG.350.1	-0.256867	-1.14359	0.796584	1
TE539500(LTR/Copia)	0	MSTRG.13890.1	-0.237342	0.36257	0.801542	0.997881
TE544705(LTR/Gypsy)	0	MSTRG.14136.3	-0.370172	-2.00571	0.15251	1
TE544708(LTR/Gypsy)	0	MSTRG.14136.3	-0.0349718	-2.00571	0.15251	1
TE302059(LINE/L1)	0	MSTRG.34196.1	-0.333806	-0.227601	0.108233	0.967994
TE302061(LTR/Gypsy)	0	MSTRG.34196.1	-0.244946	-0.227601	0.108233	0.967994
TE302062(LINE/L1)	0	MSTRG.34196.1	-0.148041	-0.227601	0.108233	0.967994
TE302064(LINE/L1)	0	MSTRG.34196.1	-0.0177956	-0.227601	0.108233	0.967994
TE302065(LTR/Gypsy)	0	MSTRG.34196.1	-0.156756	-0.227601	0.108233	0.967994
TE302072(LTR/Copia)	0	MSTRG.34196.1	-0.360718	-0.227601	0.108233	0.967994
TE302076(LINE/L1)	0	MSTRG.34196.1	-0.21175	-0.227601	0.108233	0.967994
TE302077(LINE/L1)	0	MSTRG.34196.1	-0.191049	-0.227601	0.108233	0.967994
TE302079(LTR/Copia)	0	MSTRG.34196.1	-0.161946	-0.227601	0.108233	0.967994
TE302080(LINE/L1)	0	MSTRG.34196.1	-0.0892285	-0.227601	0.108233	0.967994
TE302094(LTR/Gypsy)	0	MSTRG.34196.1	-0.34453	-0.227601	0.108233	0.967994
TE302097(LTR/Gypsy)	0	MSTRG.34196.1	-1.59154	-0.227601	0.108233	0.967994
TE302099(LTR/Copia)	0	MSTRG.34196.1	-0.051109	-0.227601	0.108233	0.967994
TE302109(LTR/Gypsy)	0	MSTRG.34196.1	-0.160299	-0.227601	0.108233	0.967994
TE302112(LTR/Gypsy)	0	MSTRG.34196.1	-0.0910034	-0.227601	0.108233	0.967994
TE302115(LTR/Copia)	0	MSTRG.34196.1	-0.142012	-0.227601	0.108233	0.967994
TE302124(LTR/Gypsy)	0	MSTRG.34196.1	-0.0355518	-0.227601	0.108233	0.967994
TE302128(LTR/Copia)	0	MSTRG.34196.1	-0.0262473	-0.227601	0.108233	0.967994
TE302129(LTR/Gypsy)	0	MSTRG.34196.1	-0.235809	-0.227601	0.108233	0.967994
TE302137(LTR/Gypsy)	0	MSTRG.34196.1	-0.074396	-0.227601	0.108233	0.967994
TE302139(LTR/Gypsy)	0	MSTRG.34196.1	-1.45799	-0.227601	0.108233	0.967994
TE302156(LINE/L1)	0	MSTRG.34196.1	-0.554801	-0.227601	0.108233	0.967994
TE302157(LTR/Gypsy)	0	MSTRG.34196.1	-0.258553	-0.227601	0.108233	0.967994
TE302160(LTR/Gypsy)	0	MSTRG.34196.1	-0.693201	-0.227601	0.108233	0.967994
TE302161(LINE/L1)	0	MSTRG.34196.1	-0.927425	-0.227601	0.108233	0.967994
TE302140(LTR/Gypsy)	0	MSTRG.34196.1	-0.100458	-0.227601	0.108233	0.967994
TE006932(LTR/Gypsy)	0	MSTRG.19020.1	-0.229574	0.754524	0.491443	0.997881
TE600857(LTR/Gypsy)	3688	MSTRG.17358.1	-0.489232	0.522023	0.912471	1
TE216595(LTR/Gypsy)	0	MSTRG.30876.1	-1.20082	0.187483	0.834263	0.997881
TE421115(LTR/Copia)	2297	MSTRG.6908.1	-1.18345	-0.600024	0.16593	0.99494
TE076571(LTR/Gypsy)	1080	MSTRG.22797.1	-0.0829291	10.9268	0.169275	1
TE225690(LTR/Gypsy)	0	MSTRG.31167.1	-0.274736	-0.185355	0.8966	1
TE225694(LTR/Copia)	0	MSTRG.31167.1	-1.37685	-0.185355	0.8966	1
TE225698(LTR/Copia)	0	MSTRG.31167.1	-0.305824	-0.185355	0.8966	1
TE225716(LTR/Gypsy)	0	MSTRG.31167.1	-0.496998	-0.185355	0.8966	1
TE225722(LTR/Gypsy)	0	MSTRG.31167.1	-0.578784	-0.185355	0.8966	1
TE225725(LTR/Gypsy)	0	MSTRG.31167.1	-0.54216	-0.185355	0.8966	1
TE225726(LINE/R1)	0	MSTRG.31167.1	-0.11005	-0.185355	0.8966	1
TE225731(LTR/Gypsy)	0	MSTRG.31167.1	-0.0104718	-0.185355	0.8966	1
TE225693(LTR/Copia)	0	MSTRG.31167.1	-0.721295	-0.185355	0.8966	1
TE225710(LTR/Gypsy)	0	MSTRG.31167.1	-0.0474497	-0.185355	0.8966	1
TE225717(LTR/Gypsy)	0	MSTRG.31167.1	-0.0463073	-0.185355	0.8966	1
TE600366(LTR/Gypsy)	604	MSTRG.17348.1	-0.868156	0.645318	0.531933	0.997881
TE272733(LTR/Copia)	0	MSTRG.34975.1	-0.345135	0.117256	0.607252	0.997881
TE272734(LTR/Copia)	0	MSTRG.34975.1	-0.360102	0.117256	0.607252	0.997881
TE139234(LTR/Gypsy)	0	MSTRG.26627.1	-2.61775	0.0684703	0.608023	0.997881
TE139276(LTR/Gypsy)	0	MSTRG.26627.1	-0.0419817	0.0684703	0.608023	0.997881
TE139372(LTR/Gypsy)	0	MSTRG.26627.1	-0.385182	0.0684703	0.608023	0.997881
TE139383(LTR/Copia)	0	MSTRG.26627.1	-2.74416	0.0684703	0.608023	0.997881
TE139387(LTR/Copia)	0	MSTRG.26627.1	-0.784209	0.0684703	0.608023	0.997881
TE139378(LTR/Copia)	0	MSTRG.26627.1	-0.29439	0.0684703	0.608023	0.997881
TE228120(LTR/Gypsy)	2568	MSTRG.31278.1	-0.0543807	0.965691	0.352701	0.995505
TE452173(LTR/Gypsy)	0	MSTRG.8621.1	-0.0314262	10.0813	0.419045	1
TE070444(LTR/Gypsy)	0	MSTRG.22586.1	-3.11933	0.338726	0.659529	0.997881
TE598411(LTR/Gypsy)	267	MSTRG.17280.1	-0.738082	1.11667	0.0762121	0.949138
TE543520(LTR/Gypsy)	0	MSTRG.14073.1	-0.095641	1.42364	0.102484	0.967994
TE370241(LTR/Gypsy)	0	MSTRG.4338.1	-0.133598	-0.584963	0.24911	0.99494
TE391120(LTR/Gypsy)	597	MSTRG.4995.7	-0.116131	0.00141649	0.593554	0.997881
TE006998(LTR/Gypsy)	0	MSTRG.19022.1	-0.263846	-1.37061	0.560761	1
TE366047(LTR/Gypsy)	0	MSTRG.3813.1	-0.303179	0.312225	0.894951	0.997881
TE366048(LTR/Gypsy)	0	MSTRG.3813.1	-1.39593	0.312225	0.894951	0.997881
TE324258(LTR/Copia)	0	MSTRG.47.1	-0.118632	8.63178	0.57787	1
TE507053(LTR/Gypsy)	0	MSTRG.11935.1	-0.0725518	0.86148	0.725096	1
TE400095(LTR/Copia)	0	MSTRG.5638.1	-0.119809	-10.4305	0.340008	1
TE306407(LTR/Gypsy)	1394	MSTRG.35177.1	-0.0609319	-0.369155	0.256691	0.99494
TE493224(LTR/Gypsy)	750	MSTRG.11456.1	-0.257667	0.705327	0.065262	0.931009
TE367768(LTR/Gypsy)	3293	MSTRG.4037.1	-3.24393	-0.411814	0.709745	1
TE133339(LTR/Copia)	0	MSTRG.26145.2	-0.0907384	0.263269	0.998394	0.9992
TE208192(LTR/Copia)	2348	MSTRG.30175.4	-0.146973	0.320452	0.882071	0.997881
TE180754(LTR/Gypsy)	0	MSTRG.29125.1	-0.0563018	-10.4235	0.308548	1
TE155120(LTR/Gypsy)	150	MSTRG.27210.1	-0.034817	-8.6677	0.566059	1
TE611208(LTR/Gypsy)	0	MSTRG.17741.2	-0.0760553	0.167945	0.968416	0.998255
TE357416(LTR/Copia)	1226	MSTRG.2532.1	-2.16779	-0.0796594	0.431817	0.997881
TE300383(LINE/I)	0	MSTRG.35341.1	-0.158692	-0.162981	0.636495	0.997881
TE300384(LTR/Gypsy)	0	MSTRG.35341.1	-0.139083	-0.162981	0.636495	0.997881
TE351700(LTR/Gypsy)	5104	MSTRG.1586.1	-1.44171	-0.501513	0.521736	0.997881
TE597143(LINE/L1)	847	MSTRG.17164.1	-0.0108994	-0.237212	0.525591	0.997881
TE183874(LTR/Gypsy)	2210	MSTRG.29359.1	-0.182108	0.201252	0.945024	0.997881
TE136087(LTR/Gypsy)	0	MSTRG.26391.1	-0.61193	0.184871	0.976347	0.99846
TE170867(LTR/Gypsy)	0	MSTRG.28844.1	-0.0255706	1.33297	0.0849533	0.9623
TE016170(LTR/Gypsy)	1893	MSTRG.19372.1	-0.0967854	-0.74907	0.324352	0.99494
TE612828(LTR/Gypsy)	769	MSTRG.17859.1	-1.41107	0.10706	0.86196	0.997881
TE042362(LTR/Gypsy)	1553	MSTRG.20911.1	-0.148423	2.43507	0.536336	1
TE570842(LTR/Gypsy)	0	MSTRG.15526.1	-0.0543917	0.339047	0.474525	0.997881
TE402029(LTR/Copia)	0	MSTRG.5753.1	-0.0994145	0.215866	0.948203	0.997881
TE402031(LTR/Copia)	0	MSTRG.5753.1	-0.196629	0.215866	0.948203	0.997881
TE416349(LTR/Gypsy)	1410	MSTRG.6385.2	-1.41247	-1.42238	0.466708	1
TE589009(LTR/Gypsy)	0	MSTRG.16629.1	-0.886268	0.612619	0.855319	0.997881
TE353333(LTR/Copia)	0	MSTRG.1865.1	-0.0943924	2.58681	0.0511412	0.885444
TE385138(LTR/Gypsy)	0	MSTRG.4843.1	-0.622394	0.240663	0.922976	0.997881
TE385140(LTR/Gypsy)	0	MSTRG.4843.1	-0.585096	0.240663	0.922976	0.997881
TE385141(LTR/Copia)	0	MSTRG.4843.1	-0.402472	0.240663	0.922976	0.997881
TE385142(LTR/Gypsy)	0	MSTRG.4843.1	-0.135473	0.240663	0.922976	0.997881
TE284422(LTR/Gypsy)	0	MSTRG.34639.1	-0.0378119	0.0675403	0.850775	0.997881
TE434380(LTR/Gypsy)	2676	MSTRG.7836.1	-0.176698	0.219966	0.937781	1
TE186576(LTR/Gypsy)	1369	MSTRG.29476.1	-0.102119	8.78136	0.68451	1
TE387315(LTR/Copia)	0	MSTRG.4895.1	-0.0311336	0.624724	0.679254	0.997881
TE387317(LTR/Copia)	0	MSTRG.4895.1	-0.103068	0.624724	0.679254	0.997881
TE363032(LTR/Copia)	0	MSTRG.3369.1	-0.113093	0.946982	0.834393	1
TE520535(LTR/Gypsy)	0	MSTRG.13346.1	-0.0243089	11.4835	0.0603853	1
TE614039(LTR/Gypsy)	0	MSTRG.17980.1	-0.0379084	-0.175191	0.60369	0.997881
TE595424(LTR/Copia)	0	MSTRG.17017.1	-0.566061	-0.0339473	0.568343	0.997881
TE595426(LTR/Gypsy)	0	MSTRG.17017.1	-2.44545	-0.0339473	0.568343	0.997881
TE595430(LTR/Gypsy)	0	MSTRG.17017.1	-0.119791	-0.0339473	0.568343	0.997881
TE595427(LTR/Gypsy)	0	MSTRG.17017.1	-0.0384951	-0.0339473	0.568343	0.997881
TE295659(LTR/Gypsy)	0	MSTRG.34109.1	-0.105273	1.05311	0.719671	1
TE307969(LTR/Gypsy)	0	MSTRG.34173.1	-0.0195411	0.265228	0.842296	0.997881
TE478494(LTR/Gypsy)	1038	MSTRG.10695.4	-0.15379	0.0582503	0.33265	0.99494
TE472759(LINE/RTE-BovB)	2874	MSTRG.10406.1	-1.152	-3.29768	0.158292	1
TE540455(LTR/Gypsy)	603	MSTRG.13948.1	-0.611394	-1.739	0.463579	1
TE188879(LTR/Gypsy)	2075	MSTRG.29561.1	-0.0533972	-0.540881	0.581721	0.997881
TE259565(LTR/Gypsy)	0	MSTRG.33578.1	-0.00267154	-8.49185	0.660664	1
TE070639(LTR/Gypsy)	0	MSTRG.22588.1	-0.0232139	0.344151	0.709938	0.997881
TE070640(LTR/Gypsy)	0	MSTRG.22588.1	-0.452348	0.344151	0.709938	0.997881
TE589823(LTR/Copia)	0	MSTRG.16669.1	-0.24721	1.61492	0.579474	1
TE398413(LTR/Copia)	0	MSTRG.5587.6	-0.696357	0.0373776	0.35785	0.997881
TE140614(LTR/Gypsy)	0	MSTRG.26701.1	-2.17614	0.601049	0.527161	0.997881
TE616238(LTR/Copia)	762	MSTRG.18243.1	-0.139421	0.854149	0.527521	0.997881
TE437486(LTR/Gypsy)	80	MSTRG.7927.1	-1.03889	0.622052	0.8351	0.997881
TE313171(LTR/Gypsy)	0	MSTRG.34295.1	-0.180185	-0.149297	0.763201	0.997881
TE568876(LTR/Copia)	0	MSTRG.15488.1	-1.19265	0.471118	0.295204	0.99494
TE568877(LTR/Copia)	0	MSTRG.15488.1	-1.83325	0.471118	0.295204	0.99494
TE568878(LTR/Copia)	0	MSTRG.15488.1	-0.0898877	0.471118	0.295204	0.99494
TE568880(LTR/Copia)	0	MSTRG.15488.1	-0.437656	0.471118	0.295204	0.99494
TE347610(LTR/Gypsy)	0	MSTRG.1059.1	-0.0558165	7.09452	0.844158	1
TE381287(LTR/Gypsy)	0	MSTRG.4769.1	-0.784158	-0.130167	0.631674	0.997881
TE381288(LINE/I-Jockey)	0	MSTRG.4769.1	-0.352174	-0.130167	0.631674	0.997881
TE427056(LTR/Gypsy)	0	MSTRG.7521.1	-0.741298	-10.1421	0.166036	1
TE059224(LTR/Copia)	0	MSTRG.21487.1	-1.34123	0.671921	0.374172	0.997881
TE027832(LTR/Gypsy)	0	MSTRG.19875.1	-0.021033	-0.804038	0.0308809	0.819748
TE501484(LTR/Copia)	0	MSTRG.11715.4	-0.0756517	-0.0905068	0.0410669	0.853312
TE501486(LINE/L1-Tx1)	0	MSTRG.11715.4	-0.0887462	-0.0905068	0.0410669	0.853312
TE501487(LTR/Gypsy)	0	MSTRG.11715.4	-0.242831	-0.0905068	0.0410669	0.853312
TE501488(LTR/Gypsy)	0	MSTRG.11715.4	-0.0147256	-0.0905068	0.0410669	0.853312
TE501504(LTR/Gypsy)	0	MSTRG.11715.4	-0.0648091	-0.0905068	0.0410669	0.853312
TE501520(LTR/Gypsy)	0	MSTRG.11715.4	-0.10655	-0.0905068	0.0410669	0.853312
TE032597(LTR/Gypsy)	0	MSTRG.20299.3	-0.937716	0.216591	0.770055	0.997881
TE353201(LTR/Gypsy)	7885	MSTRG.1836.1	-0.241244	0.517482	0.720792	0.997881
TE588572(LTR/Gypsy)	0	MSTRG.16602.2	-1.38782	0.251675	0.783847	0.997881
TE475204(LTR/Copia)	0	MSTRG.10500.1	-0.0775384	-0.687174	0.345115	0.99494
TE026955(LTR/Gypsy)	4296	MSTRG.19797.1	-0.0551333	0.158561	0.924555	0.997881
TE423963(LTR/Gypsy)	0	MSTRG.7317.1	-0.435665	-0.309746	0.0880145	0.9623
TE358377(LTR/Gypsy)	23	MSTRG.2690.3	-0.295495	1.82978	0.619696	0.997881
TE294669(LTR/Gypsy)	7255	MSTRG.34177.1	-0.175565	0.792407	0.139915	0.99494
TE561435(LTR/Gypsy)	2414	MSTRG.15278.1	-0.00116261	0.320744	0.78909	0.997881
TE258721(LTR/Gypsy)	4933	MSTRG.33550.1	-0.21242	8.17991	0.68917	1
TE311796(LTR/Gypsy)	261	MSTRG.35477.1	-0.317007	2.71465	0.054026	0.900244
TE394981(LTR/Gypsy)	3571	MSTRG.5374.1	-0.925999	-2.06269	0.176352	1
TE302311(LTR/Gypsy)	1245	MSTRG.34961.1	-0.242339	-8.24476	0.566059	1
TE282660(LTR/Gypsy)	0	MSTRG.34870.1	-0.0682668	3.59585	0.0790828	1
TE061619(LTR/Copia)	0	MSTRG.21647.1	-0.499915	-0.868167	0.415669	0.997881
TE078604(LTR/Gypsy)	2932	MSTRG.22854.1	-0.231035	0.268252	0.831149	0.997881
TE380206(LTR/Gypsy)	1892	MSTRG.4734.1	-0.00138507	-3.72674	0.299212	1
TE316040(LTR/Gypsy)	0	MSTRG.34519.1	-0.12012	-1.31025	0.15645	0.99494
TE277917(LTR/Gypsy)	0	MSTRG.34506.2	-1.45341	-1.55459	0.162652	0.99494
TE277934(LTR/Gypsy)	0	MSTRG.34506.2	-0.262984	-1.55459	0.162652	0.99494
TE277940(LTR/Copia)	0	MSTRG.34506.2	-0.0452293	-1.55459	0.162652	0.99494
TE277944(LTR/Gypsy)	0	MSTRG.34506.2	-0.256229	-1.55459	0.162652	0.99494
TE277925(LTR/Gypsy)	0	MSTRG.34506.2	-2.27547	-1.55459	0.162652	0.99494
TE533161(LTR/Gypsy)	2557	MSTRG.13735.1	-0.0926599	2.3633	0.619428	1
TE194706(LTR/Gypsy)	0	MSTRG.29705.1	-0.0667142	2.32716	0.58538	1
TE354267(LTR/Copia)	2733	MSTRG.2034.3	-0.164941	1.91488	0.467102	1
TE039040(LTR/Copia)	0	MSTRG.20776.1	-0.148667	0.221248	0.973368	0.99846
TE232365(LTR/Copia)	1997	MSTRG.31616.1	-0.503699	0.861881	0.0794057	0.957614
TE280327(LTR/Gypsy)	0	MSTRG.33826.1	-0.103927	-10.2605	0.340008	1
TE585863(LTR/Copia)	0	MSTRG.16473.1	-0.0671922	0.370548	0.38043	0.997881
TE196628(LINE/L1)	0	MSTRG.29755.2	-0.00107303	0.00750568	0.712839	0.997881
TE537815(LTR/Gypsy)	860	MSTRG.13842.1	-4.05889	1.3116	0.288257	0.99494
TE469563(LTR/Gypsy)	0	MSTRG.10255.1	-0.101465	-8.63178	0.478895	1
TE247024(LTR/Copia)	595	MSTRG.33168.2	-1.10806	-0.520111	0.452629	0.997881
TE533447(LTR/Gypsy)	946	MSTRG.13749.1	-0.517213	0.563334	0.245922	0.99494
TE067711(LINE/L1)	3427	MSTRG.22331.1	-0.0800395	-0.70156	0.78697	1
TE096845(LTR/Gypsy)	4883	MSTRG.23551.1	-0.0339781	0.284881	0.843299	0.997881
TE370360(LTR/Copia)	0	MSTRG.4347.1	-0.010367	0.618239	0.854177	0.997881
TE266194(LTR/Gypsy)	1692	MSTRG.35282.1	-0.089917	-2.32981	0.410312	1
TE415716(LTR/Gypsy)	1420	MSTRG.6341.1	-0.439285	-1.10527	0.671316	1
TE006801(LTR/Gypsy)	0	MSTRG.19016.1	-0.0762189	-1.37222	0.150286	0.99494
TE129579(LTR/Gypsy)	0	MSTRG.25601.1	-1.8337	1.36125	0.073647	0.946957
TE079028(LTR/Gypsy)	0	MSTRG.22868.1	-0.149455	-0.799841	0.371435	0.997881
TE287814(LTR/Gypsy)	1138	MSTRG.34501.1	-0.127108	1.55873	0.688751	1
TE261860(LTR/Gypsy)	62	MSTRG.33614.1	-1.58496	2.26303	0.65985	1
TE142398(LTR/Gypsy)	1577	MSTRG.26752.1	-0.45103	0.0283446	0.802132	0.997881
TE516010(LTR/Gypsy)	0	MSTRG.12942.1	-0.311501	1.54617	0.105378	0.967994
TE336288(LTR/Gypsy)	240	MSTRG.580.1	-0.0339165	2.98868	0.224817	1
TE183200(LTR/Gypsy)	0	MSTRG.29312.1	-0.086	-2.46632	0.500515	1
TE262762(LTR/Gypsy)	0	MSTRG.33967.1	-0.00616449	0.170878	0.967033	0.998255
TE070923(LTR/Gypsy)	0	MSTRG.22601.1	-0.0913053	3.29167	0.314135	1
TE548631(LTR/Gypsy)	3327	MSTRG.14445.1	-0.0884847	9.49852	0.506886	1
TE548439(LTR/Gypsy)	0	MSTRG.14428.3	-0.847724	0.51537	0.0863208	0.9623
TE548440(LTR/Copia)	0	MSTRG.14428.3	-0.0121414	0.51537	0.0863208	0.9623
TE548443(LTR/Gypsy)	0	MSTRG.14428.3	-0.837827	0.51537	0.0863208	0.9623
TE548444(LTR/Copia)	0	MSTRG.14428.3	-0.464312	0.51537	0.0863208	0.9623
TE548445(LTR/Copia)	0	MSTRG.14428.3	-1.9496	0.51537	0.0863208	0.9623
TE495490(LTR/Gypsy)	995	MSTRG.11521.1	-0.112564	1.43936	0.297074	0.99494
TE018165(LTR/Gypsy)	252	MSTRG.19441.1	-0.0214797	-1.03662	0.146269	0.99494
TE123503(LTR/Gypsy)	0	MSTRG.24933.1	-0.355243	0.857867	0.537638	0.997881
TE123504(LTR/Gypsy)	0	MSTRG.24933.1	-0.353259	0.857867	0.537638	0.997881
TE123505(LTR/Gypsy)	0	MSTRG.24933.1	-0.11313	0.857867	0.537638	0.997881
TE561050(LTR/Copia)	0	MSTRG.15265.1	-0.0802114	-2.72855	0.136737	1
TE535686(LTR/Gypsy)	0	MSTRG.13790.1	-0.0390002	-0.510195	0.749608	1
TE309096(LTR/Gypsy)	0	MSTRG.34365.2	-0.714699	0.748577	0.866398	0.997881
TE309097(LTR/Copia)	0	MSTRG.34365.2	-0.423685	0.748577	0.866398	0.997881
TE309098(LTR/Gypsy)	0	MSTRG.34365.2	-0.0117246	0.748577	0.866398	0.997881
TE309093(LTR/Gypsy)	0	MSTRG.34365.2	-0.0633687	0.748577	0.866398	0.997881
TE009502(LTR/Gypsy)	0	MSTRG.19114.1	-0.0932703	1.54012	0.187276	0.99494
TE143317(LTR/Gypsy)	2357	MSTRG.26776.1	-1.79769	0.624378	0.268033	0.99494
TE546677(LTR/Gypsy)	2881	MSTRG.14267.1	-0.0107798	-0.00388343	0.985538	1
TE040808(LTR/Gypsy)	0	MSTRG.20863.1	-0.136277	8.61961	0.68451	1
TE041028(LTR/Gypsy)	0	MSTRG.20870.1	-0.105442	-9.1964	0.478895	1
TE542222(LTR/Copia)	0	MSTRG.14011.3	-0.736966	0.653003	0.185851	0.99494
TE279954(LTR/Gypsy)	0	MSTRG.34343.1	-0.00872114	2.34147	0.198482	1
TE435837(LTR/Gypsy)	0	MSTRG.7884.1	-0.0706362	0.59172	0.335804	0.99494
TE032045(LTR/Gypsy)	0	MSTRG.20248.1	-0.900464	-0.615435	0.347878	0.995505
TE259565(LTR/Gypsy)	0	MSTRG.33577.1	-0.00267154	10.2288	0.45506	1
TE293704(LTR/Gypsy)	412	MSTRG.34963.1	-0.0508324	-0.748798	0.242847	0.99494
TE440426(LTR/Gypsy)	0	MSTRG.8019.1	-0.142777	2.84499	0.0699076	0.93627
TE467757(LTR/Gypsy)	0	MSTRG.10184.1	-0.193101	0.303991	0.808798	0.997881
TE228122(LTR/Gypsy)	0	MSTRG.31279.1	-0.0872251	-0.654225	0.87222	1
TE519288(LTR/Gypsy)	0	MSTRG.13242.1	-1.05311	-0.31366	0.875277	1
TE533322(LTR/Gypsy)	0	MSTRG.13738.1	-0.531774	-0.0217335	0.421984	0.997881
TE417698(LTR/Copia)	2776	MSTRG.6532.3	-0.598185	0.143302	0.929024	0.997881
TE083928(LTR/Gypsy)	0	MSTRG.22974.1	-0.066524	-0.413374	0.872864	1
TE186802(LTR/Gypsy)	0	MSTRG.29477.2	-0.675035	0.144556	0.798675	0.997881
TE186805(LTR/Copia)	0	MSTRG.29477.2	-0.600599	0.144556	0.798675	0.997881
TE186807(LTR/Copia)	0	MSTRG.29477.2	-1.10624	0.144556	0.798675	0.997881
TE186818(LTR/Copia)	0	MSTRG.29477.2	-0.00313379	0.144556	0.798675	0.997881
TE186828(LTR/Gypsy)	0	MSTRG.29477.2	-0.0841739	0.144556	0.798675	0.997881
TE176670(LTR/Gypsy)	3277	MSTRG.28980.1	-3.41547	0.714897	0.282972	0.99494
TE059344(LTR/Gypsy)	182	MSTRG.21497.1	-0.0986843	-0.471752	0.77378	1
TE218592(LTR/Gypsy)	0	MSTRG.30942.1	-0.0399887	0.518087	0.305752	0.99494
TE471586(LTR/Gypsy)	0	MSTRG.10346.4	-0.778489	0.355549	0.757536	0.997881
TE471587(LTR/Gypsy)	0	MSTRG.10346.4	-0.100227	0.355549	0.757536	0.997881
TE151979(LTR/Copia)	0	MSTRG.27017.1	-0.164984	-0.347558	0.0773768	0.950359
TE537809(LTR/Gypsy)	3108	MSTRG.13841.1	-1.90124	2.83458	0.34429	1
TE354172(LTR/Gypsy)	0	MSTRG.2015.1	-0.00148833	0.389224	0.294238	0.99494
TE354173(LTR/Gypsy)	0	MSTRG.2015.1	-0.076283	0.389224	0.294238	0.99494
TE354174(LTR/Gypsy)	0	MSTRG.2015.1	-0.346271	0.389224	0.294238	0.99494
TE044926(LINE/RTE-BovB)	0	MSTRG.21014.4	-1.34861	0.514425	0.0919636	0.967994
TE044928(LTR/Copia)	0	MSTRG.21014.4	-0.466008	0.514425	0.0919636	0.967994
TE243482(LTR/Copia)	859	MSTRG.32863.1	-0.266992	-10.6073	0.0726257	1
TE407374(LTR/Gypsy)	1436	MSTRG.5953.1	-0.0533566	-8.72565	0.566059	1
TE263533(LTR/Gypsy)	1780	MSTRG.35325.1	-0.098495	-1.78752	0.0772165	0.950359
TE171564(LTR/Gypsy)	2274	MSTRG.28850.1	-0.196975	-0.12021	0.460503	0.997881
TE350150(LTR/Gypsy)	717	MSTRG.1359.1	-0.121124	-8.97537	0.566059	1
TE195859(LTR/Gypsy)	0	MSTRG.29737.2	-1.02753	0.0926245	0.909028	0.997881
TE179057(LTR/Gypsy)	0	MSTRG.29063.1	-0.058054	-0.693111	0.23813	0.99494
TE392616(LTR/Gypsy)	127	MSTRG.5110.3	-2.04731	0.643485	0.249939	0.99494
TE253792(LTR/Copia)	0	MSTRG.33444.1	-0.0203375	-10.7482	0.278238	1
TE272174(LTR/Gypsy)	0	MSTRG.35339.1	-0.00194687	-0.204568	0.580993	0.997881
TE282660(LTR/Gypsy)	3475	MSTRG.34868.1	-0.0682668	-9.50515	0.445907	1
TE384471(LTR/Gypsy)	0	MSTRG.4832.1	-0.102966	0.117579	0.677324	0.997881
TE384473(LTR/Gypsy)	0	MSTRG.4832.1	-0.526957	0.117579	0.677324	0.997881
TE289377(LTR/Copia)	0	MSTRG.34806.1	-0.0888049	0.143729	0.974101	0.99846
TE216855(LTR/Gypsy)	0	MSTRG.30886.1	-0.0270469	-0.238322	0.714677	0.997881
TE018836(LTR/Copia)	0	MSTRG.19474.1	-0.149685	0.0445812	0.907907	0.997881
TE275523(LTR/Gypsy)	2929	MSTRG.34796.6	-0.0626264	-0.00157758	0.630988	0.997881
TE617767(LTR/Copia)	0	MSTRG.18510.1	-0.380592	-0.0283381	0.80789	0.997881
TE219806(LTR/Gypsy)	461	MSTRG.30989.1	-0.347234	-1.95693	0.612894	1
TE178005(LTR/Gypsy)	180	MSTRG.29032.1	-0.293552	0.771731	0.963116	1
TE257615(LINE/I)	0	MSTRG.33527.1	-0.0640518	0.669482	0.650763	0.997881
TE353202(LTR/Gypsy)	0	MSTRG.1832.1	-0.161366	-0.498069	0.699723	1
TE283243(LTR/Gypsy)	423	MSTRG.35073.1	-0.390864	-0.0529115	0.919411	0.997881
TE288011(LTR/Gypsy)	1440	MSTRG.34547.1	-0.110491	-0.443919	0.527731	0.997881
TE394781(LTR/Gypsy)	0	MSTRG.5341.1	-0.327291	2.22123	0.0996907	0.967994
TE487297(LTR/Gypsy)	0	MSTRG.11209.1	-0.0252867	-1.47337	0.160496	0.99494
TE262478(LTR/Gypsy)	7743	MSTRG.33635.1	-0.0940284	-0.418046	0.307817	0.99494
TE229149(LTR/Gypsy)	1051	MSTRG.31324.1	-0.06519	-10.1336	0.242188	1
TE376336(LTR/Gypsy)	0	MSTRG.4647.1	-2.49628	-0.240658	0.46297	0.997881
TE376359(LTR/Gypsy)	0	MSTRG.4647.1	-0.205861	-0.240658	0.46297	0.997881
TE376373(LTR/Gypsy)	0	MSTRG.4647.1	-1.00397	-0.240658	0.46297	0.997881
TE376390(LTR/Gypsy)	0	MSTRG.4647.1	-1.19103	-0.240658	0.46297	0.997881
TE376394(LTR/Gypsy)	0	MSTRG.4647.1	-0.246546	-0.240658	0.46297	0.997881
TE376409(LTR/Copia)	0	MSTRG.4647.1	-0.0826946	-0.240658	0.46297	0.997881
TE376411(LTR/Gypsy)	0	MSTRG.4647.1	-0.000270953	-0.240658	0.46297	0.997881
TE376321(LTR/Copia)	0	MSTRG.4647.1	-0.0614792	-0.240658	0.46297	0.997881
TE100913(LTR/Gypsy)	2566	MSTRG.24035.1	-0.0541961	0.170636	0.989598	0.99846
TE319586(LTR/Gypsy)	0	MSTRG.34265.1	-0.048377	-1.54716	0.448357	1
TE414545(LTR/Copia)	969	MSTRG.6291.1	-0.0917907	-9.76487	0.445907	1
TE095542(LTR/Copia)	690	MSTRG.23439.2	-1.32193	-9.17991	0.406621	1
TE497676(LTR/Gypsy)	741	MSTRG.11594.1	-0.505891	0.743938	0.731444	0.997881
TE296944(LTR/Gypsy)	0	MSTRG.34561.1	-0.0526739	-1.10879	0.157649	0.99494
TE101142(LTR/Copia)	36	MSTRG.24060.5	-0.459432	0.220534	0.922052	0.997881
TE160610(LTR/Gypsy)	0	MSTRG.28059.1	-0.097965	-7.71425	0.640583	1
TE213060(LTR/Gypsy)	0	MSTRG.30718.2	-0.0639023	1.39374	0.543295	1
TE274443(LTR/Gypsy)	0	MSTRG.35226.1	-0.645096	0.143909	0.876394	0.997881
TE548964(LTR/Gypsy)	0	MSTRG.14474.1	-1.42266	0.52977	0.547026	0.997881
TE103740(LTR/Copia)	0	MSTRG.24244.1	-0.491955	0.146851	0.799382	0.997881
TE516879(LTR/Copia)	1038	MSTRG.13085.1	-0.736966	2.43494	0.134156	0.99494
TE191185(LTR/Copia)	0	MSTRG.29626.1	-2.49643	0.392526	0.722184	0.997881
TE191186(LTR/Gypsy)	0	MSTRG.29626.1	-0.262858	0.392526	0.722184	0.997881
TE191187(LTR/Copia)	0	MSTRG.29626.1	-0.257483	0.392526	0.722184	0.997881
TE191189(LTR/Copia)	0	MSTRG.29626.1	-0.788072	0.392526	0.722184	0.997881
TE469095(LTR/Gypsy)	612	MSTRG.10241.1	-0.0391134	1.45705	0.385401	0.997881
TE537426(LTR/Gypsy)	548	MSTRG.13830.1	-0.101229	-10.0634	0.406621	1
TE211396(LTR/Copia)	283	MSTRG.30494.1	-0.316766	-10.3332	0.340008	1
TE525540(LTR/Gypsy)	2062	MSTRG.13543.1	-0.0036214	-8.54432	0.660664	1
TE077480(LTR/Gypsy)	0	MSTRG.22826.1	-0.129338	1.13047	0.551527	0.997881
TE238213(LTR/Gypsy)	0	MSTRG.32076.1	-0.0389854	-11.2127	0.050207	1
TE277693(LTR/Gypsy)	801	MSTRG.33700.1	-0.0496363	-9.57617	0.496674	1
TE311023(LTR/Gypsy)	0	MSTRG.34245.1	-0.109156	-0.907288	0.00501013	0.486879
TE382334(LTR/Gypsy)	0	MSTRG.4792.1	-0.0955327	-9.78136	0.445907	1
TE567791(LTR/Gypsy)	0	MSTRG.15452.1	-0.0949982	-0.0259285	0.942764	1
TE134484(LTR/Gypsy)	0	MSTRG.26257.1	-0.0766542	0.738066	0.625431	0.997881
TE134485(LTR/Gypsy)	0	MSTRG.26257.1	-0.050067	0.738066	0.625431	0.997881
TE081092(LTR/Gypsy)	2153	MSTRG.22919.1	-0.343517	0.837061	0.690284	1
TE084644(LINE/I)	0	MSTRG.23011.1	-3.86884	1.11136	0.231505	0.99494
TE193641(LTR/Gypsy)	1380	MSTRG.29668.1	-0.0906448	-2.42321	0.284152	1
TE177193(LTR/Gypsy)	543	MSTRG.28996.1	-0.133754	-0.366539	0.820854	1
TE065386(LTR/Gypsy)	501	MSTRG.22033.1	-0.0776494	0.366175	0.842009	0.997881
TE476027(LINE/L1)	104	MSTRG.10537.1	-0.245847	-2.76977	0.204764	1
TE325214(LTR/Gypsy)	0	MSTRG.104.1	-0.0624664	0.00737136	0.353611	0.995576
TE485569(LTR/Copia)	104	MSTRG.11086.1	-0.135247	0.648505	0.329981	0.99494
TE239982(LTR/Gypsy)	1023	MSTRG.32299.1	-0.181984	0.490379	0.600326	0.997881
TE409906(LTR/Copia)	0	MSTRG.6056.1	-0.0450098	0.860434	0.483079	0.997881
TE409904(LTR/Copia)	0	MSTRG.6056.1	-0.0118981	0.860434	0.483079	0.997881
TE458719(LTR/Copia)	0	MSTRG.9495.1	-0.0773706	0.589138	0.786002	0.997881
TE549012(LTR/Copia)	0	MSTRG.14486.1	-0.119665	-10.7228	0.0939068	1
TE360916(LTR/Gypsy)	0	MSTRG.2996.1	-0.380023	0.700871	0.365894	0.997881
TE088850(LTR/Gypsy)	1258	MSTRG.23098.1	-0.490838	-1.4807	0.178624	0.99494
TE471453(LTR/Gypsy)	0	MSTRG.10340.1	-0.0434127	-8.84549	0.566059	1
TE225364(LTR/Gypsy)	0	MSTRG.31149.1	-0.0139918	0.617456	0.0287401	0.814094
TE225368(LTR/Gypsy)	0	MSTRG.31149.1	-0.341054	0.617456	0.0287401	0.814094
TE225371(LTR/Gypsy)	0	MSTRG.31149.1	-0.0394062	0.617456	0.0287401	0.814094
TE225374(LTR/Gypsy)	0	MSTRG.31149.1	-0.103637	0.617456	0.0287401	0.814094
TE495490(LTR/Gypsy)	153	MSTRG.11522.1	-0.112564	1.84629	0.178628	0.99494
TE335871(LTR/Gypsy)	4822	MSTRG.567.1	-0.0731841	-9.05889	0.242188	1
TE295931(LTR/Gypsy)	0	MSTRG.35409.1	-0.0219175	-0.24364	0.80137	0.997881
TE209730(LTR/Copia)	0	MSTRG.30318.1	-0.982722	1.11879	0.217395	0.99494
TE132410(LTR/Gypsy)	0	MSTRG.25968.1	-0.0519003	2.27886	0.644975	1
TE059743(LINE/RTE-BovB)	0	MSTRG.21534.1	-0.338088	1.24703	0.162551	0.99494
TE036401(LTR/Gypsy)	0	MSTRG.20604.1	-0.0272726	0.669503	0.616516	0.997881
TE307708(LTR/Gypsy)	201	MSTRG.35333.1	-0.143256	0.195839	0.976001	0.99846
TE308486(LTR/Copia)	1488	MSTRG.33866.1	-2.32193	0.896056	0.470412	0.997881
TE221961(LTR/Copia)	0	MSTRG.31052.1	-0.532856	0.00755339	0.379337	0.997881
TE221962(LTR/Gypsy)	0	MSTRG.31052.1	-0.276328	0.00755339	0.379337	0.997881
TE010906(LTR/Copia)	1204	MSTRG.19190.1	-0.87709	-0.420365	0.472208	0.997881
TE449698(LTR/Copia)	0	MSTRG.8400.1	-1.02244	0.27218	0.885974	0.997881
TE109115(LTR/Gypsy)	0	MSTRG.24473.1	-0.147898	-0.39155	0.0409698	0.853312
TE109116(LTR/Gypsy)	0	MSTRG.24473.1	-5.4003	-0.39155	0.0409698	0.853312
TE527332(LTR/Gypsy)	1465	MSTRG.13580.1	-0.144461	-0.203862	0.295946	0.99494
TE343901(LTR/Gypsy)	0	MSTRG.803.4	-0.039744	0.0956194	0.853723	0.997881
TE228393(LINE/L1)	0	MSTRG.31286.1	-2.24489	-0.969711	0.0860141	0.9623
TE533433(LTR/Gypsy)	0	MSTRG.13748.1	-0.115065	0.320135	0.861397	0.997881
TE196628(LINE/L1)	87	MSTRG.29756.1	-0.00107303	0.215943	0.869497	0.997881
TE529568(LTR/Gypsy)	0	MSTRG.13622.1	-0.251537	-0.549595	0.290115	0.99494
TE490479(LINE/L1)	0	MSTRG.11369.3	-1.2058	0.0101958	0.521652	0.997881
TE490480(LTR/Copia)	0	MSTRG.11369.3	-3.83323	0.0101958	0.521652	0.997881
TE490485(LINE/L1)	0	MSTRG.11369.3	-0.203243	0.0101958	0.521652	0.997881
TE050876(LTR/Gypsy)	1029	MSTRG.21182.1	-0.0398243	0.556968	0.148463	0.99494
TE386081(LTR/Gypsy)	6546	MSTRG.4867.1	-0.472587	-0.307037	0.79183	1
TE590184(LTR/Gypsy)	0	MSTRG.16691.1	-0.0301133	1.67691	0.145583	0.99494
TE238695(LINE/L1)	0	MSTRG.32097.5	-1.75327	0.0370433	0.676986	0.997881
TE520729(LTR/Copia)	0	MSTRG.13349.2	-0.489099	-0.770136	0.0611739	0.910257
TE520732(LTR/Gypsy)	0	MSTRG.13349.2	-0.105742	-0.770136	0.0611739	0.910257
TE520737(LTR/Gypsy)	0	MSTRG.13349.2	-0.514856	-0.770136	0.0611739	0.910257
TE520738(LTR/Gypsy)	0	MSTRG.13349.2	-0.0947447	-0.770136	0.0611739	0.910257
TE575696(LTR/Gypsy)	0	MSTRG.15669.1	-0.252437	-2.81214	0.390261	1
TE200399(LTR/Gypsy)	309	MSTRG.29855.1	-0.306618	-9.99435	0.395212	1
TE267207(LTR/Gypsy)	0	MSTRG.33903.1	-0.0264546	-0.378062	0.819435	1
TE277027(LTR/Gypsy)	664	MSTRG.34278.1	-0.152954	0.20523	0.953962	0.997881
TE244293(LTR/Copia)	6445	MSTRG.32961.1	-1.64386	0.15339	0.850954	0.997881
TE439222(LTR/Gypsy)	5	MSTRG.7977.1	-0.165977	-0.34915	0.790011	1
TE277657(LTR/Gypsy)	7205	MSTRG.33697.1	-0.227929	-0.314173	0.792454	1
TE190380(LTR/Gypsy)	0	MSTRG.29606.1	-0.131577	0.620035	0.772137	1
TE190381(LTR/Copia)	0	MSTRG.29606.1	-0.311065	0.620035	0.772137	1
TE412300(LTR/Gypsy)	539	MSTRG.6179.1	-0.230654	-2.25087	0.223976	1
TE413170(LTR/Gypsy)	0	MSTRG.6222.1	-1.65482	0.447261	0.489948	0.997881
TE471065(LTR/Gypsy)	0	MSTRG.10305.1	-0.124915	-0.10927	0.673221	0.997881
TE504985(LTR/Gypsy)	0	MSTRG.11826.1	-0.0376344	1.31378	0.380064	0.997881
TE602446(LINE/RTE-BovB)	0	MSTRG.17400.1	-0.115477	0.27077	0.824604	0.997881
TE441619(LTR/Gypsy)	0	MSTRG.8040.1	-0.135917	0.366453	0.647921	0.997881
TE172750(LTR/Gypsy)	852	MSTRG.28881.1	-0.692325	0.492733	0.530229	0.997881
TE026956(LTR/Gypsy)	0	MSTRG.19799.1	-0.11299	-0.159199	0.998381	1
TE342401(LTR/Gypsy)	0	MSTRG.748.1	-0.147417	0.596714	0.156469	0.99494
TE197671(LTR/Gypsy)	0	MSTRG.29786.1	-0.131531	10.2408	0.422992	1
TE362976(LTR/Copia)	0	MSTRG.3356.1	-0.00267817	3.38247	0.147921	1
TE533792(LTR/Gypsy)	0	MSTRG.13757.1	-0.0836427	-0.143286	0.861731	0.997881
TE616235(LTR/Copia)	0	MSTRG.18241.1	-0.080996	-1.27459	0.128681	0.993766
TE616236(LTR/Copia)	0	MSTRG.18241.1	-0.0221194	-1.27459	0.128681	0.993766
TE616237(LTR/Copia)	0	MSTRG.18241.1	-0.233199	-1.27459	0.128681	0.993766
TE616238(LTR/Copia)	0	MSTRG.18241.1	-0.139421	-1.27459	0.128681	0.993766
TE243240(LTR/Copia)	2515	MSTRG.32807.3	-0.593293	-0.658641	0.26934	0.99494
TE439711(LTR/Gypsy)	316	MSTRG.8004.2	-0.370597	-1.38366	0.107427	0.967994
TE320132(LTR/Gypsy)	0	MSTRG.34857.1	-0.0159209	-6.54432	1	1
TE319719(LTR/Gypsy)	0	MSTRG.34617.1	-0.128365	-1.1035	0.746538	1
TE160443(LTR/Copia)	0	MSTRG.28029.1	-0.069303	0.680957	0.708883	0.997881
TE162186(LTR/Gypsy)	1810	MSTRG.28275.1	-0.0383063	0.846649	0.814966	1
TE021836(LTR/Gypsy)	2505	MSTRG.19567.1	-0.122916	-0.38971	0.115511	0.980866
TE527332(LTR/Gypsy)	5891	MSTRG.13581.1	-0.144461	-0.0469288	0.367378	0.997881
TE224583(LTR/Gypsy)	0	MSTRG.31124.1	-0.0608488	0.932255	0.81267	1
TE444739(LTR/Gypsy)	0	MSTRG.8113.1	-0.0750143	0.983866	0.0890444	0.9623
TE567445(LTR/Gypsy)	0	MSTRG.15437.1	-0.0109161	-1.01803	0.4749	1
TE405875(LTR/Gypsy)	0	MSTRG.5883.1	-0.105446	-9.835	0.242188	1
TE040009(LTR/Gypsy)	1362	MSTRG.20811.1	-0.0314681	0.172007	0.931816	0.997881
TE446904(LTR/Gypsy)	7511	MSTRG.8206.1	-0.0245595	-0.102231	0.351	0.995505
TE433964(LTR/Copia)	115	MSTRG.7819.1	-0.0558154	0.430929	0.854625	1
TE531213(LTR/Gypsy)	0	MSTRG.13678.1	-0.0419817	0.344959	0.867722	0.997881
TE133816(LTR/Gypsy)	0	MSTRG.26206.1	-0.0826773	-0.15645	0.699254	0.997881
TE421047(LTR/Gypsy)	0	MSTRG.6900.1	-0.0514598	0.350303	0.545987	0.997881
TE372580(LTR/Gypsy)	0	MSTRG.4475.3	-3.25226	0.795433	0.196929	0.99494
TE559118(LTR/Gypsy)	0	MSTRG.15193.1	-0.0345231	0.26817	0.996928	0.998951
TE491027(LTR/Copia)	0	MSTRG.11399.1	-0.104654	-0.339692	0.729347	0.997881
TE247620(LTR/Gypsy)	194	MSTRG.33201.1	-1.05889	-0.0456537	0.552274	0.997881
TE592285(LTR/Copia)	1205	MSTRG.16805.1	-0.616671	0.348825	0.796686	0.997881
TE142770(LTR/Gypsy)	0	MSTRG.26760.1	-0.0610198	1.16506	0.678056	1
TE142771(LTR/Copia)	0	MSTRG.26760.1	-0.0580474	1.16506	0.678056	1
TE567789(LTR/Gypsy)	2651	MSTRG.15453.1	-0.041124	0.216181	0.864726	0.997881
TE106439(LINE/RTE-BovB)	0	MSTRG.24394.2	-1.39593	-0.284482	0.562857	0.997881
TE223826(LTR/Gypsy)	898	MSTRG.31109.1	-0.111827	0.416998	0.880601	0.997881
TE226197(LTR/Gypsy)	0	MSTRG.31192.1	-4.72247	0.13763	0.874449	0.997881
TE096077(LTR/Gypsy)	900	MSTRG.23479.1	-0.0827796	-1.31067	0.22061	0.99494
TE482956(LTR/Gypsy)	1579	MSTRG.10941.1	-0.0960876	1.94132	0.189301	0.99494
TE337171(LTR/Gypsy)	0	MSTRG.608.1	-0.0530487	-0.0475747	0.798584	0.997881
TE367815(LINE/L1)	409	MSTRG.4046.1	-0.72792	-0.258003	0.707244	0.997881
TE158772(LTR/Gypsy)	0	MSTRG.27786.1	-0.178855	-0.392317	0.789775	0.997881
TE615872(LTR/Gypsy)	0	MSTRG.18190.1	-0.0610391	1.79535	0.168664	0.99494
TE313315(LTR/Gypsy)	0	MSTRG.35100.1	-0.112747	0.510195	0.912875	0.997881
TE585863(LTR/Copia)	0	MSTRG.16472.1	-0.0671922	0.831375	0.110671	0.969792
TE600168(LTR/Copia)	0	MSTRG.17343.1	-0.117681	0.539026	0.726863	0.997881
TE541919(LTR/Gypsy)	0	MSTRG.13997.1	-0.350731	6.82443	0.68917	1
TE225284(LTR/Gypsy)	3632	MSTRG.31146.1	-0.052575	2.4292	0.448268	1
TE294291(LTR/Gypsy)	0	MSTRG.33735.1	-2.76318	0.0276563	0.717667	0.997881
TE294308(LTR/Gypsy)	0	MSTRG.33735.1	-1.41748	0.0276563	0.717667	0.997881
TE590247(LTR/Copia)	0	MSTRG.16699.1	-1.24718	0.281694	0.770144	0.997881
TE590248(LTR/Copia)	0	MSTRG.16699.1	-0.302563	0.281694	0.770144	0.997881
TE558182(LTR/Gypsy)	0	MSTRG.15163.1	-0.0823599	0.346103	0.849161	0.997881
TE155164(LTR/Copia)	219	MSTRG.27223.2	-0.00355938	0.108016	0.871489	0.997881
TE219344(LTR/Gypsy)	0	MSTRG.30961.1	-0.129508	0.899344	0.315893	0.99494
TE219346(LTR/Copia)	0	MSTRG.30961.1	-0.279598	0.899344	0.315893	0.99494
TE219350(LTR/Copia)	0	MSTRG.30961.1	-0.28983	0.899344	0.315893	0.99494
TE269138(LTR/Gypsy)	0	MSTRG.35314.1	-0.0747378	2.66824	0.107018	0.967994
TE578527(LTR/Gypsy)	232	MSTRG.15774.1	-0.0669973	10.4129	0.169585	1
TE401174(LTR/Gypsy)	0	MSTRG.5687.1	-0.645795	0.289736	0.752501	0.997881
TE401176(LTR/Gypsy)	0	MSTRG.5687.1	-0.864696	0.289736	0.752501	0.997881
TE401178(LTR/Gypsy)	0	MSTRG.5687.1	-0.478921	0.289736	0.752501	0.997881
TE401181(LTR/Gypsy)	0	MSTRG.5687.1	-2.87294	0.289736	0.752501	0.997881
TE202307(LTR/Gypsy)	0	MSTRG.29901.1	-0.0250262	-0.284184	0.848766	1
TE585711(LTR/Gypsy)	0	MSTRG.16456.1	-0.852833	-1.05679	0.57745	1
TE461909(LINE/RTE-X)	0	MSTRG.9845.1	-1.54432	-0.0489096	0.540201	0.997881
TE315043(LTR/Gypsy)	0	MSTRG.34071.1	-0.0714847	0.881443	0.505293	0.997881
TE573382(LTR/Gypsy)	762	MSTRG.15608.1	-0.493627	1.1745	0.767126	1
TE359487(LTR/Gypsy)	0	MSTRG.2782.1	-2.14393	0.270608	0.84628	0.997881
TE081079(LTR/Copia)	0	MSTRG.22917.1	-0.0972192	2.518	0.27924	1
TE098582(LTR/Gypsy)	722	MSTRG.23775.1	-0.174386	8.54432	0.68917	1
TE286030(LTR/Gypsy)	637	MSTRG.35195.1	-0.154624	-0.254014	0.811616	0.997881
TE081563(LTR/Gypsy)	0	MSTRG.22923.1	-0.0532833	1.81479	0.60619	1
TE608508(LTR/Copia)	951	MSTRG.17573.1	-3.18442	-0.701017	0.164228	0.99494
TE461847(LTR/Gypsy)	0	MSTRG.9840.1	-1.70044	0.361336	0.592817	0.997881
TE387279(LTR/Gypsy)	0	MSTRG.4889.1	-0.0208268	0.327981	0.958453	0.997996
TE323194(LTR/Gypsy)	2611	MSTRG.35296.1	-0.253462	-0.506279	0.45681	0.997881
TE185983(LTR/Gypsy)	0	MSTRG.29454.1	-0.225415	0.061449	0.748663	0.997881
TE100057(LINE/L1)	0	MSTRG.23945.3	-0.815575	-0.0338375	0.186827	0.99494
TE446904(LTR/Gypsy)	6297	MSTRG.8204.1	-0.0245595	-0.411379	0.492354	0.997881
TE268889(LTR/Gypsy)	0	MSTRG.33662.1	-0.0616791	1.34792	0.533356	1
TE124206(LTR/Gypsy)	1809	MSTRG.24987.2	-0.0472976	-0.106477	0.655769	0.997881
TE511527(LTR/Copia)	0	MSTRG.12368.1	-0.321928	-0.154287	0.96663	1
TE166858(LTR/Copia)	189	MSTRG.28681.1	-0.133447	-0.724687	0.836891	1
TE479977(LTR/Gypsy)	683	MSTRG.10798.1	-0.212742	0.488471	0.925247	0.997881
TE444827(LTR/Gypsy)	6938	MSTRG.8117.1	-0.0635263	0.00521143	0.91107	0.997881
TE051927(LTR/Gypsy)	0	MSTRG.21204.1	-0.321928	-0.0118324	0.298512	0.99494
TE051930(LTR/Gypsy)	0	MSTRG.21204.1	-1.36887	-0.0118324	0.298512	0.99494
TE051931(LTR/Gypsy)	0	MSTRG.21204.1	-0.716828	-0.0118324	0.298512	0.99494
TE519418(LTR/Gypsy)	0	MSTRG.13252.1	-0.0453234	-0.393145	0.894686	1
TE072035(LINE/L1)	0	MSTRG.22661.1	-0.315508	0.221714	0.894665	0.997881
TE072036(LTR/Gypsy)	0	MSTRG.22661.1	-0.370798	0.221714	0.894665	0.997881
TE240963(LINE/RTE-BovB)	0	MSTRG.32436.1	-0.891851	0.112502	0.489601	0.997881
TE031435(LTR/Gypsy)	0	MSTRG.20155.1	-0.0307094	0.452947	0.296899	0.99494
TE309085(LTR/Gypsy)	0	MSTRG.34364.1	-1.926	0.247329	0.957463	0.997996
TE364107(LTR/Gypsy)	3034	MSTRG.3504.1	-0.097214	0.212165	0.810762	0.997881
TE060269(LTR/Gypsy)	0	MSTRG.21562.1	-0.224699	0.582131	0.158087	0.99494
TE340681(LTR/Gypsy)	13	MSTRG.692.1	-0.0685253	1.24356	0.73812	1
TE361192(LTR/Gypsy)	5072	MSTRG.3049.1	-3.29278	10.2916	0.357104	1
TE384246(LTR/Gypsy)	376	MSTRG.4827.1	-1.79413	10.1336	0.357104	1
TE154027(LTR/Copia)	0	MSTRG.27098.3	-0.297316	0.142387	0.918203	0.997881
TE358343(LTR/Copia)	101	MSTRG.2684.1	-0.0674264	-0.911501	0.089611	0.9623
TE560506(LTR/Gypsy)	0	MSTRG.15240.1	-0.0723668	-10.3257	0.265016	1
TE232764(LTR/Gypsy)	0	MSTRG.31662.1	-0.720451	0.704445	0.361446	0.997881
TE523413(LTR/Gypsy)	0	MSTRG.13460.9	-1.20034	0.0557281	0.888288	0.997881
TE523414(LTR/Copia)	0	MSTRG.13460.9	-1.67728	0.0557281	0.888288	0.997881
TE523423(LTR/Gypsy)	0	MSTRG.13460.9	-0.00792351	0.0557281	0.888288	0.997881
TE523426(LTR/Gypsy)	0	MSTRG.13460.9	-0.516467	0.0557281	0.888288	0.997881
TE523446(LTR/Gypsy)	0	MSTRG.13460.9	-0.728061	0.0557281	0.888288	0.997881
TE523447(LTR/Copia)	0	MSTRG.13460.9	-0.0642691	0.0557281	0.888288	0.997881
TE523453(LTR/Gypsy)	0	MSTRG.13460.9	-0.0498409	0.0557281	0.888288	0.997881
TE357859(LTR/Gypsy)	1766	MSTRG.2604.2	-0.226422	0.669062	0.100175	0.967994
TE098305(LTR/Copia)	0	MSTRG.23735.1	-0.0468054	-0.18242	0.466193	0.997881
TE084444(LTR/Gypsy)	0	MSTRG.22999.1	-0.0998108	0.0983799	0.780915	0.997881
TE544555(LTR/Gypsy)	120	MSTRG.14124.1	-0.260271	-1.07744	0.631586	1
TE042250(LTR/Gypsy)	811	MSTRG.20908.2	-0.485427	-1.09289	0.210724	0.99494
TE249100(LTR/Gypsy)	0	MSTRG.33279.1	-0.130182	-0.695145	0.325111	0.99494
TE335627(LTR/Gypsy)	2493	MSTRG.551.6	-3.37394	0.822213	0.0929308	0.967994
TE069944(LTR/Gypsy)	0	MSTRG.22545.1	-0.00772574	-3.3373	0.193251	1
TE283241(LTR/Copia)	0	MSTRG.35067.1	-0.522421	0.176253	0.618078	0.997881
TE401805(LTR/Copia)	2415	MSTRG.5741.1	-0.175582	10.4059	0.221843	1
TE401125(LTR/Gypsy)	204	MSTRG.5679.3	-3.29646	-0.439912	0.667905	0.997881
TE226678(LTR/Copia)	1328	MSTRG.31213.1	-0.00934698	-9.52487	0.406621	1
TE138873(LTR/Copia)	0	MSTRG.26594.1	-1.57469	-0.210961	0.63155	0.997881
TE145794(LTR/Copia)	0	MSTRG.26827.1	-0.5241	-0.788994	0.483033	0.997881
TE145795(LTR/Gypsy)	0	MSTRG.26827.1	-0.776685	-0.788994	0.483033	0.997881
TE377806(LTR/Gypsy)	0	MSTRG.4684.1	-0.314519	0.187445	0.922666	0.997881
TE075703(LTR/Gypsy)	0	MSTRG.22769.10	-0.226152	0.4789	0.0541945	0.900244
TE075707(LTR/Copia)	0	MSTRG.22769.10	-0.845301	0.4789	0.0541945	0.900244
TE247194(LTR/Gypsy)	0	MSTRG.33180.1	-0.68966	-0.19645	0.137446	0.99494
TE361550(LTR/Copia)	6055	MSTRG.3118.1	-0.366199	-2.99139	0.258992	1
TE056571(LTR/Gypsy)	0	MSTRG.21377.1	-0.055246	-1.35669	0.500482	1
TE337293(LTR/Gypsy)	0	MSTRG.615.1	-0.047061	0.23081	0.925094	1
TE353425(LTR/Gypsy)	921	MSTRG.1888.1	-0.267104	1.55714	0.521548	1
TE277128(LTR/Gypsy)	2027	MSTRG.35231.1	-0.584963	0.293525	0.647808	0.997881
TE097825(LTR/Copia)	9	MSTRG.23659.1	-1.12587	0.753928	0.0699003	0.93627
TE610865(LTR/Gypsy)	2294	MSTRG.17719.1	-1.06895	0.0938306	0.882458	0.997881
TE353201(LTR/Gypsy)	3793	MSTRG.1833.1	-0.241244	-0.35735	0.657844	0.997881
TE497536(LTR/Copia)	0	MSTRG.11583.1	-0.12263	0.00744192	0.796809	0.997881
TE610194(LTR/Gypsy)	0	MSTRG.17663.1	-0.312117	0.988463	0.150978	0.99494
TE337177(LTR/Gypsy)	177	MSTRG.609.1	-0.0548947	0.441455	0.423441	0.997881
TE482027(LTR/Gypsy)	1920	MSTRG.10901.1	-0.033965	-0.994964	0.529665	0.997881
TE130208(LTR/Gypsy)	0	MSTRG.25661.1	-0.23562	2.20903	0.256381	1
TE366467(LINE/R2-Hero)	728	MSTRG.3879.1	-0.159199	-0.0931094	0.521187	0.997881
TE298984(LTR/Gypsy)	1396	MSTRG.34312.1	-0.128909	-0.607124	0.138661	0.99494
TE588116(LINE/L1)	713	MSTRG.16574.1	-1.93411	-8.47843	0.660664	1
TE417963(LINE/RTE-BovB)	1285	MSTRG.6577.2	-3.33205	0.351529	0.893289	0.997881
TE271021(LTR/Gypsy)	0	MSTRG.33905.1	-0.0528401	1.91711	0.388558	0.997881
TE097970(LTR/Gypsy)	3020	MSTRG.23676.1	-0.0231083	0.26735	0.736939	0.997881
TE419883(LTR/Gypsy)	1417	MSTRG.6765.1	-0.504831	-9.93172	0.406621	1
TE282660(LTR/Gypsy)	0	MSTRG.34869.1	-0.0682668	1.00364	0.100707	0.967994
TE182718(LTR/Copia)	0	MSTRG.29275.1	-0.221227	1.51749	0.258484	0.99494
TE182729(LTR/Gypsy)	0	MSTRG.29275.1	-0.103147	1.51749	0.258484	0.99494
TE182731(LTR/Copia)	0	MSTRG.29275.1	-0.282224	1.51749	0.258484	0.99494
TE182734(LTR/Gypsy)	0	MSTRG.29275.1	-0.0843855	1.51749	0.258484	0.99494
TE410738(LTR/Gypsy)	0	MSTRG.6099.1	-0.0677064	-2.12131	0.582825	1
TE227097(LTR/Gypsy)	252	MSTRG.31231.1	-0.049496	-1.02369	0.643737	1
TE341486(LTR/Gypsy)	0	MSTRG.718.3	-1.86736	-0.196208	0.431065	0.997881
TE508996(LTR/Gypsy)	510	MSTRG.12070.1	-1.16743	-1.20732	0.738095	1
TE521904(LTR/Gypsy)	0	MSTRG.13393.3	-1.47249	-0.273111	0.441617	0.997881
TE501484(LTR/Copia)	0	MSTRG.11715.3	-0.0756517	0.0483356	0.633983	0.997881
TE501486(LINE/L1-Tx1)	0	MSTRG.11715.3	-0.0887462	0.0483356	0.633983	0.997881
TE501487(LTR/Gypsy)	0	MSTRG.11715.3	-0.242831	0.0483356	0.633983	0.997881
TE501488(LTR/Gypsy)	0	MSTRG.11715.3	-0.0147256	0.0483356	0.633983	0.997881
TE400917(LTR/Gypsy)	0	MSTRG.5671.1	-0.232336	-2.45845	0.103221	0.967994
TE302067(LTR/Copia)	0	MSTRG.34199.1	-0.56693	-0.429973	0.0565074	0.904094
TE302068(LTR/Gypsy)	0	MSTRG.34199.1	-0.0573118	-0.429973	0.0565074	0.904094
TE302073(LTR/Gypsy)	0	MSTRG.34199.1	-1.07676	-0.429973	0.0565074	0.904094
TE514198(LTR/Gypsy)	3341	MSTRG.12713.1	-0.308761	0.0967172	0.751419	0.997881
TE515048(LTR/Gypsy)	0	MSTRG.12826.1	-0.00668466	0.259687	0.889796	0.997881
TE094874(LTR/Copia)	0	MSTRG.23382.1	-0.0489525	-1.99284	0.470635	1
TE337169(LTR/Gypsy)	733	MSTRG.607.1	-0.0761076	-9.50515	0.397827	1
TE086095(LTR/Gypsy)	0	MSTRG.23044.1	-0.152702	0.839535	0.856435	1
TE198850(LTR/Gypsy)	113	MSTRG.29802.1	-1.16703	1.28141	0.908196	0.997881
TE277027(LTR/Gypsy)	4937	MSTRG.34280.1	-0.152954	0.0799403	0.613995	0.997881
TE483671(LTR/Gypsy)	0	MSTRG.10980.1	-0.280462	-0.0333335	0.200016	0.99494
TE483672(LTR/Gypsy)	0	MSTRG.10980.1	-0.116771	-0.0333335	0.200016	0.99494
TE119532(LTR/Gypsy)	0	MSTRG.24766.1	-0.0823714	0.87175	0.33304	0.99494
TE203575(LTR/Gypsy)	0	MSTRG.29939.1	-0.0649571	-2.22239	0.321987	1
TE439711(LTR/Gypsy)	0	MSTRG.8004.1	-0.370597	-0.174473	0.364732	0.997881
TE439715(LTR/Copia)	0	MSTRG.8004.1	-1.2664	-0.174473	0.364732	0.997881
TE439724(LTR/Gypsy)	0	MSTRG.8004.1	-0.389926	-0.174473	0.364732	0.997881
TE060811(LTR/Gypsy)	2700	MSTRG.21600.1	-4.05889	1.68189	0.171826	0.99494
TE509157(LTR/Gypsy)	0	MSTRG.12088.1	-0.340959	-0.0666619	0.449931	0.997881
TE509158(LTR/Copia)	0	MSTRG.12088.1	-0.233281	-0.0666619	0.449931	0.997881
TE509159(LTR/Copia)	0	MSTRG.12088.1	-0.0951736	-0.0666619	0.449931	0.997881
TE248353(LINE/L1)	0	MSTRG.33249.1	-0.11505	1.20057	0.149726	0.99494
TE072212(LTR/Gypsy)	1820	MSTRG.22671.1	-0.329223	-0.786486	0.732235	1
TE208387(LTR/Gypsy)	348	MSTRG.30194.1	-0.370074	2.97982	0.68451	1
TE049970(LTR/Gypsy)	2930	MSTRG.21158.1	-0.393873	0.714573	0.589602	0.997881
TE137547(LTR/Gypsy)	0	MSTRG.26479.4	-0.303409	0.188501	0.674099	0.997881
TE137548(LTR/Gypsy)	0	MSTRG.26479.4	-0.607924	0.188501	0.674099	0.997881
TE137545(LINE/RTE-BovB)	0	MSTRG.26479.4	-0.265781	0.188501	0.674099	0.997881
TE109481(LTR/Gypsy)	2286	MSTRG.24490.1	-0.113906	1.20406	0.80339	1
TE162588(LINE/RTE-BovB)	1655	MSTRG.28332.1	-1.23666	0.458358	0.47259	0.997881
TE320276(LTR/Gypsy)	0	MSTRG.35437.1	-0.040934	1.91333	0.178532	0.99494
TE471665(LTR/Copia)	0	MSTRG.10349.1	-0.970384	0.879822	0.499729	0.997881
TE471667(LTR/Copia)	0	MSTRG.10349.1	-0.378512	0.879822	0.499729	0.997881
TE471668(LTR/Gypsy)	0	MSTRG.10349.1	-0.074087	0.879822	0.499729	0.997881
TE046104(LTR/Gypsy)	2831	MSTRG.21050.1	-0.26345	-0.0992993	0.813438	0.997881
TE293411(LTR/Gypsy)	0	MSTRG.33689.1	-0.153072	9.45121	0.491425	1
TE065633(LTR/Gypsy)	0	MSTRG.22076.1	-0.00150318	-0.430786	0.37304	0.997881
TE193374(LTR/Gypsy)	0	MSTRG.29666.1	-0.0962098	0.0947054	0.535483	0.997881
TE193389(LTR/Copia)	0	MSTRG.29666.1	-0.117412	0.0947054	0.535483	0.997881
TE113103(LINE/L1)	0	MSTRG.24633.1	-0.859034	-0.231157	0.055905	0.90145
TE113104(LINE/L1)	0	MSTRG.24633.1	-0.226936	-0.231157	0.055905	0.90145
TE277143(LTR/Gypsy)	1073	MSTRG.34927.1	-0.0437036	1.22529	0.613917	0.997881
TE314716(LTR/Gypsy)	0	MSTRG.35474.1	-0.0511698	-0.261032	0.581123	0.997881
TE023614(LTR/Gypsy)	0	MSTRG.19641.1	-1.8365	6.38082	0.844158	1
TE023618(LTR/Copia)	0	MSTRG.19641.1	-0.0573214	6.38082	0.844158	1
TE023630(LTR/Copia)	0	MSTRG.19641.1	-0.101508	6.38082	0.844158	1
TE023632(LTR/Copia)	0	MSTRG.19641.1	-1.62056	6.38082	0.844158	1
TE023633(LTR/Copia)	0	MSTRG.19641.1	-0.147016	6.38082	0.844158	1
TE023637(LTR/Copia)	0	MSTRG.19641.1	-0.0628888	6.38082	0.844158	1
TE023642(LTR/Gypsy)	0	MSTRG.19641.1	-0.306492	6.38082	0.844158	1
TE023655(LTR/Gypsy)	0	MSTRG.19641.1	-0.876042	6.38082	0.844158	1
TE023662(LTR/Gypsy)	0	MSTRG.19641.1	-0.00546405	6.38082	0.844158	1
TE144109(LTR/Gypsy)	5042	MSTRG.26795.1	-0.25575	0.153092	0.863982	0.997881
TE212532(LTR/Gypsy)	5067	MSTRG.30665.1	-0.00198185	-9.45806	0.496674	1
TE099330(LTR/Copia)	0	MSTRG.23859.1	-0.249002	2.37346	0.628632	1
TE002241(LTR/Gypsy)	0	MSTRG.18748.1	-0.0344955	1.04119	0.225388	0.99494
TE026346(LTR/Copia)	0	MSTRG.19773.1	-0.0383421	0.523343	0.321061	0.99494
TE463070(LINE/RTE-BovB)	0	MSTRG.9912.1	-0.050472	0.296832	0.83097	0.997881
TE204758(LTR/Gypsy)	0	MSTRG.29987.1	-0.0625632	-0.81263	0.712995	1
TE205653(LTR/Gypsy)	0	MSTRG.30024.3	-0.393709	0.748186	0.0899188	0.9623
TE180673(LTR/Gypsy)	0	MSTRG.29124.1	-0.0683396	10.4546	0.359782	1
TE195731(LTR/Gypsy)	2392	MSTRG.29732.1	-0.0159414	0.894507	0.385901	0.997881
TE252623(LTR/Copia)	3029	MSTRG.33404.1	-0.00167417	-1.0811	0.165463	0.99494
TE070639(LTR/Gypsy)	0	MSTRG.22589.1	-0.0232139	0.508391	0.593938	0.997881
TE347068(LTR/Gypsy)	0	MSTRG.1023.1	-0.0564153	0.291766	0.954621	1
TE088765(LTR/Gypsy)	0	MSTRG.23095.1	-0.0347034	-1.4254	0.560466	1
TE526734(LTR/Gypsy)	3848	MSTRG.13571.1	-0.158921	0.825971	0.9411	1
TE363415(LTR/Copia)	59	MSTRG.3411.1	-0.154886	-2.69032	0.0745269	0.946957
TE324479(LTR/Gypsy)	0	MSTRG.61.1	-0.00955962	1.37773	0.175997	0.99494
TE579332(LTR/Copia)	376	MSTRG.15840.1	-1.76188	-1.70648	0.570187	0.997881
TE145984(LTR/Gypsy)	0	MSTRG.26831.1	-0.0108705	0.905075	0.562425	0.997881
TE519968(LTR/Gypsy)	0	MSTRG.13292.2	-0.297968	0.763403	0.233651	0.99494
TE455610(LTR/Gypsy)	0	MSTRG.9049.1	-0.20651	0.637125	0.17387	0.99494
TE242397(LTR/Gypsy)	0	MSTRG.32663.1	-1.83794	0.436385	0.195079	0.99494
TE242398(LTR/Copia)	0	MSTRG.32663.1	-0.311871	0.436385	0.195079	0.99494
TE242400(LTR/Gypsy)	0	MSTRG.32663.1	-0.236067	0.436385	0.195079	0.99494
TE242401(LTR/Gypsy)	0	MSTRG.32663.1	-0.0567336	0.436385	0.195079	0.99494
TE242402(LTR/Gypsy)	0	MSTRG.32663.1	-0.0738867	0.436385	0.195079	0.99494
TE242403(LTR/Gypsy)	0	MSTRG.32663.1	-0.106865	0.436385	0.195079	0.99494
TE242404(LTR/Gypsy)	0	MSTRG.32663.1	-0.535009	0.436385	0.195079	0.99494
TE558622(LTR/Gypsy)	0	MSTRG.15186.1	-0.0687926	-1.41684	0.579526	1
[truncated: 3,963 more rows]
